# Supplementary material for: Proteome remodeling in the zoospore-to-vegetative cell transition of the stramenopile Aurantiochytrium limacinum reveals candidate ectoplasmic network proteins
Source: PLoS One. 2025 Jul 2;20(7):e0326651. doi: 10.1371/journal.pone.0326651 (PMC12221091; doi:10.1371/journal.pone.0326651)
Supplement: S1 File — Compressed in zip format. (ZIP) [file pone.0326651.s001.zip]

Archive with 12 entries (12 files):
- t2.tif
- __MACOSX/._t2.tif
- t4.tif
- __MACOSX/._t4.tif
- t6.tif
- __MACOSX/._t6.tif
- t8.tif
- __MACOSX/._t8.tif
- t10.tif
- __MACOSX/._t10.tif
- t12.tif
- __MACOSX/._t12.tif
