# Supplementary material for: Proteome remodeling in the zoospore-to-vegetative cell transition of the stramenopile Aurantiochytrium limacinum reveals candidate ectoplasmic network proteins
Source: PLoS One. 2025 Jul 2;20(7):e0326651. doi: 10.1371/journal.pone.0326651 (PMC12221091; doi:10.1371/journal.pone.0326651)
Supplement: S1 Tables — Please see the ‘ReadMe’ page of the excel file for legends of each table. (XLSX) [file pone.0326651.s002.xlsx]

## Sheet: ReadMe
S1A Table. Time course of zoospore settlement and vegetative cell development.
Observations by inverted microscopy from a representative experiment of freshly isolated A. limacinum zoospores (200 microliters) inoculated into 10 ml A1 media in T25 flask; temperature was 74.2 F.
S1B Table. The 20 most abundant proteins in the detected dataset across all time points and replicates.
Shown are protein ID and cluster membership where applicable, maximum log2 expression value, and KEGG annotation.
S1C Table. Differential representation (Fisher Exact Test) analysis for KOG classes and ko groups.
‘det’ is the number of detected proteins annotated in each ko group or KOG class; ‘sig’ is the number of detected proteins that were significantly different from T0 at any timepoint in the merged dataset; ‘C1’, ‘C2’, ‘C3’, ‘C4’ are the number of significant proteins in each cluster in the heatmap Figure 5; ‘down’ and ‘up’ are the sum of proteins in C1 and C2 or C3 and C4, respectively. The column…
S1D Table. GO terms significantly (p<0.01) overrepresented in each cluster or downregulated (C1 plus C2) or upregulated (C3 plus C4) in weighted GO analysis.
‘Annotated’, ‘Significant’, and ‘Expected’ are numbers of proteins; ‘type’ refers to GO ontology, ‘annotation1’, ‘annotation 2’, and ‘otherNotes’ are categorizations used to organize and interpret the data.
S1E Table. Details of bioinformatic analysis of candidate EN/bothrosome proteins.
S1F Table. Summary of proteins not represented in Venn diagrams (S2 and S3 Figures) due to complex mapping between JGI and MMETSP datasets.
S1G Table. Comparison of significantly differential proteins identified in this study with significantly differential transcripts identified by Dellero et al. 2020.
In each column, 'C1 or C2' indicates proteins enriched in zoospores while 'C3 or C4' indicates proteins enriched in vegetative cells, and 'mRNA up' indicates transcripts enriched in zoospores while 'mRNA down' indicates transcripts enriched in vegetative cells based on Dellero et al. (2020). In each row, 'yes' indicates which category an individual protein is found in, 'ns' indicates a non-signif…

## Sheet: S1A Table
Elapsed time (min)	Motile cells	Settled cells	Size (µm2)	Dividing cells	EN formation	Notes
0	y	n	na	n	n	actively swimming, hard to image
10	y	n	25.894	n	n	cells swimming, floating and drifting
40	y	y	21.735	n	n	no cells swimming, some cells floating
70	n	y	28.046	n	n	cells loosely attached
100	n	y	27.046	n	n	cells stuck to the dish, slightly bigger; flagella attached
130	n	y	29.261	n	n	visible protrusion in some, flagella or EN?
160	n	y	34.725	n	n	visible protrusion in some, flagella or EN?
190	n	y	38.673	n	n	visible protrusion in some, flagella or EN?; cells larger
220	n	y	49.773	n	n	visible protrusion in some, flagella or EN?; cells larger
250	n	y	51.25	y	n	visible protrusion in some, flagella or EN?; cells larger
280	n	y	46.653	y	n	visible protrusion in some, flagella or EN?; cells larger
310	n	y	55.473	y	y/n	likely EN
340	n	y	64.254	y	y/n	likely EN
370	n	y	70.462	y	y	clearly EN
400	n	y	79.313	y	y	clearly EN

## Sheet: S1B Table
JGI protein ID (Cluster)	Maximum log2(exp)	KEGG annotation
A125465 (C4)	24.41	KOG0469 Elongation factor 2
A84665 (C3)	24.14	EC:4.1.1.49 phosphoenolpyruvate carboxykinase (ATP)
A141423	24.12	KOG0062 ATPase component of ABC transporters with duplicated ATPase domains/Translation elongation factor EF-3b
A82560	24.05	KOG0676 Actin and related proteins
A105065 (C3)	23.76	KOG0052 Translation elongation factor EF-1 alpha/Tu
A142626 (C4)	23.76	KOG1350 F0F1-type ATP synthase, beta subunit
A79000 (C3)	23.48	KOG1494 NAD-dependent malate dehydrogenase
A42195	23.44	KOG1506 S-adenosylmethionine synthetase
A41691	23.36	KOG1429 dTDP-glucose 4-6-dehydratase/UDP-glucuronic acid decarboxylase
A46246 (C3)	23.34	KOG2670 Enolase
A78378	23.21	KOG1353 F0F1-type ATP synthase, alpha subunit
A46390	23.18	KOG0454 3-isopropylmalate dehydratase (aconitase superfamily)
A85647	23.17	EC:1.1.1.86 Ketol-acid reductoisomerase (NADP+)
A46347 (C2)	23.12	KOG1557 Fructose-bisphosphate aldolase
A114497	23.1	KOG0327 Translation initiation factor 4F, helicase subunit (eIF-4A) and related helicases
A6602 (C1)	23.06	KOG1376 Alpha tubulin
A136098 (C4)	23.03	KOG1907 Phosphoribosylformylglycinamidine synthase
A142698 (C3)	23	KOG0623 Glutamine amidotransferase/cyclase
A12559	22.99	KOG0101 Molecular chaperones HSP70/HSC70, HSP70 superfamily
A82753	22.97	KOG0370 Multifunctional pyrimidine synthesis protein CAD (includes carbamoyl-phosphate synthetase, aspartate transcarbamylase, and glutamine amidotransferase)

## Sheet: S1C Table
	det	sig	C1	C2	C3	C4	down	up	p sig	p C1	p C2	p C3	p C4	p down	p up	t sig	t C1	t C2	t C3	t C4	t down	t up
ko00001 KEGG Orthology ko group	1989	416	46	129	104	137	175	241	1	1	1	1	1	1	1	NS	NS	NS	NS	NS	NS	NS
ko01000 Enymes*	1060	238	19	64	73	82	83	155	0.0358197	0.167138	0.0352429	0.0133709	0.179394	0.00102936	0.00102936	OVER	NS	UNDER	OVER	NS	UNDER	OVER
ko01001 Protein kinases	40	2	1	1	0	0	2	0	0.0228263	0.486361	0.657777	0.770214	0.66492	0.296637	0.296637	UNDER	NS	NS	NS	NS	NS	NS
ko01002 Peptidases and inhibitors	86	18	2	8	2	6	10	8	0.165558	0.566966	0.22389	0.309654	0.391196	0.186473	0.186473	NS	NS	NS	NS	NS	NS	NS
ko01003 Glycosyltransferases	11	0	0	0	0	0	0	0	0.139001	1	1	1	1	1	1	NS	NS	NS	NS	NS	NS	NS
ko01004 Lipid biosynthesis proteins	21	5	2	2	1	0	4	1	0.244588	0.358992	0.553669	0.588181	0.354369	0.186473	0.186473	NS	NS	NS	NS	NS	NS	NS
ko01006 Prenyltransferases	8	0	0	0	0	0	0	0	0.208914	1	1	1	1	1	1	NS	NS	NS	NS	NS	NS	NS
ko01007 Amino acid related enzymes	58	16	1	0	4	11	1	15	0.121806	0.566966	0.0111022	0.411549	0.0132455	0.00594096	0.00594096	NS	NS	UNDER	NS	OVER	UNDER	OVER
ko01008 Polyketide biosynthesis proteins	1	0	0	0	0	0	0	0	0.812818	1	1	1	1	1	1	NS	NS	NS	NS	NS	NS	NS
ko01009 Protein phosphatases and associated proteins	50	6	1	4	0	1	5	1	0.0987366	0.653078	0.172011	0.382689	0.451015	0.118459	0.118459	NS	NS	NS	NS	NS	NS	NS
Protein families: genetic information processing
ko03009 Ribosome biogenesis	142	32	1	3	2	26	4	28	0.139001	0.358992	0.0111022	0.0544425	2.24e-07	0.00088	0.00088	NS	NS	UNDER	NS	OVER	UNDER	OVER
ko03011 Ribosome	99	39	11	21	0	7	32	7	0.000299	0.0423987	0.00791154	0.000262	0.0588561	3.24e-06	3.24e-06	OVER	OVER	OVER	UNDER	NS	OVER	UNDER
ko03012 Translation factors	61	23	0	1	7	15	1	22	0.00950087	0.358992	0.0101629	0.382689	0.00818262	0.000301	0.000301	OVER	NS	UNDER	NS	OVER	UNDER	OVER
ko03016 Transfer RNA biogenesis	89	17	0	1	1	15	1	16	0.165558	0.432856	0.0424933	0.212078	4.12e-05	0.0039627	0.0039627	NS	NS	UNDER	NS	OVER	UNDER	OVER
ko03019 Messenger RNA biogenesis	118	24	5	4	7	8	9	15	0.162958	0.358992	0.159026	0.382689	0.391196	0.270118	0.270118	NS	NS	NS	NS	NS	NS	NS
ko03021 Transcription machinery	50	3	0	2	0	1	2	1	0.0169145	1	0.367987	0.598912	0.66492	0.495516	0.495516	UNDER	NS	NS	NS	NS	NS	NS
ko03029 Mitochondrial biogenesis	116	17	1	4	5	7	5	12	0.0813119	0.566966	0.346729	0.401251	0.37573	0.214546	0.214546	NS	NS	NS	NS	NS	NS	NS
ko03032 DNA replication	22	1	0	0	1	0	0	1	0.0912313	1	0.945424	0.411549	0.919071	0.793892	0.793892	NS	NS	NS	NS	NS	NS	NS
ko03036 Chromosome and associated proteins	90	18	3	7	2	6	10	8	0.165558	0.486361	0.308085	0.309654	0.391196	0.186473	0.186473	NS	NS	NS	NS	NS	NS	NS
ko03041 Spliceosome	56	8	0	0	1	7	0	8	0.135816	0.653078	0.153459	0.411549	0.0132455	0.0372246	0.0372246	NS	NS	NS	NS	OVER	UNDER	OVER
ko03051 Proteasome	47	15	3	12	0	0	15	0	0.0866574	0.432856	0.00164724	0.0983793	0.0132455	2.95e-05	2.95e-05	NS	NS	OVER	NS	UNDER	OVER	UNDER
ko03110 Chaperones and folding catalysts	73	16	0	10	4	2	10	6	0.165558	0.432856	0.025932	0.411549	0.142658	0.125457	0.125457	NS	NS	OVER	NS	NS	NS	NS
ko03400 DNA repair and recombination proteins	57	4	0	1	3	0	1	3	0.0169145	1	0.657777	0.213651	0.391196	0.505386	0.505386	UNDER	NS	NS	NS	NS	NS	NS
ko04121 Ubiquitin system	61	3	0	1	2	0	1	2	0.00433105	1	0.657777	0.382689	0.483572	0.628793	0.628793	UNDER	NS	NS	NS	NS	NS	NS
ko04131 Membrane trafficking	185	22	5	14	3	0	19	3	0.00433105	0.358992	0.00791154	0.309654	0.00141435	0.000125	0.000125	UNDER	NS	OVER	NS	UNDER	OVER	UNDER
Protein families: signaling and cellular processes
ko02000 Transporters	65	13	2	6	1	4	8	5	0.174667	0.566966	0.26188	0.309654	0.433554	0.186473	0.186473	NS	NS	NS	NS	NS	NS	NS
ko02044 Secretion system	14	0	0	0	0	0	0	0	0.0912313	1	1	1	1	1	1	NS	NS	NS	NS	NS	NS	NS
ko03037 Cilium and associated proteins	41	13	2	11	0	0	13	0	0.0912313	0.566966	0.00164724	0.137421	0.0233744	0.000122	0.000122	NS	NS	OVER	NS	UNDER	OVER	UNDER
ko04030 G protein-coupled receptors	3	0	0	0	0	0	0	0	0.554366	1	1	1	1	1	1	NS	NS	NS	NS	NS	NS	NS
ko04031 GTP-binding proteins	32	6	3	2	0	1	5	1	0.226145	0.225828	0.553669	0.382689	0.451015	0.118459	0.118459	NS	NS	NS	NS	NS	NS	NS
ko04054 Pattern recognition receptors	2	0	0	0	0	0	0	0	0.680539	1	1	1	1	1	1	NS	NS	NS	NS	NS	NS	NS
ko04090 CD molecules	4	0	0	0	0	0	0	0	0.466518	1	1	1	1	1	1	NS	NS	NS	NS	NS	NS	NS
ko04091 Lectins	4	1	0	0	1	0	0	1	0.478999	1	0.945424	0.411549	0.919071	0.793892	0.793892	NS	NS	NS	NS	NS	NS	NS
ko04147 Exosome*	193	53	8	27	7	11	35	18	0.0233516	0.386001	0.00762812	0.0983793	0.0588561	0.000642	0.000642	OVER	NS	OVER	NS	NS	OVER	UNDER
ko04812 Cytoskeleton proteins	63	8	3	4	1	0	7	1	0.0912313	0.358992	0.308085	0.411549	0.133145	0.0344407	0.0344407	NS	NS	NS	NS	NS	OVER	UNDER
ko00536 Glycosaminoglycan binding proteins	4	0	0	0	0	0	0	0	0.466518	1	1	1	1	1	1	NS	NS	NS	NS	NS	NS	NS
ko00537 Glycosylphosphatidylinositol (GPI)-anchored proteins	1	0	0	0	0	0	0	0	0.812818	1	1	1	1	1	1	NS	NS	NS	NS	NS	NS	NS
KOG Class	2812	510	69	146	126	169	215	295
Amino acid transport and metabolism	195	59	3	12	21	23	15	44	8.87e-05	0.211318	0.170667	0.100926	0.13796	0.0110775	0.0110775	OVER	NS	NS	NS	NS	UNDER	OVER
Carbohydrate transport and metabolism	127	21	3	7	9	2	10	11	0.11678	0.361628	0.308853	0.154861	0.0414957	0.256911	0.256911	NS	NS	NS	NS	UNDER	NS	NS
Cell cycle control, cell division, chromosome partitioning	67	7	2	1	4	0	3	4	0.0642719	0.332436	0.348519	0.174728	0.13796	0.38597	0.38597	NS	NS	NS	NS	NS	NS	NS
Cell motility	12	0	0	0	0	0	0	0	0.11678	1	1	1	1	1	1	NS	NS	NS	NS	NS	NS	NS
Cell wall/membrane/envelope biogenesis	19	1	0	1	0	0	1	0	0.11678	0.900735	0.357843	0.784314	0.696487	0.441882	0.441882	NS	NS	NS	NS	NS	NS	NS
Chromatin structure and dynamics	59	5	1	1	0	3	2	3	0.0437705	0.470361	0.404994	0.328401	0.225685	0.392732	0.392732	UNDER	NS	NS	NS	NS	NS	NS
Coenzyme transport and metabolism	67	12	0	2	6	4	2	10	0.150232	0.329214	0.308853	0.154861	0.28724	0.119501	0.119501	NS	NS	NS	NS	NS	NS	NS
Cytoskeleton	110	12	4	4	3	1	8	4	0.031733	0.211318	0.33467	0.328401	0.13796	0.122925	0.122925	UNDER	NS	NS	NS	NS	NS	NS
Defense mechanisms	30	2	0	0	0	2	0	2	0.0814529	0.812485	0.530211	0.615821	0.182287	0.392732	0.392732	NS	NS	NS	NS	NS	NS	NS
Energy production and conversion	200	52	5	19	14	14	24	28	0.00636293	0.308829	0.185828	0.214078	0.13796	0.172614	0.172614	OVER	NS	NS	NS	NS	NS	NS
Extracellular structures	17	3	1	0	0	2	1	2	0.247012	0.407721	0.404994	0.484127	0.275315	0.441882	0.441882	NS	NS	NS	NS	NS	NS	NS
Function unknown	172	21	2	4	7	8	6	15	0.0251265	0.361628	0.308853	0.214078	0.225685	0.169743	0.169743	UNDER	NS	NS	NS	NS	NS	NS
General function prediction only*	371	63	10	5	24	24	15	48	0.0807854	0.308829	0.000451	0.0387216	0.13796	0.00416332	0.00416332	NS	NS	UNDER	OVER	NS	UNDER	OVER
Inorganic ion transport and metabolism	58	11	3	5	2	1	8	3	0.150232	0.308829	0.308853	0.328401	0.13796	0.0962805	0.0962805	NS	NS	NS	NS	NS	NS	NS
Intracellular trafficking, secretion, and vesicular transport	159	19	4	12	0	3	16	3	0.0251265	0.308829	0.00999466	0.0387216	0.13796	0.00182987	0.00182987	UNDER	NS	OVER	UNDER	NS	OVER	UNDER
Lipid transport and metabolism	152	33	8	15	8	2	23	10	0.074534	0.211318	0.0760049	0.243051	0.00193682	0.00416332	0.00416332	NS	NS	NS	NS	UNDER	OVER	UNDER
Nuclear structure	51	3	0	2	0	1	2	1	0.0251265	0.734043	0.308853	0.484127	0.484509	0.38597	0.38597	UNDER	NS	NS	NS	NS	NS	NS
Nucleotide transport and metabolism	66	21	0	5	3	13	5	16	0.0112936	0.211318	0.308853	0.214078	0.0205529	0.113162	0.113162	OVER	NS	NS	NS	OVER	NS	NS
Posttranslational modification, protein turnover, chaperones	336	53	4	26	15	8	30	23	0.0627204	0.266407	0.00582079	0.214078	0.00728762	0.0344493	0.0344493	NS	NS	OVER	NS	UNDER	OVER	UNDER
Replication, recombination and repair	42	6	1	1	3	1	2	4	0.151334	0.470361	0.379446	0.214078	0.301949	0.38597	0.38597	NS	NS	NS	NS	NS	NS	NS
RNA processing and modification	123	21	0	1	2	18	1	20	0.11678	0.211318	0.039439	0.174728	1.36e-05	0.00182987	0.00182987	NS	NS	UNDER	NS	OVER	UNDER	OVER
Secondary metabolites biosynthesis, transport and catabolism	45	8	0	3	4	1	3	5	0.161245	0.407721	0.340302	0.214078	0.225685	0.38597	0.38597	NS	NS	NS	NS	NS	NS	NS
Signal transduction mechanisms	248	23	9	7	3	4	16	7	0.00018	0.0315908	0.308853	0.214078	0.13796	0.0191419	0.0191419	UNDER	OVER	NS	NS	NS	OVER	UNDER
Transcription	154	15	3	4	2	6	7	8	0.00636293	0.332436	0.33467	0.243051	0.235621	0.302208	0.302208	UNDER	NS	NS	NS	NS	NS	NS
Translation, ribosomal structure and biogenesis	272	81	11	22	8	40	33	48	7.05e-06	0.308829	0.308853	0.00490307	0.00346605	0.172614	0.172614	OVER	NS	NS	UNDER	OVER	NS	NS

## Sheet: S1D Table
Supplemental Table #GO. GO terms significantly (p<0.01) overrepresented in each cluster or down (C1 plus C2) or up (C3 plus C4) in weighted GO analysis
GO.ID	Term	Annotated	Significant	Expected	p value	cluster overrepresented	type	annotation 1	annotation 2	otherNotes
GO:0016192	vesicle-mediated transport	70	8	3.01	0.00956	Cluster1_2	BP	vesicle	struc
GO:0030126	COPI vesicle coat	3	2	0.05	0.00091	Cluster 1	CC	vesicle	struc	part of GO:0016192
GO:0030126	COPI vesicle coat	3	2	0.16	0.0085	Cluster1_2	CC	vesicle	struc	part of GO:0016192
GO:0030131	clathrin adaptor complex	7	3	0.26	0.00148	Cluster 2	CC	vesicle	struc	part of GO:0016192
GO:0030131	clathrin adaptor complex	7	3	0.38	0.0046	Cluster1_2	CC	vesicle	struc	part of GO:0016192
GO:0006886	intracellular protein transport	98	9	2.91	0.0023	Cluster 2	BP	protein maturation	info
GO:0006886	intracellular protein transport	98	13	4.21	0.00024	Cluster1_2	BP	protein maturation	info	contains GO:0016192 plus some GTPases
GO:0006412	translation	226	12	2.99	2.6e-05	Cluster 1	BP	translation	info
GO:0006412	translation	226	21	6.72	2e-06	Cluster 2	BP	translation	info
GO:0006412	translation	226	30	5.76	0.00025	Cluster 4	BP	translation	info
GO:0006412	translation	226	33	9.71	1.8e-10	Cluster1_2	BP	translation	info
GO:0003735	structural constituent of ribosome	127	12	1.34	5.6e-09	Cluster 1	MF	translation	info	part of GO:0006412; overlaps GO:0005480
GO:0003735	structural constituent of ribosome	127	21	2.82	2.9e-13	Cluster 2	MF	translation	info	part of GO:0006412; overlaps GO:0005480
GO:0003735	structural constituent of ribosome	127	33	4.16	1.8e-21	Cluster1_2	MF	translation	info	part of GO:0006412; overlaps GO:0005480
GO:0005840	ribosome	127	12	2.26	1.4e-06	Cluster 1	CC	translation	info	part of GO:0006412; overlaps GO:0003735
GO:0005840	ribosome	127	21	4.64	2e-08	Cluster 2	CC	translation	info	part of GO:0006412; overlaps GO:0003735
GO:0005840	ribosome	127	33	6.9	3.9e-14	Cluster1_2	CC	translation	info	part of GO:0006412; overlaps GO:0003735
GO:0003743	translation initiation factor activity	20	6	0.48	4.8e-06	Cluster 4	MF	translation	info
GO:0003743	translation initiation factor activity	20	8	0.84	7.1e-07	Cluster3_4	MF	translation	info
GO:0006413	translational initiation	19	5	0.48	0.0067	Cluster 4	BP	translation	info	part of GO:0003743
GO:0006413	translational initiation	19	7	0.86	0.0005	Cluster3_4	BP	translation	info	part of GO:0003743
GO:0006446	regulation of translational initiation	3	2	0.08	0.0019	Cluster 4	BP	translation	info	part of GO:0003743
GO:0006446	regulation of translational initiation	3	2	0.14	0.00592	Cluster3_4	BP	translation	info	part of GO:0003743
GO:0004239	initiator methionyl aminopeptidase activ...	5	2	0.09	0.00317	Cluster 3	MF	translation	info
GO:0004239	initiator methionyl aminopeptidase activ...	5	2	0.12	0.00537	Cluster 4	MF	translation	info
GO:0004239	initiator methionyl aminopeptidase activ...	5	4	0.21	1.5e-05	Cluster3_4	MF	translation	info
GO:0006414	translational elongation	13	4	0.33	0.00024	Cluster 4	BP	translation	info
GO:0006414	translational elongation	13	6	0.59	1e-05	Cluster3_4	BP	translation	info
GO:0003746	translation elongation factor activity	7	2	0.13	0.00651	Cluster 3	MF	translation	info	part of GO:0006414
GO:0003746	translation elongation factor activity	7	3	0.17	0.00043	Cluster 4	MF	translation	info	part of GO:0006414
GO:0003746	translation elongation factor activity	7	5	0.29	2.5e-06	Cluster3_4	MF	translation	info	part of GO:0006414
GO:0005853	eukaryotic translation elongation factor...	3	2	0.09	0.00242	Cluster 4	CC	translation	info	part of GO:0006414
GO:0005853	eukaryotic translation elongation factor...	3	2	0.12	0.0046	Cluster3_4	CC	translation	info	part of GO:0006414
GO:0004815	aspartate-tRNA ligase activity	5	2	0.12	0.00537	Cluster 4	MF	translation	info
GO:0006422	aspartyl-tRNA aminoacylation	4	2	0.1	0.00373	Cluster 4	BP	translation	info	same genes as GO:0004815
GO:0004826	phenylalanine-tRNA ligase activity	3	2	0.07	0.00166	Cluster 4	MF	translation	info
GO:0004826	phenylalanine-tRNA ligase activity	3	2	0.13	0.00513	Cluster3_4	MF	translation	info
GO:0006432	phenylalanyl-tRNA aminoacylation	3	2	0.08	0.0019	Cluster 4	BP	translation	info	same genes as GO:0004826
GO:0006432	phenylalanyl-tRNA aminoacylation	3	2	0.14	0.00592	Cluster3_4	BP	translation	info	same genes as GO:0004826
GO:0009328	phenylalanine-tRNA ligase complex	3	2	0.09	0.00242	Cluster 4	CC	translation	info	same genes as GO:0004826
GO:0009328	phenylalanine-tRNA ligase complex	3	2	0.12	0.0046	Cluster3_4	CC	translation	info	same genes as GO:0004826
GO:0004298	threonine-type endopeptidase activity	31	9	0.69	1.3e-08	Cluster 2	MF	protein maturation	info
GO:0004298	threonine-type endopeptidase activity	31	11	1.02	1.7e-09	Cluster1_2	MF	protein maturation	info
GO:0005839	proteasome core complex	15	5	0.55	0.00013	Cluster 2	CC	protein maturation	info
GO:0005839	proteasome core complex	15	7	0.81	5.2e-06	Cluster1_2	CC	protein maturation	info
GO:0030163	protein catabolic process	71	8	2.11	0.0017	Cluster 2	BP	protein maturation	info	overlaps but can only find 3 annotated
GO:0030163	protein catabolic process	71	10	3.05	0.00502	Cluster1_2	BP	protein maturation	info
GO:0006457	protein folding	91	9	2.71	0.0014	Cluster 2	BP	protein maturation	info
GO:0051082	unfolded protein binding	54	9	1.2	2.3e-06	Cluster 2	MF	protein maturation	info	GO:0051082 overlaps but not identical to GO:0006457
GO:0051082	unfolded protein binding	54	9	1.77	5.4e-05	Cluster1_2	MF	protein maturation	info
GO:0016465	chaperonin ATPase complex	7	5	0.26	1.1e-06	Cluster 2	CC	protein maturation	info	GO:0016465 subset of GO:006457 and GO:0051082
GO:0016465	chaperonin ATPase complex	7	5	0.38	8.3e-06	Cluster1_2	CC	protein maturation	info
GO:0008235	metalloexopeptidase activity	9	4	0.38	0.00032	Cluster3_4	MF	protein maturation	info	all methionine aminopeptidases
GO:0016937	short-chain fatty acyl-CoA dehydrogenase...	11	4	0.24	0.0008	Cluster 2	MF	fatty acid	metab	only 3 annotated
GO:0016937	short-chain fatty acyl-CoA dehydrogenase...	11	4	0.36	0.00248	Cluster1_2	MF	fatty acid	metab
GO:0017099	very-long-chain fatty acyl-CoA dehydroge...	7	3	0.16	0.00035	Cluster 2	MF	fatty acid	metab	same as GO:0016937
GO:0017099	very-long-chain fatty acyl-CoA dehydroge...	7	3	0.23	0.0011	Cluster1_2	MF	fatty acid	metab
GO:0004095	carnitine O-palmitoyltransferase activit...	3	2	0.1	0.00313	Cluster1_2	MF	fatty acid	metab
GO:0004658	propionyl-CoA carboxylase activity	4	2	0.04	0.00065	Cluster 1	MF	fatty acid	metab	GO: 0004658 overlaps GO:0006633, GO:0009374, GO:0005524,
GO:0004658	propionyl-CoA carboxylase activity	4	2	0.13	0.00613	Cluster1_2	MF	fatty acid	metab
GO:0006633	fatty acid biosynthetic process	9	2	0.12	0.0058	Cluster 1	BP	fatty acid	metab
GO:0008299	isoprenoid biosynthetic process	12	4	0.24	6.2e-05	Cluster 3	BP	isoprenoid	metab
GO:0008299	isoprenoid biosynthetic process	12	4	0.54	0.0015	Cluster3_4	BP	isoprenoid	metab
GO:0003838	sterol 24-C-methyltransferase activity	3	2	0.13	0.00513	Cluster3_4	MF	sterol	metab
GO:0006096	glycolytic process	24	6	0.71	5.3e-05	Cluster 2	BP	glycolysis	metab
GO:0006096	glycolytic process	24	8	1.03	4e-06	Cluster1_2	BP	glycolysis	metab	11 total (3 in Cluster 3)
GO:0004365	glyceraldehyde-3-phosphate dehydrogenase...	6	2	0.13	0.00693	Cluster 2	MF	glycolysis	metab	part of GO:0006096 but one is really a dynein
GO:0004743	pyruvate kinase activity	3	2	0.07	0.00145	Cluster 2	MF	glycolysis	metab	part of GO:0006096
GO:0004743	pyruvate kinase activity	3	2	0.1	0.00313	Cluster1_2	MF	glycolysis	metab	part of GO:0006096
GO:0030955	potassium ion binding	3	2	0.07	0.00145	Cluster 2	MF	glycolysis	metab	part of GO:0006096; both are pyruvate kinase
GO:0030955	potassium ion binding	3	2	0.1	0.00313	Cluster1_2	MF	glycolysis	metab	part of GO:0006096; both are pyruvate kinase
GO:0004739	pyruvate dehydrogenase (acetyl-transferr...	3	2	0.07	0.00145	Cluster 2	MF	TCA	metab
GO:0004739	pyruvate dehydrogenase (acetyl-transferr...	3	2	0.1	0.00313	Cluster1_2	MF	TCA	metab
GO:0006537	glutamate biosynthetic process	5	2	0.15	0.0083	Cluster 2	BP	amino acid	metab	may reflect rich glutamate supply in A1 medium
GO:0004356	glutamine synthetase activity	6	2	0.13	0.00693	Cluster 2	MF	amino acid	metab	may reflect rich glutamate supply in A1 medium
GO:0009073	aromatic amino acid family biosynthetic ...	13	4	0.33	0.00222	Cluster 4	BP	amino acid	metab
GO:0009073	aromatic amino acid family biosynthetic ...	13	5	0.59	0.00102	Cluster3_4	BP	amino acid	metab
GO:0003849	3-deoxy-7-phosphoheptulonate synthase ac...	3	2	0.07	0.00166	Cluster 4	MF	amino acid	metab	part of GO:0009073
GO:0003849	3-deoxy-7-phosphoheptulonate synthase ac...	3	2	0.13	0.00513	Cluster3_4	MF	amino acid	metab	part of GO:0009073
GO:0009082	branched-chain amino acid biosynthetic p...	10	6	0.45	0.00012	Cluster3_4	BP	amino acid	metab
GO:0004160	dihydroxy-acid dehydratase activity	2	2	0.04	0.00033	Cluster 3	MF	amino acid	metab	part of GO:0009082
GO:0004160	dihydroxy-acid dehydratase activity	2	2	0.08	0.00176	Cluster3_4	MF	amino acid	metab	part of GO:0009082
GO:0000105	histidine biosynthetic process	5	2	0.1	0.0037	Cluster 3	BP	amino acid	metab
GO:0004834	tryptophan synthase activity	2	2	0.08	0.00176	Cluster3_4	MF	amino acid	metab	part of GO:0006568
GO:0009086	methionine biosynthetic process	5	2	0.13	0.00612	Cluster 4	BP	amino acid	metab
GO:0009088	threonine biosynthetic process	3	2	0.08	0.0019	Cluster 4	BP	amino acid	metab	same genes as GO:0009086
GO:0009088	threonine biosynthetic process	3	2	0.14	0.00592	Cluster3_4	BP	amino acid	metab	same genes as GO:0009086
GO:0004073	aspartate-semialdehyde dehydrogenase act...	2	2	0.05	0.00056	Cluster 4	MF	amino acid	metab	same genes as GO:0009086
GO:0004073	aspartate-semialdehyde dehydrogenase act...	2	2	0.08	0.00176	Cluster3_4	MF	amino acid	metab	same genes as GO:0009086
GO:0009089	lysine biosynthetic process via diaminop...	2	2	0.09	0.00203	Cluster3_4	BP	amino acid	metab
GO:0009098	leucine biosynthetic process	3	2	0.08	0.0019	Cluster 4	BP	amino acid	metab
GO:0009098	leucine biosynthetic process	3	2	0.14	0.00592	Cluster3_4	BP	amino acid	metab
GO:0016597	amino acid binding	4	3	0.1	5.2e-05	Cluster 4	MF	amino acid	metab	overlaps GO:0009082 and others
GO:0016597	amino acid binding	4	4	0.17	3e-06	Cluster3_4	MF	amino acid	metab	overlaps GO:0009082 and others
GO:0006544	glycine metabolic process	8	4	0.36	0.0058	Cluster3_4	BP	amino acid	metab
GO:0006546	glycine catabolic process	5	2	0.1	0.0037	Cluster 3	BP	amino acid	metab
GO:0004047	aminomethyltransferase activity	5	2	0.09	0.00317	Cluster 3	MF	amino acid	metab	part of GO:0006546
GO:0004018	N6-(1,2-dicarboxyethyl)AMP AMP-lyase (fu...	2	2	0.05	0.00056	Cluster 4	MF	nucleic acid	metab	part of GO:0009152, overlaps GO:0005524
GO:0004018	N6-(1,2-dicarboxyethyl)AMP AMP-lyase (fu...	2	2	0.08	0.00176	Cluster3_4	MF	nucleic acid	metab	part of GO:0009152, overlaps GO:0005524
GO:0009113	purine nucleobase biosynthetic process	2	2	0.05	0.00064	Cluster 4	BP	nucleic acid	metab
GO:0009113	purine nucleobase biosynthetic process	2	2	0.09	0.00203	Cluster3_4	BP	nucleic acid	metab
GO:0004748	ribonucleoside-diphosphate reductase act...	5	2	0.09	0.00317	Cluster 3	MF	nucleic acid	metab
GO:0046933	proton-transporting ATP synthase activit...	24	5	0.57	0.00021	Cluster 4	MF	H-ATPase	energy	part of GO:0016469
GO:0046933	proton-transporting ATP synthase activit...	24	5	1.01	0.00278	Cluster3_4	MF	H-ATPase	energy	part of GO:0016469
GO:0046961	proton-transporting ATPase activity, rot...	25	5	0.6	0.00026	Cluster 4	MF	H-ATPase	energy	part of GO:0016469, same as GO:00046933
GO:0046961	proton-transporting ATPase activity, rot...	25	5	1.05	0.00335	Cluster3_4	MF	H-ATPase	energy	part of GO:0016469, same as GO:00046933
GO:0015986	proton motive force-driven ATP synthesis	16	4	0.41	0.00057	Cluster 4	BP	H-ATPase	energy	part of GO:0016469; subset of GO:00046933
GO:0015986	proton motive force-driven ATP synthesis	16	4	0.72	0.0048	Cluster3_4	BP	H-ATPase	energy	part of GO:0016469; subset of GO:00046933
GO:0004054	arginine kinase activity	2	2	0.04	0.00049	Cluster 2	MF	creatineKinase	energy
GO:0004054	arginine kinase activity	2	2	0.07	0.00107	Cluster1_2	MF	creatineKinase	energy
GO:0009678	diphosphate hydrolysis-driven proton tra...	4	2	0.09	0.00285	Cluster 2	MF	port	metab
GO:0009678	diphosphate hydrolysis-driven proton tra...	4	2	0.13	0.00613	Cluster1_2	MF	port	metab
GO:0005388	P-type calcium transporter activity	4	2	0.09	0.00285	Cluster 2	MF	portCa	metab
GO:0005388	P-type calcium transporter activity	4	2	0.13	0.00613	Cluster1_2	MF	portCa	metab
GO:0009374	biotin binding	6	2	0.06	0.0016	Cluster 1	MF	biotin	metab	GO:0009374 overlaps with GO:0005524, subset of GO:0008152, GO:0009055,
GO:0009374	biotin binding	6	3	0.2	0.00064	Cluster1_2	MF	biotin	metab
GO:0003676	nucleic acid binding	780	33	18.57	0.00043	Cluster 4	MF	nucleic acid	info
GO:0003678	DNA helicase activity	116	3	2.58	0.00148	Cluster 2	MF	DNA	info	overlaps GO:0004787 and GO:0008758
GO:0003678	DNA helicase activity	116	4	3.8	0.00319	Cluster1_2	MF	DNA	info	overlaps GO:0004787 and GO:0008758
GO:0003682	chromatin binding	5	2	0.12	0.00537	Cluster 4	MF	DNA	info	part of GO:0000785
GO:0004386	helicase activity	169	11	4.02	0.00022	Cluster 4	MF	DNA	info	contains the cluster 3/4 but not 1/2?
GO:0004386	helicase activity	169	13	7.1	0.00149	Cluster3_4	MF	DNA	info	contains the cluster 3/4 but not 1/2?
GO:0004130	cytochrome-c peroxidase activity	3	2	0.07	0.00145	Cluster 2	MF	ros	ros	part of GO:0006979
GO:0004130	cytochrome-c peroxidase activity	3	2	0.1	0.00313	Cluster1_2	MF	ros	ros	part of GO:0006979
GO:0004364	glutathione transferase activity	15	3	0.36	0.00488	Cluster 4	MF	glut	ros
GO:0004364	glutathione transferase activity	15	5	0.63	0.00027	Cluster3_4	MF	glut	ros	biosynthetic?
GO:0016656	monodehydroascorbate reductase (NADH) ac...	2	2	0.04	0.00033	Cluster 3	MF	ros	ros
GO:0016656	monodehydroascorbate reductase (NADH) ac...	2	2	0.08	0.00176	Cluster3_4	MF	ros	ros
GO:0004784	superoxide dismutase activity	8	2	0.15	0.00857	Cluster 3	MF	sod	ros	same as GO:0006801
GO:0006801	superoxide metabolic process	8	2	0.16	0.01	Cluster 3	BP	sod	ros
GO:0009055	electron transfer activity	59	7	1.07	0.00311	Cluster 3	MF	ETS	energy	mix of things, including glutaredoxins
GO:0009055	electron transfer activity	59	9	2.48	0.00818	Cluster3_4	MF	ETS	energy	mix of things, including glutaredoxins
GO:0004129	cytochrome-c oxidase activity	3	2	0.05	0.00097	Cluster 3	MF	redox	energy
GO:0004129	cytochrome-c oxidase activity	3	2	0.13	0.00513	Cluster3_4	MF	redox	energy
GO:0010181	FMN binding	28	4	0.51	0.00153	Cluster 3	MF	FMN	metab
GO:0003959	NADPH dehydrogenase activity	8	3	0.15	0.00031	Cluster 3	MF	redox	metab	overlaps GO:0010181
GO:0003959	NADPH dehydrogenase activity	8	3	0.34	0.00351	Cluster3_4	MF	redox	metab	overlaps GO:0010181
GO:0004462	lactoylglutathione lyase activity	2	2	0.04	0.00033	Cluster 3	MF	glut.glyox	metab	glyoxylase
GO:0004462	lactoylglutathione lyase activity	2	2	0.08	0.00176	Cluster3_4	MF	glut.glyox	metab	glyoxylase
GO:0003924	GTPase activity	66	6	1.57	0.00462	Cluster 4	MF	Gsig	sig	several translation proteins, two actins, three GTPases
GO:0003924	GTPase activity	66	9	2.77	0.00161	Cluster3_4	MF	Gsig	sig	several translation proteins, two actins, three GTPases
GO:0005525	GTP binding	111	10	2.64	0.00028	Cluster 4	MF	GTP	metab
GO:0005525	GTP binding	111	14	4.66	0.0002	Cluster3_4	MF	GTP	metab
GO:0051287	NAD binding	28	4	0.67	0.00405	Cluster 4	MF	NAD	metab	overlaps GO:0009086
GO:0005737	cytoplasm	340	14	3.8	0.0012	Cluster 3	CC	?
GO:0005737	cytoplasm	340	24	9.84	0.00047	Cluster 4	CC	?
GO:0005737	cytoplasm	340	38	13.63	5.2e-07	Cluster3_4	CC	?
GO:0008152	metabolic process	2996	76	59.13	2.5e-05	Cluster 3	BP	metab	metab
GO:0008152	metabolic process	2996	172	135.47	1.5e-05	Cluster3_4	BP	metab	metab
GO:0005198	structural molecule activity	154	17	1.62	3.1e-06	Cluster 1	MF	?		only 6 in sig file; includes vesicle stuff and tubulin
GO:0005198	structural molecule activity	154	39	5.04	8.1e-05	Cluster1_2	MF	?		only 6 in sig file; includes vesicle stuff and tubulin

## Sheet: S1 E Table
ID	Cluster	Possible Structure/Function	EN related?	ID Method	Evidence (strong)	Evidence (weak)	GO	KOG	Phyre2	MultiLoc	InterPro	Hondaea fermentalgiana homologue	Seq	MEMSAT	MEMSAT domain architecture	GO Biological Process	GO Molecular Function	GO Cellular Component	PsiPred (consensus)	GPS-lipid	HAMAP Scan	HHPred_1 (high confidence >90 probability = green, anything less is orange).	HHPred_2	HHPred_3	HHPred_SignalPeptide	HHPred_CoiledCoil	HHPred_TM	aliphatic index	atomC	atomH	atomN	atomO	atomS	charge	fraction negative residues	fraction positive residues	hydrophobicity	isoelectric point	length	molar extinction coefficient	molecular weight	number of atoms	surface area	volume	transcript log2 fold-change from Dellero et al. 2020	Notes
140971	4	Mitoribosome	n	B	MultiLoc, Phyre2, PsiPred_GO, HHPred	NA	NA	NA	26 template matches. 4 highest confidence matches (and the only matches which had confidence scores above 75%), were: ribosomal protein L10-like (91.9% confidence, 32% id), structure of the large subunit of the mammalian mitoribosome (94% confidence, 21% id), 50s ribosomal subunit (93.3% confidence, 18% id; and 78.3% confidence, 21% id).	mitochondrial: 0.93	Contains an N-terminal signal peptide, and the rest is a non-cytoplasmic domain.	GBG33828.1 Hypothetical Protein FCC1311_100512	MMQAASRAVRLSALASSRVGSVSLAPSTPATSVALPALAASTWRPFSVMTHGASQPEGDSSAGVVEERRFTRSNLIAEYYSEVFKKSSLIFFVAGDLKPAKAQLRELGFNVMRAKSSLIKVTARKLAPEDEFGFEAASRLAKGVTNLVYLEDPLLSFVSSPERLKKFNDIVPISDVKNDIYKAKKYLVVGGFIHDEGKANSNLFFTRSGVDALVELLKKESKALPDVEGLTPHQLFQAKVVAGMRNQLGAIRTPLLKPAQSAVATVRKIPENIASTLAKVRALRQEEQGKE	N-terminal signal peptide, followed by extracellular domain, followed by TM domain, followed by cytoplasmic domain.	1	translational elongation (0.959)	purine ribonucleoside triphosphate binding (0.844)	mitochondrial envelope (0.994)	Mitochondrial	None	No match	50S ribosomal protein L10; ribosome, translation; HET: MG, PHE; 3.18A {Mycobacterium smegmatis str. MC2 155}	plastid ribosomal protein uL10c; chloroplast, translation, ribosome, cryo-EM; HET: MG; 3.25A {Spinacia oleracea}	50S ribosomal protein L10; ribosome structure and function, L10-L12 complex structure, L10E structure, L7/12 ribosomal s	1	0	0	93.23	0.31	0.51	0.09	0.09	0	13.59	0.1	0.14	-0.1	10.47	291	12090	31575.1	4522	49620	38267.7	-0.66
142921	3	type VI secretion protein	y?	B+O	NA	Phyre2, MultiLoc, MEMSAT,	NA	NA	17 templates matches, highest was type VI secretion protein (T6SS), 65.2% confidence, 25% id.	cytoplasmic: 0.61	Contains 2 N-terminal disordered regions.	GBG31997.1 Hypothetical Protein FCC1311_082222	NNSTEPKTRNQQTQNKQHALTQASKQARSATAVVSQSVYISSNKMAKGFPGGAPQVHAQSGHPNGKNMSGFGGVNNSLPSATGGSKSHGSPPARHINTGGVSNMVYLDQKPQLRDGSHTPDFKTELQTAIGEKDMGMLHELLSVVTDKESNALYQVVLNLLKQGQVEENKCVFDALLGFKTIPDFSNEQLANLVFHMIKLDQEELAAHFVKHSKFDNKGFAKALDKAITNEGLHNSKKGDDPLIEQIDRFVDEHMPEVELVYKKHMEDMEMQERINMAE	N-terminal signal peptide, followed by long extracellular domain, followed by short transmembrane pore-lining helix, followed by cytoplasmic domain.	1	regulation of metabolic process (0.86)	cytoskeletal protein binding (0.825)	mitochondrion (0.8)	Mitochondrial	None	No match	GCN1; Ribosome, Disome, GCN1, Translation, GAAC, ISR, Rbg2, Gir2; HET: 5CT; 3.9A {Saccharomyces cerevisiae S288C}	Terminase DNA packaging enzyme small subunit; helix, small terminase, VIRAL PROTEIN; 1.81A {Aeromonas phage 44RR2.8t}	Tic35; Complex, Translocase, Channel; HET: SEP, IHP, LMG, TPO; 2.5A {Chlamydomonas reinhardtii}	0	0	0	69.21	0.31	0.5	0.09	0.1	0	2.59	0.12	0.11	-0.67	6.85	279	5120	30748.4	4275	47276	36051.7	-1.73	A142921 had a few other low confidence matches with similar functions, such as the T6SS non-contractile sheath-tube of Vibrio cholerae, VipA (J. Wang et al., 2017), and “portal and tail of native bacteriophage P68”, a viral protein complex of fibres which can sense host cells, pierce host cells, and inject viral DNA into host cells (Hrebík et al., 2019). Another interesting match was “Gp54 tailsp…
41474	4	Ribosomal protein	n	B	HHPred	PsiPred_GO	NA	Uncharacterized conserved protein	85% of the sequence was predicted disordered. 1 low confidence match, vimentin intermediate filament (4.7% confidence, 86% id).	mitochondrial: 0.47	Contains an N-terminal signal peptide, and the rest is a long non-cytoplasmic domain. Within the non-cytoplasmic domain, there is one disordered region, and 3 coil regions.	GBG33760.1 Hypothetical Protein FCC1311_099832	MMQARVVNSALRSRTPSWRTSGVLSSTVIPSLSSLSSGGALANNDSLVAMSSIMRSIKSNSGRFMSTSASGNGGEGEDSEDAEARLKAEAERLLAAKKESELARFEAEREAYKVEMTKLRKVWKEETMRSVQAQLKDREERIRRGVERQKAEEDAFKAEQAKALAERTSLELSALEVYRETYEKELNERRALKIEKRQEVLEKLRKRQAEEEERKQAMLEALANEAHLWFTKEDLVNGSLDEKLRERLVKIQPITASWQNALPKHHHDDAKMFITDDSEMIFDEELLEEAMRAESTGRLG	N-terminal signal peptide, followed by long extracellular domain, followed by short transmembrane domain, followed by cytoplasmic domain.	1	regulation of metabolic process (0.933), transport (0.847), regulation of nitrogen compound metabolic process (0.8), translational initiation (0.79), regulation of RNA biosynthetic process (0.768), regulation of RNA metabolic process (0.765).	nucleic acid binding (0.924), cytoskeletal protein binding (0.842)	membrane (0.917)	Membrane	None	No match	AT5g49210/K21P3_8; Ribosome, Mitochondria, Plant; 3.86A {Arabidopsis thaliana}	mS26; Mitochondria, mitoribosome, alga, RIBOSOME; 4.2A {Chlamydomonas reinhardtii}	mS26; mitoribosome, ribosome, mitochondria, polytomella, fragmentation, rrna, evolution, translation; HET: K, ATP, MG; 2	1	1	0	75.9	0.3	0.5	0.09	0.1	0	-2.8	0.19	0.17	-0.79	5.64	300	26600	34147.1	4794	51557	40514.2	nd
46070	4	?	?	B+O	NA	NA	NA	Unnamed protein	67% of the sequence was predicted disordered. 1 low confidence match, outer capsid3 protein of bluetongue virus (11.6% confidence, 12% id).	nuclear: 0.73	Contains a long C-terminal disordered segment, which may have 2 coils in it, as well as 2 disordered regions in the centre of the peptide.	GBG30040.1 Hypothetical Protein FCC1311_062602	MADMDALFKSRKKKGKKAARNFGGMLEAAQKDESSFEPATQVYQKTDEDGRVVVVEEYVSRPAASAAAGAKKVGGLTAAVNASKGLSLAGENAELVSGEWVDEKASKPQSSLLASSSRGVADMDGLTSSMPVVTKSYADLQAEEQNKKLFHRARMQVRQEVAEKDSDSTAAKPEDDKPKVFRPRALMEARGKREGVHALKELDNEAVFPSLGGNSGSKSNTKAGAAKTAWGVVEESVIADILYKQSEGEYLGEDFIAADSFEGPKSGYSFKIGDSGLGYYWECKPVGQDDADEGENAEISAAEEKGAQTEETAEDKTEEQNAVAETAEDEDAETAEGADDKDLSPEEIAAREEKERKRREKKKLKEQQKAEWERQHALALEREREEQEKAEAAPAAGAG…	N-terminal half is cytoplasmic, short transmembrane domain in the middle, and an extracellular C-terminal half	2	regulation of gene expression (0.843), mRNA splicing via spliceosome (0.822), regulation of nucleic acid-templated transcription (0.815)	nucleic acid binding (0.981), poly(A) RNA binding (0.844)	nucleolus (0.801)	nuclear/splicosome	None	No match	Crossover junction endonuclease EME1; resolvase, Hydroase-DNA complex, HYDROLASE-DNA complex; 2.8A {Homo sapiens}	ADP-ribosylation factor-like protein 13B; G-protein, ADP ribosylation like protein, Complex, Guanine nucleotide exchange	Eukaryotic translation initiation factor 3 subunit A; ribosome, translation, initiation factors, 40S, eIF1A, eIF3, eIF2,	0	1	0	58.34	0.31	0.49	0.09	0.11	0	-20.21	0.2	0.15	-0.88	4.62	440	33000	47256.6	6566	74717	55661.5	nd
42866	3	TRAPPC11 (vesicular trafficking/cilia)? /BAR/Endophilin	y?	B+O	NA	Phyre2, HHPred	NA	NA	4 templates matched, 3 with very low confidence, and the 4th was trafficking protein particle complex subunit 11 (TRAPPC11), 69.1% confidence, 23% id.	nuclear: 0.47	Contains an N-terminal disordered region, a short coil in the centre, and a short disordered region between the centre and the C-terminus.	GBG31612.1 Hypothetical Protein FCC1311_078372	MLAEQSSTQAQHHPNASDYEYWQKEQAASNNTSKQDILHGEVAEQPHETKNADLTDMSDNSSVMSGDRRTSQAESVIEEDKHTSHADSVSSTPFTAETESEHKPSTATAELPHEDLIQDDVPAKTEEQRELDVSSKQLKHVGGLDKLKTWRQRHFCETFTEPTEEDKTEWEKFLRMHHRVQFAIKDRNEALKKCAKLQEVAKNFDRRFRQIPSSVVDANKRIDTAIKEASSYTSLKHINNRAKEIRELRKDTLYHRDAKDRARRKSNTAAAGGRGEPDKRELEMRKEGDQYELGREKVHFALKHFNEDAYNIITSGELINLFDSEYMLLRALRDELNQHDVMKGDVKLYKKHWKTFSKRMGTVMKE	Most of protein starting from N-terminus is a long cytoplasmic domain, followed by a short TM domain, and a short extracellular C-terminus.	3	mRNA splicing, via spliceosome (0.85)	nucleic acid binding (0.859)	None	nuclear/splicosome	Palmitoylation (position 194)	No match	BAR protein; BAR protein, thermo-acidophilic red alga, Protein Structure Initiative, PSI, Center for Eukaryotic Structur	Endophilin-B1; BAR, N-BAR, endophilin, membrane, curvature, cardiolipin, MSP2N2, nanodisc, peripheral membrane protein,	CULLIN-5; UBL CONJUGATION PATHWAY, HIV, PHOSPHOPROTEIN, ISOPEPTIDE BOND, PROTEIN BINDING; HET: EDO; 2.05A {MUS MUSCULUS}	0	0	0	59.23	0.31	0.49	0.09	0.1	0	3.19	0.18	0.17	-1.13	6.81	366	33000	42395.7	5875	67167	49624	nd
141237	3	late embryogenesis abundant domain-containing protein / Apolipoprotein-like	?	B+O	InterPro, HHPred	NA	NA	Uncharacterized conserved protein	100% was predicted to be disordered, 1 low confidence match, colicine9 intact translocation complex (1.3% confidence, 50% id).	cytoplasmic: 0.78	Contains a “late embryogenesis abundant domain-containing protein / LEA domain-containing protein”	GBG26773.1 Hypothetical Protein FCC1311_029952	MGYQDENTLSQRVEEAKDFVADKATEIKDSAASAADSALEKAEDLKDSVLGSGEEAKETVKENLPTDADPRDAQDAHLATQEKVNETADDAAEKAEELKDNAAEKAEDAKEKAVELKDDAAEKAVDAKDTAVNYAQDASEMAADKAEDAKEKAVELKDDAVEKAEDASETAHSYAQDVSAMVSDKTEEAREKAAEVGAEARENMEKSLEAEKENDYMTWGDTQQQPVDKEVETELRETMAETRQDIEDAAEQVEERIESFADRIGEVTHDFVEATLDEKNDAVDNMISHRDEAPNAQDISEYP	The very tip of the N-terminus is cytosolic, but is quickly followed by a short TM domain, and the rest of the sequence is extracellular.	4	transport (0.872)	cytoskeletal protein binding (0.917)	membrane (0.849)	transport, cytoskeleton binding, membrane	None	No match	Apolipoprotein E; apolipoprotein E, LIPID TRANSPORT, Atherosclerosis, Alzheimer's Disease; NMR {Homo sapiens}	Apolipoprotein A-IV; four helix bundle, TRANSPORT PROTEIN; HET: SO4; 2.4A {Homo sapiens}	Maltose/maltodextrin-binding periplasmic protein,Apolipoprotein E; Apolipoprotein E, LIPID BINDING PROTEIN; 1.549A {Homo	0	1	0	59.51	0.31	0.49	0.09	0.12	0	-52.71	0.3	0.12	-1.06	3.91	303	12090	33257.1	4533	51975	38622.2	-2.34
442	4	?	?	B	NA	NA	exo-alpha-sialidase	MAM33, mitochondrial matrix glycoprotein	84% predicted disordered, 1 low confidence match, photosystem ii psb31 protein domain-containing protein (0.6% confidence, 4% id).	nuclear: 0.68	Most of the protein appears to be disordered, with a couple short coils, one in the middle, and one at the C-terminus.	GBG33591.1 Hypothetical Protein FCC1311_098142	MSTSNNIFAALNAGSSKKSKRKEKKARAAAAENVDDAGVAADSLLGGEEPLAAQTLEELADLDLNQNWGDLSDDDDMGGFISPTRTAAPTIINDKPEDEGLEHEDTDDSDYSDSESESESEDEDDTDAQAEADKGDLSDSNSTRPSERGEDAKKPPLKAQMSQKELKQKEMDDLDALLNEVAEENKRQAASAEAAVDAATGASDDASATNGVDDATAAEAAAFLAKEMGLSVQTGNGASGAASAKKKKKKKKGGNGGPDRSTTSSPASALHASAPSPVPPSTPTKGSAGDDEDDEDVDIKKLIASRTKSKKKTPNASAAQKAASAAAEANKARASATKKKNKKKDKPAYAPSN	N-terminus is long extracellular domain, followed by a short TM domain, and the remaining is cytosolic.	5	regulation of gene expression (0.874), regulation of nucleic acid-templated transcription (0.865).	nucleic acid binding (0.939), DNA binding (0.891)	None	?	None	No match	Y55_G0035830.mRNA.1.CDS.1; adaptor protein, vesicle transport, AP-3, homology model, TRANSPORT PROTEIN; 9.1A {Saccharomy	NAP1-related protein 1; complex, Histone, PLANT PROTEIN, CHAPERONE, TRANSCRIPTION-CHAPERONE complex; HET: GOL; 3.0A {Ara	Vacuolar protein sorting-associated protein 75; Histone chaperone, acetylation, chaperone; HET: PGE, PEG, CA, GOL, 1PE,	0	1	0	53.43	0.3	0.49	0.09	0.12	0	-19.79	0.2	0.14	-1	4.42	353	8250	36497.8	5032	54453	42363.3	nd
A0A6S8AHQ2	3	Extracellular microneme	y?	B+O	Phyre2, HHPred, PsiPred_GO	InterPro, MEMSAT	NA	NA	47 templates matches. Highest confidence match was micronemal protein (94.5% confidence, 22% identity).	NA	Contains an N-terminal signal peptide, and the rest is a non-cytoplasmic domain	GBG25282.1 Hypothetical Protein FCC1311_014992 [Hondaea fermentalgiana]	MLTLKAALAVLIVALVIVLQIGNTVEASQPPENKPRAFVNPGTSWACGRLKSVDHKKVCKRERRKYRLVRCQYVTNYRLWYCLTTKYCKQHASDYGDKKFCKYNLGDNSGAGGADTLPCIGSSSKRGNCVFSISSENGETTTWDDRSGVTMDDEDFREFYDDSVEDVCEDCTVEECKLRCHANFDCKGINYNVKNKTCTMIYSGVTGASEVDIDGNRLTASSQCYARDQDCTNLPRSCTKQVQNSEGESGACWGAGEGYRPCSDDDYCSLDECMFLCKLNPKCQGYQVATDYDSTTCLHFSLLPTTVDTLVDAQCYSVARAHQFSSSCNTDDALPKAFES	N-terminal signal peptide, followed by long extracellular domain, followed by a short TM domain, and then a very short cytoplasmic C-terminus.	1	cell surface receptor signaling pathway (0.767)	cytokine activity (0.977)	extracellular region (0.945), extracellular vesicular exosome (0.76)	extracellular, exterior cell surface, or exosomal	None	No match	MICRONEMAL PROTEIN 4; ADHESION; NMR {TOXOPLASMA GONDII}	Plasma kallikrein heavy chain; Plasma kallikrein (PK), High molecular weight kininogen (HK), Factor XII (FXII), Factor X	Coagulation factor XI; Prekallikrein, activation, high molecular weight kininogen, Factor XI, BLOOD CLOTTING; HET: NAG;	1	0	1	72.16	0.31	0.5	0.1	0.09	0	10	0.08	0.16	-0.31	11.16	111	5690	12041.7	1697	17415	14257	na
A0A6S8CF23	4	Mitochondrial cytochrome?	n	B	HHPred	PsiPred_GO	NA	NA	68% of sequence predicted disordered. 1 low confidence template match, smg5-smg7 complex mRNA-binding protein (2.4% confidence, 22% coverage).	NA	Has an N-terminal transmembrane domain/signal. Also 2 isordered regions.	GBG34408.1 Hypothetical Protein FCC1311_106322 [Hondaea fermentalgiana]	MFSNARLIARTQVGRRFKATATTTAGRNTDKVPAAGQGEGGHPNVMAKGSGTSSSNGTQLLGGIMALTLAYAGYQFFVAEPTKGAEKYQFNEATGAEHAEEATQHRLQHQGSAMRSKGPFGSKNREFLGITPSDEQLESQAVSHSAAGTVASAAARDGKAPEQ	N-terminal signal peptide, followed by extracellular domain, followed by TM domain, followed by cytoplasmic domain.	1	regulation of gene expression (0.874), regulation of nucleic acid-templated transcription (0.837)	nucleic acid binding (0.986)	mitochondrion (0.841)	Mitochondrial or transcription factor	None	No match	Cytochrome c oxidase subunit NDUFA4; in-situ cryo-EM structure, mammalian, mitochondria, respiratory supercomplex, proto	Cytochrome c oxidase subunit 6C; Dimer, Fully Oxidized, OXIDOREDUCTASE; HET: DMU, PEK, PGV, EDO, CHD, CDL, LFA, FME, HEA	NADH dehydrogenase [ubiquinone] 1 alpha subcomplex subunit 13-A; Complex-I Arabidopsis, ELECTRON TRANSPORT; HET: T7X, 8Q	0	0	0	61.65	0.31	0.49	0.09	0.1	0.01	-5.63	0.14	0.11	-0.49	5.11	340	43240	37724	5137	65879	44626	na
A0A6S8D2A7	3	Monothiol glutaredoxin-S11?	n	B	BLAST	NA	NA	NA	53% of the sequence was predicted disordered. 1 low confidence match, mammalian mediator complex (2.9% confidence, 72% coverage).	NA	No features identified by InterProScan.	GBG27373.1 Monothiol glutaredoxin-S11 [Hondaea fermentalgiana]	VCLCSRSRTQEPSIRARGLLVHGKPNSIKMQFALKSARTVVQRTAVRSPAARAQMSPLAMRAMAAAAPVNAVWKRGFAGKISGDDSHSDFAPQSKVKQDDDVMEFLSKVSE	N-terminal half is cytoplasmic, short transmembrane domain in the middle, and an extracellular C-terminal half	2	regulation of transcription, DNA-templated (0.919)	nucleic acid binding (0.959)	mitochondrial membrane (0.945)	Mitochondrial	Palmitoylation (position 2 and 4)	No match	TELOMERE LENGTH REGULATOR PROTEIN RIF1; CELL CYCLE, TELOMERE ASSOCIATED PROTEINS; 1.94A {SACCHAROMYCES CEREVISIAE}	NA	NA	0	0	0	52.94	0.31	0.49	0.1	0.1	0	5.54	0.09	0.1	-0.58	9.89	163	3840	16997.7	2348	26797	19659.2	na
139465	4	Polyadenylate-binding protein	n	B	KOG, HHPred	MultiLoc, PsiPred_GO	NA	Polyadenylate-binding protein (RRM superfamily)	75% of the sequence was predicted disordered. 1 low confidence template match, n-terminal leucine-repeat region of hepatitis delta antigen (0.9% confidence, 7% coverage).	nuclear: 0.67	Two disordered regions, one long one starting at the N-terminus, and another shorter one starting at the C-terminus, and which may also contain a coil.	GBG32982.1 Hypothetical Protein FCC1311_092082	MAKREGSESASKRRRSVSRDASSAMKKAKSTRTPKKQLTREESDDEDNEEVLLQQKNVSNKKNDKAINVKKAQDEDDAESSDAEDDGEDKKAQGLESDEDDEEEDDDQDDEEEDGDSDSDIEGMFNSRLRYRLQRMAHDSVDPDADPEEIDEDEDEEDGESGDEEEEELDEDFDAEAAMEAVERLKGPLGDLVPIKGDVNGKFGYRCRHCPGKLLISENDVALHITSKLHKKKAFKGRIQNLNKEDYQAYLEKKRAKSKEKQARRSERNKEVLEKKKEKLKAAKAEKMTKEQIEARKIRFQRKKARRQARKEGKSVSDDEEA	N-terminal half is cytoplasmic, short transmembrane domain in the middle, and an extracellular C-terminal half	2	regulation of gene expression (0.895)	nucleic acid binding (0.972)	nucleolus (0.806)	Nuclear	None	No match	Bud site selection protein 20; pre-60S ribosome, RIBOSOME; HET: MG; 2.64A {Saccharomyces cerevisiae S288C}	Bud site selection protein 20; ribosome biogenesis, K-loop GTPase, GTPase, RIBOSOME; HET: 1MA, 5MC, B3P, OMU, MG, OMC, P	Zinc finger domain-containing protein; biogenesis, pre-60S, 5S RNP, RIBOSOME; HET: OMG, OMU, OMC, A2M, GTP;{Thermochaeto	0	1	0	51.3	0.3	0.49	0.09	0.11	0	-20.73	0.29	0.21	-1.59	4.6	322	5120	36872.7	5091	56321	42775	nd
46158	3	ATP synthase (inhibitor?)	n	O	Phyre2, HHPred	MultiLoc, PsiPred_GO	NA	NA	99 templates matched. Highest confidence was ATP synthase (93.8% confidence, 50% id).	mitochondrial: 0.59		GBG24205.1 Hypothetical Protein FCC1311_004232	MQRVVASAARVGLRAPAPRALVANNARLFSTEGTDFNKRGRAIEEQYFRHLEEETKKNFSEGLLKKELKTLLEILPADHKLTPEQIHDLLEWKHGSN*	N-terminal signal peptide, followed by extracellular domain, followed by TM domain, followed by cytoplasmic domain.	1	transport (0.839), regulation of transcription, DNA-templated (0.836),	nucleic acid binding (0.935), cation transmembrane transporter activity (0.893),	mitochondrial membrane (0.973)	Mitochondrial	None	No match	Inhibitor of F1 (IF1); mitochondria, ATP synthase, Fo-subcomplex, IF1 dimer, MEMBRANE PROTEIN; HET: UQ8, PO4, PEE, NAD,	Inhibitor of F1; mitochondrial, ATP synthase, dimer, lipids, MEMBRANE PROTEIN; HET: CDL, LMT, ADP, PEE, ATP, PC1; 2.9A {	PSK; Antimicrobial peptide, Mitochondrial ATPase inhibitor, PSK, ANTIMICROBIAL PROTEIN; 1.8A {Chrysomya megacephala}	0	0	0	86.6	0.31	0.5	0.09	0.09	0	4.04	0.14	0.16	-0.65	9.79	97	6970	11076.5	1574	16799	13298.8	nd
139280	4	Translation initiation factor	n	O	KOG, BLAST, HHPred, HAMAP Scan	PsiPred_GO	NA	Translation initiation factor eIF3, p35 subunit	NA.	nuclear: 0.48		GBG30665.1 Eukaryotic translation initiation factor 3 subunit J	MSWDDDDWEATADEVLAAADVEPEKPSVADAAGDDEESSDDEEVVDFAGEGDATDGTKPRNASSKPKVKKVSKLAKKKELEEKMAAEAEALKNAKPLSKEEKMAEKQRLQQLAEEADLSLMGEMFQAKKAEGSLDTKAIQGLLQAVPLDTEEQYKDFASAIGHRIEVEDDSFMTKEFLKELCRHLGRTIKGEDFAEVVAVLNIIKNERVKTDLSKKKKKGGKKFANVARSNNDDLADFSGADARGAAHAASYRDEDIDGDFM	N-terminal half is extracellular, short transmembrane domain in the middle, and a cytoplasmic C-terminal half	2	regulation of gene expression (0.946)	nucleic acid binding (0.933)	None	Nuclear?	None	Eukaryotic translation initiation factor 3 subunit J	Eukaryotic translation initiation factor 3 subunit J; eIF3, ribosome, translation, initiation complex; HET: OMG, OMC, 5M	Eukaryotic translation initiation factor 3 subunit J; Ribosome, Translation, Ubiquitin, Deubiquitinating enzyme, Initiat	Eukaryotic translation initiation factor 3 subunit J; translation initiation, eif3s1, structural genomics, limited prote	0	1	0	68.32	0.31	0.5	0.09	0.11	0	-18.32	0.23	0.16	-0.79	4.42	262	13940	28732.6	4001	43223	34166.9	-0.63
141478	3	RNA helicase	n	O	BLAST, KOG, Phyre2, HHPred, HAMAP Scan	GO, PsiPred_GO	ATP-dependent helicase	ATP-dependent RNA helicase	120 templates matched, highest confidence was RNA helicase (100% confidence, 35% id).	nuclear: 0.51		GBG32350.1 ATP-dependent RNA helicase DBP5	MSEPAAAAPPAEPKSSWADEVDNDTEGDAVAALSEHAAKLDLDVHGAPDLHSGALVVREAGCPVDEPKTQAVTSFSALAIDDDLKKSIANVKGWSTMSKIQQIGLPLVISDPPRNLIGQAQAGTGKTGTFVISMLARISADKKPSTPQAIILAVTQELCTQIAQEVNALGSDKGIKARRVMSARSKNGPLAEGSAAAPWALSEGEDFDEQVVVGTPGMVKNYLKNAMGRKKRKPMIDPSECRVLILDEADKMVQQPPHGFGQDVQEIRDIILKKRKDKPCQILLFSATFTENVRQIARQFVGGHDMDESKYHEITLRKEDVTLDKVVNFVVYIGDENERNEEEIYKKKFEAINEIWENLSQLSEGQSVIFCNRKDRVQRLADYLRGLNFPVGQIHGDMD…	Long cytoplasmic domain starting at N-terminus, followed by short TM domain and extracellular domain.	3	regulation of nitrogen compound metabolic process (0.831), regulation of metabolic process (0.821), regulation of transcription, DNA-templated (0.76), regulation of RNA metabolic process (0.756)	catalytic activity (0.925), nucleotide binding (0.864), nucleic acid binding (0.841), purine nucleoside binding (0.824)	nucleolus (0.786)	Nuclear	None	ATP-dependent RNA helicase	ATP-dependent RNA helicase DbpA; DEAD-box helicase, RNA, ribosome biogenesis, ATPase, RNA BINDING PROTEIN; HET: BEF, POP	ATP-dependent RNA helicase SUB2; RNA transcription, TRANSCRIPTION; 3.4A {Saccharomyces cerevisiae S288c}	Pre-mRNA-processing ATP-dependent RNA helicase PRP5; S. cerevisiae, pre-A complex, Prp5, U1 snRNP, U2 snRNP, prespliceos	0	0	0	88.61	0.31	0.5	0.09	0.1	0	-6.8	0.15	0.13	-0.39	5.34	524	36130	57649.8	8128	87889	68857.4	-1.76
44843	3	Thiol-disulfide oxidoreductase	n	O	Phyre2, HHPred,	GO	oxidoreductase	NA	120 matches, all with >99% confidence. 106 were oxidoreductase, 55 were peroxiredoxin, 22 were thioredoxin, 8 were thiol-disulfide oxidoreductase, 8 were alkyl hydroperoxide-reductase, and 5 were thiol:disulfide interchange protein.	cytoplasmic: 0.75		GBG34131.1 Hypothetical Protein FCC1311_103552	MGDDAKQVEALEAQVKDLELENAKKDGVIGQLSGSEEAPAKPPAAEELSEEGKEMLTYDDDPALGAKAPSLAALKFHNGEAFDVAQGKPVVVTFHCNLNKSDFVTLAVLSDIYKKYEGQVNFVSISRDLEEADVEKWLKKYQGAFMAEMKGPKGEAGVTQHCDFQMAFDPEHQVNAEFKTALKRAVVGVGLAIIIDKDGTIRWLDSFVRGDNKTKQFEYQLWAVINGKELHSNGNAPEVEEEEEEGGAVPDDVDFLATGSGNY	Long cytoplasmic domain starting at N-terminus, followed by short TM domain and extracellular domain.	3	None	catalytic activity (0.939), hydrolase activity, acting on acid anhydrides (0.787), nucleic acid binding (0.778), purine nucleotide binding (0.775), nucleotide binding (0.767)	mitochondrion (0.764)	Mitochondrial	Myristoylation (position 2)	No match	Thiol-disulfide oxidoreductase resA; Thioredoxin-like protein, Oxidoreductase; HET: MSE; 1.401A {Bacillus subtilis} SCOP	Thiol-disulfide oxidoreductase ResA; Structural Genomics, NIAID, National Institute of Allergy and Infectious Diseases,	Thioredoxin oxidoreductase; Fet system, iron uptake, disulfide reductase, OXIDOREDUCTASE; 1.5A {Campylobacter jejuni sub	0	1	0	76.81	0.32	0.49	0.08	0.1	0	-20.36	0.19	0.1	-0.46	4.27	263	24750	28728.8	3994	46044	34268.5	nd
47522	3	SXP/RAL-2 family protein?	y?	O	NA	Phyre2, HHPred	NA	NA	49 templates matched. Highest confidence was SXP/RAL-2 family protein (74.9% confidence, 21% id).	cytoplasmic: 0.83		GBG27946.1 Hypothetical Protein FCC1311_041692	MDFASLLGGGGEDMGGLQKTLTATTAAGELIFKAPFGDSTTWVSPKGGQVSVKVLFDPFLPWTRNQRLASTTPDVMADLRREIGKLLVPEKLAPIKSTREEMIWKEISSKLPKRAFEDYIVKHGKDNGLELDTYVGLIRKSVDQAFTEDEALIEAIGTRQFQFTYHLAIDAYPQKSEKSARVGSSRSLTGNGESERLGVLVINVEGRPNEACKEKIGKVGSQSDLSTPMEEESSGPVQPPPSPTLRNHRDMEKSRQDRKKLQTLLEDLDISAEKLEAGHNVWIKELPETAGEFFDQASNWFEALLDRKQKQLAELQDQGGASMYR	Short extracellular N-terminus, followed by short TM domain, and the rest is cytosolic domain.	6	cellular macromolecule biosynthetic process (0.881), regulation of metabolic process (0.84), transport (0.792), regulation of nitrogen compound metabolic process (0.759)	nucleic acid binding (0.897), cytoskeletal protein binding (0.869), purine ribonucleoside triphosphate binding (0.764), catalytic activity (0.752)	None	?	None	No match	Uncharacterized protein; PSI-Biology, MCSG, Midwest center for structural genomics, unknown function, structural genomic	SXP/RAL-2 family protein; UNKNOWN FUNCTION; NMR {Anisakis simplex}	Mll3558 protein; Structural Genomics, PSI-Biology, Northeast Structural Genomics Consortium, NESG, Unknown function; 2.8	0	1	0	77.75	0.31	0.5	0.09	0.1	0	-4.85	0.15	0.13	-0.57	5.2	325	34850	36083.4	5076	55860	42916.5	nd	The second highest confidence match predicted by Phyre2 was “protein disulfide isomerase” (70.6% confidence, 10% id), which can have diverse functions, although A47522 is not predicted to possess the CXXC motif characteristic of functional protein disulfide isomerases. For instance, protein disulfide isomerase can be secreted by neuron cells (Zhang et al., 2022), and it facilitates HIV infection …
44457	3	3-dehydroquinate dehydratase	n	O	KOG, BLAST, Phyre2, HAMAP Scan, HHPred	GO	3-dehydroquinate dehydratase	Pentafunctional AROM protein	120 templates matched. Highest confdence was 3-dehydroquinate dehydratase (100% confidence, 27% id).	cytoplasmic: 0.8		GBG33965.1 Pentafunctional AROM polypeptide	MLCVSLSARTMESCEAVLSGLASGEMVEIRADLISSRGAGAVDDAGLASLCARPVPKVLTCRDLASAGFSDERRDLLVALMRSMAEGAKSHDAKFESMIDIEVEAPSEYREALLAAARENGVTVVISYHNYEETPSTEGLHEILADCRAKGADIAKVAVLCRNSRDAARVLALYDSESPVVALGMGAAGKVTRIAALDLGSPFTFVALSPETATAPGQLTLQQMRDIRSSAAGPQTATTA	Long cytoplasmic domain starting at N-terminus, followed by short TM domain and extracellular domain.	3	small molecule metabolic process (0.875), phosphate-containing compound metabolic process (0.854), oxidation-reduction process (0.839), nucleobase-containing small molecule metabolic process (0.834), catabolic process (0.753)	catalytic activity (0.965), oxidoreductase activity (0.91), adenyl nucleotide binding (0.797), ribonucleoside binding (0.763), nucleotide binding (0.759), purine nucleotide binding (0.756)	extracellular region (0.845), mitochondrion (0.823)	Mitochondrial/extracellular?	Palmitoylation (position 3, 14, and 161)	3-dehydroquinate dehydratase	3-dehydroquinate dehydratase; CHORISMATE BIOSYNTHETIC PROCESS, 3-DEHYDROQUINASE, LYASE; HET: SO4, PVI; 1.65A {Staphyloco	3-DEHYDROQUINATE DEHYDRATASE; BACTERIAL PROTEINS, BINDING SITES, SHIKIMIS ACID PATHWAY, LYASE; HET: CIT; 1.0A {SALMONELL	3-dehydroquinate dehydratase; (beta/alpha)8 barrel, LYASE; 2.2A {Enterococcus faecalis} SCOP: c.1.10.0	0	0	0	93.67	0.31	0.5	0.09	0.1	0	-7.46	0.13	0.1	0.1	4.66	240	5120	25132.1	3524	39341	30303.7	nd
43122	3	?	?	O	NA	NA	NA	NA	1 low confidence template matched, sister chromatid cohesion protein 2 (4.4% confidence, 67% id).	cytoplasmic: 0.8		GBG28456.1 Hypothetical Protein FCC1311_046792	MDKYSRAVQDRLASSLPEGSERDRAEACFKTNSRCFPEVSKCISANGVCGRRRFLKGAREACGPIATQEFKNNAAYCQTQCEATILGMKGSTLEMQRKVHGEEAAQVFETPKGRQPPDTIKSPEKIKEWGTCVTACQTSKALESEAYKDCFETFLLKAMSDCAIEKCRDNVMACKAKRCDPLAE	N-terminus is long extracellular domain, followed by a short TM domain, and the remaining is cytosolic.	5	regulation of metabolic process (0.934), transport (0.89), regulation of nitrogen compound metabolic process (0.881), regulation of transcription, DNA-templated (0.871), regulation of RNA metabolic process (0.863), regulation of RNA biosynthetic process (0.804), regulation of nucleic acid-templated transcription (0.803), regulation of gene expression (0.794), mRNA metabolic process (0.777)	nucleic acid binding (0.889), zinc ion binding (0.815), actin binding (0.804), ion transmembrane transporter activity (0.798), DNA binding (0.791)	mitochondrion (0.931), membrane (0.89), mitochondrial membrane (0.859)	Mitochondrial	Palmitoylation (position 174), farnesylation (position 174 and 179), geranylgeranylation (position 174).	No match	Interferon d; interferon, antiviral, CYTOKINE; 1.49A {Larimichthys crocea}	NA	NA	0	0	0	54.24	0.31	0.5	0.09	0.1	0.01	4.44	0.14	0.16	-0.6	8.06	184	9530	20398.7	2815	31652	24277.1	nd
																																													NOTE: value indicates log2 fold-change reported when transcripts were significantly downregulated; no candidate genes were reported as upregulated in zoospores. nd indicates not reported as significant; na indicates not present in JGI gene catalog
		NOTE: green = confident; orange = unsure	NOTE: blue = maybe EN-related, pink = probably not EN-related.	Note: B= BLAST, O = OrthoFinder list	NOTE: Which sources of evidence were used to provide the tentative annotation in column C				NOTE: High confidence (prob >90) = green, moderate confidence (prob 65-89) = blue, low confidence = orange	NOTE: different organelles color-coded if determined.		NOTE: Annotated genes highlighted.			NOTE: The domain architectures described in column O are assigned into 6 classes.	NOTE: Significant highlighted in bold (>0.90)	NOTE: translation= orange, mitochondrial = green, nuclear/transcription = blue, extracellular/membrane = purple		NOTE: different organelles color-coded if determined.			NOTE: High confidence (prob > 90) = green; low confidence = orange			NOTE: 1 = presence or absence, not counting amount of

## Sheet: S1F Table
name_anno	mmetsp_name_c	mmetsp_T2_significant	mmetsp_T4_significant	mmetsp_T6_significant	mmetsp_T8_significant	mmetsp_significant	any_sig_mmetsp	total_mmetsp	jgiset_name	T2_vs_T0_significant_J	T4_vs_T0_significant_J	T6_vs_T0_significant_J	T8_vs_T0_significant_J	significant_J	both_significant
10677	A0A6S8EJF9;A0A6S8EKS9	FALSE;FALSE	FALSE;FALSE	FALSE;FALSE	FALSE;FALSE	FALSE;FALSE	FALSE	2	10677	FALSE	FALSE	FALSE	FALSE	FALSE	FALSE	ns
110565	A0A6S8FSY9;A0A6S8G6P9	FALSE;FALSE	FALSE;FALSE	FALSE;FALSE	TRUE;FALSE	TRUE;FALSE	TRUE	2	110565	FALSE	FALSE	FALSE	FALSE	FALSE	FALSE	M T8 UP
118949	A0A6S8C343;A0A6S8C0L7	TRUE;FALSE	TRUE;FALSE	TRUE;FALSE	TRUE;FALSE	TRUE;FALSE	TRUE	2	118949	TRUE	FALSE	FALSE	FALSE	TRUE	TRUE	M T2 T4 T6 T8 UP	J T2 not in S2 Table
134269	A0A6S8EYM7;A0A6S8EZT2	FALSE;FALSE	FALSE;FALSE	FALSE;FALSE	FALSE;FALSE	FALSE;FALSE	FALSE	2	134269	FALSE	FALSE	FALSE	FALSE	FALSE	FALSE	ns
136606	A0A6S8EGA9;A0A6S8ESX9	FALSE;FALSE	FALSE;FALSE	FALSE;FALSE	FALSE;FALSE	FALSE;FALSE	FALSE	2	136606	FALSE	FALSE	FALSE	FALSE	FALSE	FALSE	ns
137289	A0A6S8BZ08;A0A6S8C216	FALSE;FALSE	FALSE;FALSE	FALSE;FALSE	FALSE;FALSE	FALSE;FALSE	FALSE	2	137289	FALSE	FALSE	FALSE	FALSE	FALSE	FALSE	ns
138238	A0A6S8DHR7;A0A6S8DHS0	FALSE;FALSE	FALSE;FALSE	FALSE;FALSE	FALSE;FALSE	FALSE;FALSE	FALSE	2	138238	FALSE	FALSE	FALSE	FALSE	FALSE	FALSE	ns
138311	A0A6S8ARH1;A0A6S8AU37	FALSE;FALSE	FALSE;FALSE	FALSE;FALSE	FALSE;FALSE	FALSE;FALSE	FALSE	2	138311	FALSE	FALSE	FALSE	FALSE	FALSE	FALSE	ns
138903	A0A6S8DMP4;A0A6S8DMD4	TRUE;FALSE	FALSE;FALSE	FALSE;FALSE	FALSE;FALSE	TRUE;FALSE	TRUE	2	NA	NA	NA	NA	NA	NA	NA	M T2 UP
139649	A0A6S8F2E2;A0A6S8F2H1	TRUE;TRUE	FALSE;FALSE	FALSE;FALSE	FALSE;FALSE	TRUE;TRUE	TRUE	2	139649	FALSE	FALSE	FALSE	FALSE	FALSE	FALSE	2X M T2 UP
140822	A0A6S8CMC9;A0A6S8CST7	FALSE;FALSE	FALSE;FALSE	FALSE;FALSE	FALSE;FALSE	FALSE;FALSE	FALSE	2	140822	FALSE	FALSE	FALSE	FALSE	FALSE	FALSE	ns
141672	A0A6S8EXY6;A0A6S8F057	TRUE;FALSE	FALSE;FALSE	FALSE;FALSE	TRUE;FALSE	TRUE;FALSE	TRUE	2	141672	TRUE	FALSE	FALSE	TRUE	TRUE	TRUE	M T2 T8 DOWN	J T2 T8 DOWN
141833	A0A6S8DNJ7;A0A6S8DNY9;A0A6S8DPI3	FALSE;FALSE;FALSE	FALSE;FALSE;FALSE	FALSE;FALSE;FALSE	FALSE;FALSE;FALSE	FALSE;FALSE;FALSE	FALSE	3	141833	FALSE	FALSE	FALSE	FALSE	FALSE	FALSE	ns
142007	A0A6S8FDW9;A0A6S8FGV8	FALSE;FALSE	FALSE;FALSE	FALSE;FALSE	FALSE;FALSE	FALSE;FALSE	FALSE	2	142007	FALSE	FALSE	FALSE	FALSE	FALSE	FALSE	ns
142419	A0A6S8FSW4;A0A6S8GDE0	FALSE;FALSE	FALSE;FALSE	FALSE;FALSE	FALSE;FALSE	FALSE;FALSE	FALSE	2	NA	NA	NA	NA	NA	NA	NA	ns
142584	A0A6S8FY56;A0A6S8G188;A0A6S8GD25	FALSE;FALSE;FALSE	FALSE;FALSE;FALSE	FALSE;FALSE;FALSE	FALSE;FALSE;FALSE	FALSE;FALSE;FALSE	FALSE	3	142584	TRUE	FALSE	FALSE	FALSE	TRUE	FALSE	ns	J T2 DOWN
142851	A0A6S8C6U1;A0A6S8C6V2	FALSE;FALSE	FALSE;FALSE	FALSE;FALSE	FALSE;FALSE	FALSE;FALSE	FALSE	2	142851	FALSE	FALSE	FALSE	FALSE	FALSE	FALSE	ns
146303	A0A6S8F2R5;A0A6S8F667	FALSE;FALSE	FALSE;FALSE	FALSE;FALSE	FALSE;FALSE	FALSE;FALSE	FALSE	2	146303	FALSE	FALSE	FALSE	FALSE	FALSE	FALSE	ns
148186	A0A6S8EUR2;A0A6S8F133	FALSE;FALSE	TRUE;FALSE	FALSE;FALSE	TRUE;FALSE	TRUE;FALSE	TRUE	2	NA	NA	NA	NA	NA	NA	NA	M T4 T8 DOWN
149081	A0A6S8EBU5;A0A6S8E961	TRUE;FALSE	FALSE;FALSE	TRUE;FALSE	FALSE;FALSE	TRUE;FALSE	TRUE	2	149081	TRUE	FALSE	TRUE	FALSE	TRUE	TRUE	M T2 T6 UP	J T2 T6 UP
149380	A0A6S8C691;A0A6S8C3V9	TRUE;FALSE	TRUE;FALSE	TRUE;FALSE	TRUE;FALSE	TRUE;FALSE	TRUE	2	149380	TRUE	TRUE	TRUE	TRUE	TRUE	TRUE	M T2 T4 T6 T8 UP	J T2 T4 T6 T8 UP
151155	A0A6S8AMW5;A0A6S8BPQ4	FALSE;FALSE	FALSE;FALSE	FALSE;FALSE	FALSE;FALSE	FALSE;FALSE	FALSE	2	151155	FALSE	FALSE	FALSE	FALSE	FALSE	FALSE	ns
151245	A0A6S8DKN1;A0A6S8DKR7	FALSE;FALSE	FALSE;FALSE	FALSE;FALSE	FALSE;FALSE	FALSE;FALSE	FALSE	2	151245	FALSE	FALSE	FALSE	FALSE	FALSE	FALSE	ns
1846	A0A6S8EVU9;A0A6S8EWL5	FALSE;FALSE	FALSE;FALSE	FALSE;FALSE	FALSE;FALSE	FALSE;FALSE	FALSE	2	1846	FALSE	FALSE	FALSE	FALSE	FALSE	FALSE	ns
2807	A0A6S8F750;A0A6S8FW13	FALSE;FALSE	FALSE;FALSE	FALSE;FALSE	FALSE;FALSE	FALSE;FALSE	FALSE	2	2807	FALSE	FALSE	FALSE	FALSE	FALSE	FALSE	ns
32308	A0A6S8BZW6;A0A6S8CIZ4	FALSE;FALSE	FALSE;FALSE	FALSE;FALSE	FALSE;FALSE	FALSE;FALSE	FALSE	2	32308	FALSE	FALSE	FALSE	FALSE	FALSE	FALSE	ns
36581	A0A6S8BYG3;A0A6S8B3X8;A0A6S8DAW0	TRUE;FALSE;FALSE	TRUE;FALSE;FALSE	FALSE;FALSE;FALSE	FALSE;FALSE;FALSE	TRUE;FALSE;FALSE	TRUE	3	NA	NA	NA	NA	NA	NA	NA	M T2 T4 DOWN
39134	A0A6S8EGP1;A0A6S8F3G7	FALSE;FALSE	FALSE;FALSE	FALSE;FALSE	FALSE;FALSE	FALSE;FALSE	FALSE	2	39134	FALSE	FALSE	FALSE	FALSE	FALSE	FALSE	ns
42195	A0A6S8CCT2;A0A6S8CJB1	TRUE;FALSE	TRUE;FALSE	TRUE;FALSE	TRUE;TRUE	TRUE;TRUE	TRUE	2	42195	TRUE	TRUE	TRUE	TRUE	TRUE	TRUE	M T2 T4 T6 T8 UP; M T8 UP	J T2 T4 T6 T8 UP
46198	A0A6S8DSW7;A0A6S8DSX8;A0A6S8DTY1	FALSE;FALSE;FALSE	FALSE;FALSE;FALSE	FALSE;FALSE;FALSE	FALSE;FALSE;FALSE	FALSE;FALSE;FALSE	FALSE	3	46198	TRUE	TRUE	TRUE	TRUE	TRUE	FALSE	ns	J T2 T4 T6 T8 UP
46369	A0A6S8E3L8;A0A6S8E4D4	FALSE;FALSE	FALSE;FALSE	FALSE;FALSE	FALSE;FALSE	FALSE;FALSE	FALSE	2	46369	FALSE	FALSE	FALSE	FALSE	FALSE	FALSE	ns
48848	A0A6S8G4J6;A0A6S8G9P2	FALSE;FALSE	FALSE;FALSE	FALSE;FALSE	FALSE;FALSE	FALSE;FALSE	FALSE	2	NA	NA	NA	NA	NA	NA	NA	ns
6756	A0A6S8BYG0;A0A6S8CC33;A0A6S8DAE7	FALSE;FALSE;FALSE	FALSE;FALSE;FALSE	FALSE;FALSE;FALSE	FALSE;FALSE;FALSE	FALSE;FALSE;FALSE	FALSE	3	6756	FALSE	FALSE	FALSE	FALSE	FALSE	FALSE	ns
81024	A0A6S8B9I9;A0A6S8BEH6	FALSE;FALSE	FALSE;FALSE	FALSE;FALSE	FALSE;FALSE	FALSE;FALSE	FALSE	2	81024	FALSE	FALSE	FALSE	FALSE	FALSE	FALSE	ns
82165	A0A6S8AKA7;A0A6S8DUM3	FALSE;FALSE	FALSE;FALSE	FALSE;FALSE	FALSE;FALSE	FALSE;FALSE	FALSE	2	82165	FALSE	FALSE	FALSE	FALSE	FALSE	FALSE	ns
82177	A0A6S8F0Y0;A0A6S8FBM5	FALSE;FALSE	FALSE;FALSE	FALSE;FALSE	FALSE;FALSE	FALSE;FALSE	FALSE	2	82177	FALSE	FALSE	FALSE	FALSE	FALSE	FALSE	ns
8356	A0A6S8C472;A0A6S8BS59	FALSE;FALSE	FALSE;FALSE	FALSE;FALSE	TRUE;FALSE	TRUE;FALSE	TRUE	2	8356	FALSE	FALSE	FALSE	TRUE	TRUE	TRUE	M T8 DOWN	J T8 DOWN
9308	A0A6S8CAA9;A0A6S8CHK9	FALSE;FALSE	FALSE;FALSE	FALSE;FALSE	FALSE;FALSE	FALSE;FALSE	FALSE	2	9308	FALSE	FALSE	FALSE	FALSE	FALSE	FALSE	ns
96374	A0A6S8B0J0;A0A6S8FBH9	FALSE;FALSE	FALSE;FALSE	FALSE;FALSE	FALSE;FALSE	FALSE;FALSE	FALSE	2	96374	FALSE	FALSE	FALSE	FALSE	FALSE	FALSE	ns
								83
															increase 9 to 10	T2T8 Down	M, (J)
															increase 6 to 7	T4T8 Down	M
															increase 4 to 5	T2T4 Down	M
															increase 35 to 36	T8 Down	M, (J)
															increase 47 to 48	T2 Down	J
															increase 43 to 47	T2T4T6T8 Up	3M, (2J) + 1J
															increase 41 to 43	T8 Up	2M
															increase 138 to 141	T2 Up	3M
															increase 5 to 6	T2T6 Up	M, (J)

## Sheet: S1G Table
	proteomic pattern | rna-seq pattern	C1 or C2 | mRNA up	C3 or C4 | mRNA down	C1 or C2 | mRNA down	C3 or C4 | mRNA up	C1 or C2 | ns/nd	C3 or C4 | ns/nd
		zoospore enriched	zoospore depleted	stockpiled protein?	stockpiled RNA?	Dellero ns/nd	Dellero ns/nd
total number of genes		42	142	100	26	128	188
protein ID or group	annotation
Zoospore structure and function
A0A6S8DQS1	alpha tubulin	yes
A146288	alpha tubulin	yes
A117061	mastigoneme					yes
ko03037	cilia and flagella	6	0	5	0	2	0
ko04812	cytoskeleton	6	0	0	0	1	1
KOG STM	signal transduction mechanisms	5	4	4	0	6	2
A35957	channelrhodopsin AlACR1					yes
A7690	channelrhodopsin AlACR2	ns
A143491	channelrhodopsin AlACR3	yes
KOG ITSVT	intracellular trafficking, secretion, and vesicular transport	1	1	9	0	4	1
ko04131	membrane trafficking		2	12	0	7	1
A71350	coatomer COPI subunit			yes
A142887	coatomer COPI subunit			yes
A68400	coatomer COPI subunit			yes
A139751	coatomer COPI subunit			yes
Gene expression
KOG RPM	RNA processing and modification	0	3	1	3	0	13
ko03041	spliceosome	0	1	0	1	0	6
ko03011	ribosome	0	7	16	0	16	0
KOG PtmPtC	post-translational modification, protein turnover, chaperones	1	12	20	1	6	8
ko03051	proteasome	0	0	9	0	6	0
ko03110	chaperones and folding catalysts	0	4	9	0	1	2
ko03009	ribosomal biogenesis	0	2	3	6	1	20
ko03016	tRNA biogenesis	0	9	1	1	0	6
ko03012	translation factors	0	12	1	1	0	10
Metabolism
KOG LTM	lipid transport and metabolism	3	4	5	2	11	4
A142380	acyl-CoA synthetase			yes
A77077	Rab1/YPT1 GTPase					yes
A115689	short-chain acyl-CoA dehydrogenase					yes
A11390	enoyl-CoA hydratase	yes
A41946	3-hydroxyacyl-CoA dehydrogenase					yes
A46635	carnitine/acylcarnitine translocase					yes
A116973	short-chain 2-methylacyl-CoA dehydrogenase					yes
A136855	trifunctional enzyme subunit alpha			yes
A138285	carnitine O-palmitoyltransferase 2					yes
A142917	acyl-CoA dehydrogenase	yes
A138555	peroxisomal catalase	yes
A46910	electron-transfer flavoprotein ubiquinone oxidoreductase					yes
GO:0008299	mevalonate isoprenoid pathway		2				2
A40066	24-C-methyltransferase						yes
A136674	24-C-methyltransferase		yes
A43854	methyltransferase						yes
A46884	phosphoenolpyruvate carboxylase					yes
A139427	phosphofructokinase			yes
A84665	phosphoenolpyruvate carboxykinase		yes
A70359	fructose bisphosphatase		yes
A46525	pyruvate dehydrogenase					yes
A117291	pyruvate dehydrogenase					yes
A83581	acetyl-CoA synthase			yes
A36111	citrate synthase					yes
A142771	2-oxoglutarate dehydrogenase			yes
A79000	malate dehydrogenase		yes
KOG AATM	amino acid transport and metabolism	2	13	8	3	4	24
KOG NTM	nucleotide transport and metabolism	0	6	3	0	2	10
ko01007	amino acid related enzymes	0	9	1	0	0	6
A115200	proliferating cell nuclear antigen						yes
KOG EPC	energy production and conversion	1	10	7	2	16	12
A42973	ATP:guanido phosphotransferase					yes
A45810	ATP:guanido phosphotransferase					yes
A140607	ATP:guanido phosphotransferase	yes
A65144	adenylate kinase			yes
