# Supplementary material for: Proteome remodeling in the zoospore-to-vegetative cell transition of the stramenopile Aurantiochytrium limacinum reveals candidate ectoplasmic network proteins
Source: PLoS One. 2025 Jul 2;20(7):e0326651. doi: 10.1371/journal.pone.0326651 (PMC12221091; doi:10.1371/journal.pone.0326651)
Supplement: S2 Table — Please see the ‘ReadMe’ page of the excel file for explanation of each column in the main data page. (XLSX) [file pone.0326651.s003.xlsx]

## Sheet: File S1_df_anno.all_det.t0_with
Protein_id	name_ID	name	name_anno	rownumber	T0_1	T0_2	T0_3	T2_1	T2_2	T2_3	T4_1	T4_2	T4_3	T6_1	T6_2	T6_3	T8_1	T8_2	T8_3	T2_vs_T0_ratio	T4_vs_T0_ratio	T6_vs_T0_ratio	T8_vs_T0_ratio	T0_centered	T2_centered	T4_centered	T6_centered	T8_centered	T2_vs_T0_p.val	T4_vs_T0_p.val	T6_vs_T0_p.val	T8_vs_T0_p.val	T2_vs_T0_p.adj	T4_vs_T0_p.adj	T6_vs_T0_p.adj	T8_vs_T0_p.adj	T2_vs_T0_significant	T4_vs_T0_significant	T6_vs_T0_significant	T8_vs_T0_significant	significant	T2_vs_T0_CI.L	T2_vs_T0_CI.R	T2_vs_T0_diff	T4_vs_T0_CI.L	T4_vs_T0_CI.R	T4_vs_T0_diff	T6_vs_T0_CI.L	T6_vs_T0_CI.R
A0A1J0I0C2-mmetsp	A0A1J0I0C2	A0A1J0I0C2	83486	1	21.874	21.8902	21.9961	21.259	21.2353	21.2258	21.2748	21.3021	21.2392	21.3023	21.2727	21.236	21.3081	21.3035	21.2674	-0.68	-0.648	-0.65	-0.627	0.521	-0.159	-0.127	-0.129	-0.106	4.47592e-11	7.92565e-11	7.68128e-11	1.16858e-10	0.000726	0.0805	0.113	0.0487	TRUE	TRUE	FALSE	TRUE	TRUE	-0.748355	-0.61183	-0.680093	-0.716315	-0.57979	-0.648053	-0.718034	-0.581508
A0A6S7ZE47-mmetsp	A0A6S7ZE47	A0A6S7ZE47	142623	2	18.3733	18.3375	18.4288	18.5284	18.4989	18.5304	18.6808	18.7228	18.695	19.014	19.0031	18.9709	19.0835	19.0891	19.0355	0.139	0.32	0.616	0.689	-0.353	-0.214	-0.0333	0.263	0.337	0.00013995	2.66227e-08	1.25409e-11	3.27471e-12	0.68	0.494	0.0495	0.00321	FALSE	FALSE	TRUE	TRUE	TRUE	0.0837972	0.194918	0.139357	0.264091	0.375211	0.319651	0.560542	0.671662
A0A6S7ZFQ3-mmetsp	A0A6S7ZFQ3	A0A6S7ZFQ3	116188	3	21.464	21.459	21.4601	21.1387	21.1282	21.119	20.8748	20.8708	20.9057	20.8651	20.8695	20.8337	20.8393	20.8766	20.8382	-0.332	-0.577	-0.605	-0.61	0.425	0.0924	-0.152	-0.18	-0.185	3.32377e-10	4.68102e-13	2.66601e-13	2.42796e-13	0.00645	0.00121	0.00235	0.000127	TRUE	TRUE	TRUE	TRUE	TRUE	-0.371925	-0.292845	-0.332385	-0.616729	-0.537649	-0.577189	-0.644426	-0.565346
A0A6S7ZG11-mmetsp	A0A6S7ZG11	A0A6S7ZG11	41903	4	19.0363	19.0588	19.0548	19.428	19.4932	19.4566	19.4308	19.4018	19.4264	19.4623	19.4364	19.4306	19.4299	19.378	19.3967	0.409	0.37	0.393	0.352	-0.305	0.105	0.065	0.0884	0.0468	1.79762e-10	5.93604e-10	2.88663e-10	1.06735e-09	0.00364	0.183	0.189	0.128	TRUE	FALSE	FALSE	FALSE	TRUE	0.363088	0.45551	0.409299	0.323502	0.415923	0.369713	0.346941	0.439362
A0A6S7ZG15-mmetsp	A0A6S7ZG15	A0A6S7ZG15	139062	5	22.2388	22.2073	22.1839	22.0653	22.0537	22.0334	21.9334	21.9631	21.9398	21.7842	21.8124	21.8235	21.8005	21.7947	21.8262	-0.159	-0.265	-0.403	-0.403	0.246	0.0868	-0.0186	-0.157	-0.157	3.61677e-06	1.39931e-08	1.03687e-10	1.04968e-10	0.467	0.441	0.128	0.046	FALSE	FALSE	FALSE	TRUE	TRUE	-0.202695	-0.115775	-0.159235	-0.30805	-0.22113	-0.26459	-0.446775	-0.359855
A0A6S7ZJM5-mmetsp	A0A6S7ZJM5	A0A6S7ZJM5	139080	6	21.0782	21.1136	21.0595	20.231	20.2915	20.2787	20.1883	20.1459	20.1664	20.1452	20.1298	20.1723	20.4715	20.3853	20.4011	-0.817	-0.917	-0.935	-0.664	0.667	-0.15	-0.25	-0.268	0.00209	7.17962e-13	1.78804e-13	1.41921e-13	8.46484e-12	2.34e-07	0.000363	0.0013	0.008	TRUE	TRUE	TRUE	TRUE	TRUE	-0.874655	-0.758703	-0.816679	-0.974874	-0.858921	-0.916897	-0.992657	-0.876705
A0A6S7ZL97-mmetsp	A0A6S7ZL97	A0A6S7ZL97	140148	7	22.4812	22.4554	22.4963	22.6378	22.6381	22.6346	22.3094	22.323	22.3174	22.3587	22.3797	22.3595	22.0224	22.0099	21.9992	0.159	-0.161	-0.112	-0.467	0.116	0.275	-0.0449	0.00444	-0.351	4.33047e-07	3.81072e-07	1.70608e-05	1.65948e-12	0.293	0.664	0.788	0.00154	FALSE	FALSE	FALSE	TRUE	TRUE	0.123611	0.194737	0.159174	-0.196621	-0.125494	-0.161057	-0.147273	-0.0761461
A0A6S7ZM08-mmetsp	A0A6S7ZM08	A0A6S7ZM08	102883	8	21.0087	21.0746	21.1282	21.5169	21.5115	21.5247	21.5967	21.6185	21.5723	21.8385	21.7854	21.8181	21.7021	21.6651	21.6395	0.447	0.525	0.744	0.598	-0.463	-0.0157	0.0624	0.281	0.135	2.23583e-09	3.41542e-10	5.5678e-12	7.36019e-11	0.0304	0.151	0.0312	0.0375	TRUE	FALSE	TRUE	TRUE	TRUE	0.384578	0.509848	0.447213	0.462675	0.587946	0.525311	0.680869	0.80614
A0A6S7ZQ90-mmetsp	A0A6S7ZQ90	A0A6S7ZQ90	44339	9	20.038	20.1487	20.055	20.1538	20.2581	20.1971	20.7474	20.7396	20.7604	21.0187	20.9253	20.9676	20.8964	20.832	20.8827	0.122	0.669	0.89	0.79	-0.494	-0.372	0.174	0.396	0.296	0.00468208	2.30512e-10	7.76881e-12	3.21458e-11	0.789	0.13	0.0384	0.0226	FALSE	FALSE	TRUE	TRUE	TRUE	0.0453261	0.199514	0.12242	0.591474	0.745662	0.668568	0.812846	0.967034
A0A6S7ZQB6-mmetsp	A0A6S7ZQB6	A0A6S7ZQB6	116490	10	22.7537	22.7644	22.7179	22.3523	22.4052	22.3505	22.1074	22.0401	22.1119	21.9848	21.9542	21.9854	22.0554	22.0397	22.0516	-0.376	-0.659	-0.771	-0.696	0.5	0.124	-0.159	-0.27	-0.196	2.01227e-09	2.66211e-12	4.0775e-13	1.371e-12	0.0284	0.00693	0.00371	0.00122	TRUE	TRUE	TRUE	TRUE	TRUE	-0.42814	-0.323781	-0.375961	-0.711033	-0.606673	-0.658853	-0.822688	-0.718329
A0A6S7ZQS0-mmetsp	A0A6S7ZQS0	A0A6S7ZQS0	137957	11	22.6994	22.7336	22.682	21.9135	21.8943	21.8889	21.6983	21.7247	21.7241	21.7323	21.6813	21.7333	21.8088	21.7757	21.8018	-0.806	-0.989	-0.989	-0.91	0.739	-0.0673	-0.25	-0.251	-0.171	4.32252e-14	3.65595e-15	3.65144e-15	1.00825e-14	1.39e-11	6.25e-08	2.37e-06	1.13e-07	TRUE	TRUE	TRUE	TRUE	TRUE	-0.851453	-0.760849	-0.806151	-1.03462	-0.944019	-0.989321	-1.03472	-0.94412
A0A6S7ZRP1-mmetsp	A0A6S7ZRP1	A0A6S7ZRP1	67075	12	18.5842	18.5058	18.7056	19.1587	19.183	19.1414	19.2545	19.2897	19.2497	19.3214	19.3676	19.2897	19.2026	19.1564	19.152	0.562	0.666	0.728	0.572	-0.506	0.0569	0.16	0.222	0.0662	8.5114e-09	1.20445e-09	4.28412e-10	7.04989e-09	0.0642	0.231	0.216	0.237	TRUE	FALSE	FALSE	FALSE	TRUE	0.474015	0.650932	0.562474	0.577653	0.754571	0.666112	0.63924	0.816157
A0A6S7ZSE8-mmetsp	A0A6S7ZSE8	A0A6S7ZSE8	139962	13	21.4389	21.3772	21.3619	21.2109	21.2091	21.1954	21.0075	21.0194	21.0225	20.8963	20.9141	20.9129	20.9142	20.9472	20.9557	-0.188	-0.376	-0.485	-0.454	0.3	0.113	-0.0757	-0.184	-0.153	1.16055e-06	4.50121e-10	2.24426e-11	4.95095e-11	0.376	0.166	0.0654	0.0299	FALSE	FALSE	TRUE	TRUE	TRUE	-0.233446	-0.141602	-0.187524	-0.422107	-0.330263	-0.376185	-0.530836	-0.438992
A0A6S7ZT07-mmetsp	A0A6S7ZT07	A0A6S7ZT07	142287	14	18.0733	18.2014	18.152	17.3989	17.3071	17.3684	17.5829	17.5083	17.4535	17.3649	17.432	17.3756	17.6809	17.6395	17.6792	-0.784	-0.627	-0.751	-0.476	0.528	-0.256	-0.0996	-0.224	0.052	1.21776e-10	1.66422e-09	2.01197e-10	3.96311e-08	0.00239	0.253	0.166	0.372	TRUE	FALSE	FALSE	FALSE	TRUE	-0.869788	-0.698479	-0.784133	-0.712976	-0.541667	-0.627321	-0.837093	-0.665785
A0A6S7ZTT7-mmetsp	A0A6S7ZTT7	A0A6S7ZTT7	137462	15	20.0153	19.979	19.9792	20.4871	20.4236	20.4152	20.4365	20.4508	20.4488	20.3979	20.3934	20.4163	20.1819	20.2564	20.2459	0.451	0.454	0.411	0.237	-0.311	0.14	0.144	0.101	-0.0737	3.19801e-10	2.92788e-10	9.33575e-10	4.81309e-07	0.00625	0.143	0.275	0.543	TRUE	FALSE	FALSE	FALSE	TRUE	0.397317	0.504209	0.450763	0.400715	0.507608	0.454162	0.357905	0.464798
A0A6S7ZUQ5-mmetsp	A0A6S7ZUQ5	A0A6S7ZUQ5	45449	16	20.857	20.8451	20.827	20.5907	20.5615	20.5892	20.3913	20.4584	20.4254	20.3908	20.3694	20.3991	20.3921	20.4023	20.401	-0.263	-0.418	-0.457	-0.445	0.316	0.0537	-0.102	-0.14	-0.128	1.36998e-08	6.08126e-11	2.13302e-11	2.92778e-11	0.0818	0.071	0.0639	0.0212	TRUE	TRUE	TRUE	TRUE	TRUE	-0.305668	-0.219558	-0.262613	-0.461054	-0.374944	-0.417999	-0.499645	-0.413535
A0A6S7ZV10-mmetsp	A0A6S7ZV10	A0A6S7ZV10	42124	17	22.1576	22.1125	22.0149	20.8808	20.912	20.8956	20.7742	20.681	20.79	20.6453	20.7089	20.7481	20.6601	20.7243	20.7591	-1.2	-1.35	-1.39	-1.38	1.06	-0.135	-0.283	-0.33	-0.316	1.60355e-12	3.98002e-13	2.62163e-13	2.9526e-13	1.57e-06	0.000985	0.00231	0.000165	TRUE	TRUE	TRUE	TRUE	TRUE	-1.28983	-1.10781	-1.19882	-1.43756	-1.25554	-1.34655	-1.48518	-1.30317
A0A6S7ZVB3-mmetsp	A0A6S7ZVB3	A0A6S7ZVB3	140971	18	20.0729	20.0036	20.0167	20.5314	20.5689	20.54	20.3104	20.3229	20.3167	20.3117	20.3358	20.3232	20.22	20.1831	20.2161	0.516	0.286	0.292	0.175	-0.254	0.262	0.0318	0.0387	-0.0785	1.01492e-11	1.03435e-08	7.87416e-09	2.23453e-06	7.99e-05	0.415	0.451	0.623	TRUE	FALSE	FALSE	FALSE	TRUE	0.470019	0.561394	0.515706	0.23992	0.331296	0.285608	0.2468	0.338176
A0A6S7ZVS4-mmetsp	A0A6S7ZVS4	A0A6S7ZVS4	138925	19	19.2832	19.3767	19.4322	18.7918	18.7808	18.7754	18.7929	18.8083	18.7605	18.7507	18.6916	18.7069	18.7696	18.6938	18.7622	-0.581	-0.577	-0.648	-0.622	0.486	-0.0958	-0.0912	-0.162	-0.137	8.06237e-10	8.8393e-10	2.27344e-10	3.64223e-10	0.014	0.21	0.173	0.0863	TRUE	FALSE	FALSE	TRUE	TRUE	-0.65594	-0.506757	-0.581348	-0.651378	-0.502195	-0.576787	-0.722215	-0.573033
A0A6S7ZVX2-mmetsp	A0A6S7ZVX2	A0A6S7ZVX2	138365	20	22.1115	22.0706	22.0716	21.648	21.6489	21.6295	21.2546	21.2893	21.3121	21.2423	21.2678	21.2598	21.3411	21.3359	21.3228	-0.442	-0.799	-0.828	-0.751	0.564	0.122	-0.235	-0.264	-0.187	2.50376e-11	2.0885e-14	1.36547e-14	4.40391e-14	0.000327	6.44e-06	3.96e-05	4.81e-06	TRUE	TRUE	TRUE	TRUE	TRUE	-0.484671	-0.400106	-0.442389	-0.841511	-0.756946	-0.799229	-0.870173	-0.785608
A0A6S7ZVY4-mmetsp	A0A6S7ZVY4	A0A6S7ZVY4	138216	21	21.4559	21.416	21.4354	21.7332	21.7075	21.7293	21.6715	21.676	21.6441	21.596	21.617	21.5968	21.4534	21.4865	21.4889	0.288	0.228	0.167	0.0405	-0.145	0.143	0.0834	0.0228	-0.104	2.15831e-09	3.07363e-08	9.25621e-07	0.0482546	0.0297	0.505	0.711	0.844	TRUE	FALSE	FALSE	FALSE	TRUE	0.247425	0.327735	0.28758	0.187953	0.268263	0.228108	0.127336	0.207646
A0A6S7ZY47-mmetsp	A0A6S7ZY47	A0A6S7ZY47	118329	22	19.3707	19.2506	19.4303	18.5686	18.5581	18.556	18.5739	18.6096	18.4925	18.4872	18.5309	18.4096	18.5248	18.6398	18.5226	-0.79	-0.792	-0.875	-0.788	0.649	-0.141	-0.143	-0.226	-0.139	1.50473e-09	1.45661e-09	4.56023e-10	1.53918e-09	0.023	0.244	0.22	0.146	TRUE	FALSE	FALSE	FALSE	TRUE	-0.896568	-0.682783	-0.789676	-0.898777	-0.684993	-0.791885	-0.981561	-0.767776
A0A6S8A085-mmetsp	A0A6S8A085	A0A6S8A085	39605	23	21.3149	21.3627	21.274	21.8246	21.8077	21.8318	21.7517	21.7186	21.745	21.8847	21.8624	21.9033	21.7119	21.7163	21.7184	0.504	0.421	0.566	0.398	-0.378	0.126	0.0432	0.188	0.0204	2.75828e-11	2.31056e-10	6.91969e-12	4.4498e-10	0.000367	0.13	0.0359	0.0938	TRUE	FALSE	TRUE	TRUE	TRUE	0.455586	0.552749	0.504167	0.372638	0.469801	0.421219	0.517691	0.614853
A0A6S8A2B7-mmetsp	A0A6S8A2B7	A0A6S8A2B7	139280	24	19.1497	19.2664	19.2455	19.8778	19.8043	19.8429	19.7603	19.7805	19.7375	19.9486	19.8893	19.8707	19.7867	19.7917	19.8193	0.621	0.539	0.682	0.579	-0.484	0.137	0.0547	0.198	0.0945	1.65944e-10	8.78064e-10	5.46936e-11	3.81303e-10	0.00334	0.21	0.0981	0.088	TRUE	FALSE	TRUE	TRUE	TRUE	0.551458	0.690758	0.621108	0.469237	0.608537	0.538887	0.612626	0.751926
A0A6S8A2P3-mmetsp	A0A6S8A2P3	A0A6S8A2P3	137990	25	20.4757	20.5704	20.5817	20.682	20.7274	20.737	20.8963	20.8418	20.8386	21.168	21.1118	21.115	21.1551	21.1194	21.0876	0.173	0.316	0.589	0.578	-0.331	-0.158	-0.015	0.258	0.247	0.000138932	3.26938e-07	2.7129e-10	3.37992e-10	0.68	0.656	0.185	0.0835	FALSE	FALSE	FALSE	TRUE	TRUE	0.104007	0.241739	0.172873	0.247424	0.385156	0.31629	0.520133	0.657864
A0A6S8A2W0-mmetsp	A0A6S8A2W0	A0A6S8A2W0	139352	26	19.4715	19.5377	19.5642	19.9115	19.8952	19.9417	19.8087	19.8113	19.8179	19.8037	19.7763	19.7481	19.8705	19.8166	19.7921	0.392	0.288	0.252	0.302	-0.247	0.145	0.0415	0.00491	0.0553	6.26509e-09	1.99292e-07	8.71124e-07	1.18993e-07	0.0547	0.63	0.709	0.453	TRUE	FALSE	FALSE	FALSE	TRUE	0.331694	0.451644	0.391669	0.228202	0.348151	0.288177	0.191608	0.311558
A0A6S8A2W1-mmetsp	A0A6S8A2W1	A0A6S8A2W1	142887	27	21.4989	21.5131	21.4972	21.0293	20.9828	20.9899	20.9168	20.8828	20.8601	20.7757	20.8038	20.8045	20.8175	20.8666	20.8498	-0.502	-0.617	-0.708	-0.658	0.497	-0.00524	-0.119	-0.211	-0.161	1.54991e-11	1.34448e-12	2.53819e-13	6.11213e-13	0.000164	0.0036	0.00223	0.000453	TRUE	TRUE	TRUE	TRUE	TRUE	-0.548499	-0.456263	-0.502381	-0.662632	-0.570396	-0.616514	-0.754528	-0.662292
A0A6S8A5V5-mmetsp	A0A6S8A5V5	A0A6S8A5V5	141865	28	19.9661	20.0154	19.9525	19.6316	19.5967	19.5552	19.5483	19.528	19.595	19.5825	19.5519	19.5963	19.5949	19.6148	19.6161	-0.384	-0.421	-0.401	-0.369	0.315	-0.0685	-0.106	-0.0861	-0.0544	3.76544e-09	1.27967e-09	2.24295e-09	5.80331e-09	0.0415	0.236	0.349	0.223	TRUE	FALSE	FALSE	FALSE	TRUE	-0.439736	-0.327351	-0.383543	-0.477137	-0.364752	-0.420944	-0.457294	-0.344909
A0A6S8A5X8-mmetsp	A0A6S8A5X8	A0A6S8A5X8	44559	29	20.5461	20.6174	20.5374	20.9143	20.9223	20.8856	20.7581	20.7194	20.7822	20.8465	20.8268	20.8573	20.9827	20.9314	20.9581	0.34	0.186	0.277	0.39	-0.239	0.102	-0.0524	0.0378	0.152	1.23532e-08	8.52485e-06	1.28219e-07	2.55186e-09	0.0777	0.777	0.629	0.174	TRUE	FALSE	FALSE	FALSE	TRUE	0.285118	0.395737	0.340428	0.130993	0.241612	0.186303	0.221272	0.331891
A0A6S8A6G1-mmetsp	A0A6S8A6G1	A0A6S8A6G1	114891	30	21.2248	21.1637	21.1303	21.4318	21.4239	21.4226	21.8753	21.8667	21.9071	22.0572	22.082	22.0825	21.973	21.9892	21.9798	0.253	0.71	0.901	0.808	-0.534	-0.281	0.176	0.367	0.273	1.01703e-07	5.8776e-13	3.35784e-14	1.25088e-13	0.18	0.00159	0.000201	4.73e-05	FALSE	TRUE	TRUE	TRUE	TRUE	0.203564	0.302717	0.25314	0.660529	0.759682	0.710105	0.851335	0.950489
A0A6S8A6G3-mmetsp	A0A6S8A6G3	A0A6S8A6G3	74803	31	18.1489	18.1365	18.1016	18.5015	18.4631	18.45	18.8375	18.8729	18.8037	18.6125	18.588	18.6076	18.7647	18.8267	18.8693	0.343	0.709	0.474	0.691	-0.443	-0.101	0.266	0.0304	0.248	3.40692e-08	6.94829e-12	8.17064e-10	9.40428e-12	0.122	0.0161	0.264	0.00874	FALSE	TRUE	FALSE	TRUE	TRUE	0.281684	0.403384	0.342534	0.648183	0.769883	0.709033	0.412863	0.534563
A0A6S8A843-mmetsp	A0A6S8A843	A0A6S8A843	44810	32	20.433	20.5306	20.4339	21.0707	21.0418	21.012	20.8568	20.8754	20.8665	20.8562	20.8289	20.8471	20.6532	20.6064	20.6991	0.576	0.4	0.378	0.187	-0.308	0.267	0.0921	0.07	-0.121	1.77933e-10	1.21172e-08	2.31627e-08	3.93032e-05	0.0036	0.429	0.529	0.725	TRUE	FALSE	FALSE	FALSE	TRUE	0.510732	0.640608	0.57567	0.335429	0.465305	0.400367	0.313282	0.443159
A0A6S8A885-mmetsp	A0A6S8A885	A0A6S8A885	58407	33	19.2448	19.2559	19.3064	19.6772	19.6331	19.7075	19.639	19.6468	19.6279	19.7875	19.7755	19.7258	19.6091	19.6032	19.59	0.404	0.369	0.494	0.332	-0.32	0.0839	0.0492	0.174	0.0121	1.07173e-09	3.04536e-09	9.99636e-11	1.03197e-08	0.0176	0.305	0.127	0.267	TRUE	FALSE	FALSE	FALSE	TRUE	0.350518	0.456639	0.403579	0.315817	0.421938	0.368878	0.440875	0.546996
A0A6S8A9A3-mmetsp	A0A6S8A9A3	A0A6S8A9A3	33998	34	18.1115	18.1262	18.1444	17.6117	17.6984	17.602	17.7469	17.7344	17.824	17.7784	17.7544	17.6881	17.7112	17.6527	17.7532	-0.49	-0.359	-0.387	-0.422	0.332	-0.158	-0.0274	-0.0555	-0.0902	1.05832e-08	3.45276e-07	1.50634e-07	5.80159e-08	0.0719	0.659	0.637	0.401	TRUE	FALSE	FALSE	FALSE	TRUE	-0.568516	-0.411441	-0.489978	-0.437447	-0.280373	-0.35891	-0.465602	-0.308527
A0A6S8A9N1-mmetsp	A0A6S8A9N1	A0A6S8A9N1	85647	35	22.5602	22.5373	22.5037	22.9471	22.9408	22.941	23.0077	23.0022	23.0203	23.1411	23.143	23.1679	22.9793	22.9967	22.9788	0.409	0.476	0.617	0.451	-0.391	0.0185	0.0856	0.226	0.0605	2.35891e-11	3.86241e-12	1.7361e-13	7.37292e-12	0.000303	0.00977	0.00154	0.00708	TRUE	TRUE	TRUE	TRUE	TRUE	0.370287	0.448116	0.409201	0.437384	0.515213	0.476299	0.578034	0.655864
A0A6S8A9V9-mmetsp	A0A6S8A9V9	A0A6S8A9V9	140071	36	20.5334	20.5163	20.5633	20.5641	20.5394	20.5748	20.7639	20.8303	20.8143	21.1098	21.1094	21.0411	21.0342	21.0228	21.0002	0.0218	0.265	0.549	0.481	-0.263	-0.242	0.00168	0.286	0.218	0.399145	1.62413e-07	3.64527e-11	1.72854e-10	0.867	0.618	0.0829	0.0599	FALSE	FALSE	TRUE	TRUE	TRUE	-0.0324136	0.0759181	0.0217523	0.210974	0.319305	0.26514	0.494905	0.603237
A0A6S8A9W7-mmetsp	A0A6S8A9W7	A0A6S8A9W7	52765	37	21.1348	21.1398	21.075	20.7532	20.7656	20.7321	20.6359	20.6758	20.6651	20.621	20.5993	20.6405	20.6616	20.6229	20.681	-0.366	-0.458	-0.496	-0.461	0.356	-0.00996	-0.101	-0.14	-0.105	2.05971e-09	1.52094e-10	5.82708e-11	1.38014e-10	0.0288	0.109	0.101	0.0531	TRUE	FALSE	FALSE	TRUE	TRUE	-0.41718	-0.315312	-0.366246	-0.508508	-0.40664	-0.457574	-0.547207	-0.445339
A0A6S8AAM5-mmetsp	A0A6S8AAM5	A0A6S8AAM5	47873	38	21.7151	21.7338	21.721	21.2192	21.2227	21.2052	21.0116	20.9896	21.0025	21.0605	21.0502	21.0422	20.9978	20.985	21.0088	-0.508	-0.722	-0.672	-0.726	0.526	0.018	-0.196	-0.147	-0.2	3.37568e-13	4.83467e-15	1.14415e-14	4.51927e-15	2.51e-08	1.22e-07	2.95e-05	1.46e-08	TRUE	TRUE	TRUE	TRUE	TRUE	-0.541433	-0.473756	-0.507595	-0.755918	-0.688241	-0.722079	-0.706181	-0.638504
A0A6S8AAT9-mmetsp	A0A6S8AAT9	A0A6S8AAT9	3947	39	19.3443	19.3574	19.4187	19.4403	19.3883	19.4633	19.6038	19.5973	19.568	20.1123	20.0875	20.0395	19.9833	20.0279	19.9876	0.0571	0.216	0.706	0.626	-0.321	-0.264	-0.105	0.385	0.305	0.0625873	4.79389e-06	6.99187e-12	2.93545e-11	0.838	0.761	0.0361	0.0212	FALSE	FALSE	TRUE	TRUE	TRUE	-0.00350804	0.117786	0.057139	0.155556	0.27685	0.216203	0.645649	0.766943
A0A6S8AAW2-mmetsp	A0A6S8AAW2	A0A6S8AAW2	43854	40	19.9674	19.9811	20.0249	20.3801	20.3523	20.3165	20.231	20.2558	20.2268	20.3078	20.2716	20.2427	20.1575	20.1498	20.1694	0.358	0.247	0.283	0.168	-0.211	0.147	0.0356	0.0718	-0.0434	2.69655e-09	1.85901e-07	4.03985e-08	1.08827e-05	0.0343	0.626	0.565	0.686	TRUE	FALSE	FALSE	FALSE	TRUE	0.307467	0.409522	0.358495	0.195712	0.297768	0.24674	0.231909	0.333965
A0A6S8AB53-mmetsp	A0A6S8AB53	A0A6S8AB53	45091	41	20.2909	20.2132	20.2897	19.9195	19.8985	19.884	19.52	19.5461	19.5305	19.5223	19.5726	19.5108	19.5679	19.594	19.5825	-0.364	-0.732	-0.729	-0.683	0.502	0.138	-0.231	-0.228	-0.181	3.50624e-09	9.02048e-13	9.48544e-13	2.07847e-12	0.0399	0.00251	0.00823	0.00199	TRUE	TRUE	TRUE	TRUE	TRUE	-0.416946	-0.310959	-0.363952	-0.785414	-0.679426	-0.73242	-0.78235	-0.676362
A0A6S8AB82-mmetsp	A0A6S8AB82	A0A6S8AB82	8441	42	21.1583	21.203	21.1544	21.4415	21.429	21.4183	21.7751	21.7346	21.7531	21.8427	21.8312	21.8462	21.7991	21.8086	21.8217	0.258	0.582	0.668	0.638	-0.429	-0.172	0.153	0.239	0.209	8.28086e-09	5.48903e-13	1.05343e-13	1.83805e-13	0.0633	0.00147	0.000955	8.29e-05	TRUE	TRUE	TRUE	TRUE	TRUE	0.217255	0.298111	0.257683	0.541947	0.622804	0.582375	0.627693	0.708549
A0A6S8ABF6-mmetsp	A0A6S8ABF6	A0A6S8ABF6	140756	43	21.2236	21.2581	21.2422	20.8796	20.8505	20.8596	20.7247	20.7323	20.7628	20.6816	20.6526	20.6677	20.7013	20.7198	20.6837	-0.378	-0.501	-0.574	-0.54	0.399	0.0206	-0.103	-0.175	-0.141	9.39997e-11	3.2769e-12	6.48094e-13	1.35689e-12	0.00184	0.00832	0.00591	0.0012	TRUE	TRUE	TRUE	TRUE	TRUE	-0.418458	-0.337655	-0.378056	-0.541744	-0.460942	-0.501343	-0.61439	-0.533588
A0A6S8AC80-mmetsp	A0A6S8AC80	A0A6S8AC80	119202	44	19.6911	19.6656	19.6236	20.2804	20.3023	20.1835	20.151	20.1542	20.1209	20.1075	20.1262	20.1923	19.9881	19.9796	20.1175	0.595	0.482	0.482	0.368	-0.386	0.21	0.0965	0.0964	-0.0172	4.57732e-09	5.08022e-08	5.08309e-08	9.72587e-07	0.046	0.542	0.578	0.582	TRUE	FALSE	FALSE	FALSE	TRUE	0.506621	0.684039	0.59533	0.393247	0.570665	0.481956	0.393223	0.570641
A0A6S8ACF7-mmetsp	A0A6S8ACF7	A0A6S8ACF7	137433	45	21.0058	20.9349	20.9926	21.0845	21.0699	21.0922	21.2735	21.3177	21.2259	21.5666	21.5639	21.5486	21.4903	21.5185	21.5411	0.104	0.295	0.582	0.539	-0.304	-0.2	-0.00938	0.278	0.235	0.00159914	7.6208e-08	2.845e-11	7.07155e-11	0.762	0.571	0.0737	0.0367	FALSE	FALSE	TRUE	TRUE	TRUE	0.0481903	0.16063	0.10441	0.238367	0.350807	0.294587	0.5257	0.63814
A0A6S8ACK6-mmetsp	A0A6S8ACK6	A0A6S8ACK6	45223	46	20.2642	20.3469	20.3423	20.8223	20.7989	20.7593	20.6596	20.6142	20.6408	20.5967	20.5773	20.5807	20.4895	20.4719	20.471	0.476	0.32	0.267	0.16	-0.245	0.231	0.0758	0.0225	-0.0849	1.88438e-10	1.84613e-08	1.42535e-07	3.03005e-05	0.00382	0.464	0.634	0.718	TRUE	FALSE	FALSE	FALSE	TRUE	0.421752	0.529592	0.475672	0.266461	0.374301	0.320381	0.21315	0.320989
A0A6S8ACU7-mmetsp	A0A6S8ACU7	A0A6S8ACU7	140453	47	19.8413	19.8393	19.8025	19.5409	19.5055	19.5325	19.5629	19.5388	19.5861	19.4279	19.4538	19.4499	19.4995	19.4826	19.4741	-0.301	-0.265	-0.384	-0.342	0.259	-0.0429	-0.00659	-0.125	-0.0838	2.21466e-09	9.70862e-09	1.30555e-10	5.02058e-10	0.0302	0.41	0.141	0.0983	TRUE	FALSE	FALSE	TRUE	TRUE	-0.343578	-0.259221	-0.3014	-0.307312	-0.222955	-0.265133	-0.426035	-0.341678
A0A6S8ADF4-mmetsp	A0A6S8ADF4	A0A6S8ADF4	140355	48	20.0463	20.0214	20.0259	19.8013	19.8164	19.7856	19.5405	19.584	19.5757	19.4471	19.475	19.5131	19.595	19.551	19.5358	-0.23	-0.464	-0.553	-0.471	0.344	0.113	-0.121	-0.209	-0.127	2.72027e-07	8.60498e-11	1.08971e-11	7.37052e-11	0.254	0.0835	0.0461	0.0375	FALSE	TRUE	TRUE	TRUE	TRUE	-0.279359	-0.180832	-0.230096	-0.513703	-0.415177	-0.46444	-0.60202	-0.503494
A0A6S8ADJ1-mmetsp	A0A6S8ADJ1	A0A6S8ADJ1	39355	49	21.1316	21.1228	21.1225	21.3694	21.3494	21.3559	21.2441	21.2076	21.1951	21.2194	21.2208	21.2309	21.1497	21.1627	21.1556	0.233	0.09	0.0981	0.0304	-0.0902	0.142	-0.000207	0.00788	-0.0599	7.83982e-09	0.000155581	7.16826e-05	0.0934684	0.0616	0.834	0.813	0.85	TRUE	FALSE	FALSE	FALSE	TRUE	0.196323	0.268977	0.23265	0.0537036	0.126358	0.0900306	0.061795	0.134449
A0A6S8AE19-mmetsp	A0A6S8AE19	A0A6S8AE19	77767	50	20.7224	20.7725	20.7522	20.0267	20.0957	20.0788	20.0936	20.0093	20.0137	19.9615	19.904	19.9373	20.0207	20.0099	19.9969	-0.682	-0.71	-0.815	-0.74	0.589	-0.0926	-0.121	-0.225	-0.151	8.63362e-12	5.32681e-12	1.02876e-12	3.26199e-12	6.03e-05	0.013	0.00876	0.0032	TRUE	TRUE	TRUE	TRUE	TRUE	-0.741582	-0.622374	-0.681978	-0.769753	-0.650546	-0.710149	-0.874395	-0.755188
A0A6S8AF28-mmetsp	A0A6S8AF28	A0A6S8AF28	44258	51	21.0807	21.0497	21.1048	21.2518	21.2393	21.2562	21.5247	21.5334	21.4847	21.5992	21.6093	21.5899	21.5258	21.5153	21.5199	0.171	0.436	0.521	0.442	-0.314	-0.143	0.122	0.207	0.128	1.08164e-06	2.40295e-11	2.85948e-12	2.03723e-11	0.37	0.0406	0.0199	0.0161	FALSE	TRUE	TRUE	TRUE	TRUE	0.129129	0.212152	0.170641	0.394321	0.477345	0.435833	0.479517	0.562541
A0A6S8AHI4-mmetsp	A0A6S8AHI4	A0A6S8AHI4	70895	52	18.664	18.5844	18.6154	18.1489	18.15	18.1151	17.8027	17.9083	17.8693	17.9089	17.94	17.9531	18.0047	18.0072	17.9898	-0.483	-0.761	-0.687	-0.621	0.51	0.0272	-0.251	-0.177	-0.11	6.58431e-10	3.03095e-12	1.02554e-11	3.44234e-11	0.0118	0.00774	0.0447	0.0237	TRUE	TRUE	TRUE	TRUE	TRUE	-0.54419	-0.422311	-0.48325	-0.822091	-0.700212	-0.761152	-0.7482	-0.626322
A0A6S8AHK4-mmetsp	A0A6S8AHK4	A0A6S8AHK4	43807	53	18.8718	18.8515	18.8636	18.9376	18.8848	18.8682	19.1966	19.2406	19.2612	19.5659	19.5366	19.5222	19.5952	19.584	19.5968	0.0346	0.371	0.679	0.73	-0.363	-0.328	0.00769	0.316	0.367	0.154329	1.31633e-09	1.00127e-12	4.2426e-13	0.852	0.238	0.00858	0.000278	FALSE	FALSE	TRUE	TRUE	TRUE	-0.0149669	0.0841938	0.0346134	0.320933	0.420094	0.370513	0.629722	0.728883
A0A6S8AHN4-mmetsp	A0A6S8AHN4	A0A6S8AHN4	141222	54	20.9593	20.9482	20.9249	20.6889	20.7093	20.6842	20.427	20.4622	20.4697	20.4852	20.4723	20.514	20.4956	20.4489	20.4431	-0.25	-0.491	-0.454	-0.482	0.335	0.0853	-0.156	-0.118	-0.146	4.37213e-08	1.68616e-11	4.3316e-11	2.12832e-11	0.134	0.0315	0.0893	0.0166	FALSE	TRUE	TRUE	TRUE	TRUE	-0.295401	-0.204592	-0.249997	-0.536522	-0.445713	-0.491117	-0.499017	-0.408208
A0A6S8AI80-mmetsp	A0A6S8AI80	A0A6S8AI80	71960	55	21.7358	21.7447	21.7086	22.2444	22.212	22.2566	22.3465	22.3404	22.3648	22.461	22.4557	22.4578	22.3487	22.3655	22.3296	0.508	0.621	0.729	0.618	-0.495	0.0129	0.126	0.233	0.123	2.38056e-12	2.144e-13	3.13035e-14	2.25602e-13	3.85e-06	0.000469	0.00018	0.000114	TRUE	TRUE	TRUE	TRUE	TRUE	0.468122	0.547835	0.507979	0.581031	0.660744	0.620887	0.688649	0.768362
A0A6S8AJ04-mmetsp	A0A6S8AJ04	A0A6S8AJ04	8914	56	19.6569	19.6624	19.6455	19.9071	19.8594	19.8886	19.9911	20.0418	19.9948	20.1827	20.1662	20.1648	20.1209	20.1144	20.1322	0.23	0.354	0.516	0.468	-0.314	-0.0836	0.0407	0.203	0.154	4.01889e-08	2.75139e-10	3.15524e-12	1.03083e-11	0.13	0.14	0.0214	0.0094	FALSE	FALSE	TRUE	TRUE	TRUE	0.188611	0.271566	0.230089	0.312848	0.395803	0.354325	0.47485	0.557805
A0A6S8AJA8-mmetsp	A0A6S8AJA8	A0A6S8AJA8	41608	57	19.6388	19.7174	19.6901	19.8857	19.8743	19.841	19.9165	19.8371	19.85	20.0723	20.0752	20.0828	20.2763	20.2642	20.3385	0.185	0.186	0.395	0.611	-0.275	-0.0904	-0.0895	0.119	0.336	2.55508e-05	2.44076e-05	7.45799e-09	4.5093e-11	0.597	0.801	0.447	0.0282	FALSE	FALSE	FALSE	TRUE	TRUE	0.123536	0.246249	0.184893	0.124414	0.247128	0.185771	0.333305	0.456018
A0A6S8AJY0-mmetsp	A0A6S8AJY0	A0A6S8AJY0	61326	58	19.0824	19.0041	19.0749	19.2052	19.1251	19.1003	19.3743	19.408	19.395	19.6934	19.7202	19.6915	19.7598	19.7962	19.7956	0.0897	0.339	0.648	0.73	-0.361	-0.272	-0.0227	0.287	0.369	0.00875236	5.33333e-08	2.8437e-11	6.86794e-12	0.802	0.546	0.0737	0.00663	FALSE	FALSE	TRUE	TRUE	TRUE	0.0271392	0.152325	0.0897321	0.276005	0.40119	0.338597	0.585315	0.710501
A0A6S8AKD0-mmetsp	A0A6S8AKD0	A0A6S8AKD0	75654	59	21.1873	21.1591	21.0604	20.3323	20.2806	20.2976	19.9917	19.9933	20.0936	20.0379	20.0782	20.1275	20.4517	20.5101	20.4826	-0.832	-1.11	-1.05	-0.654	0.73	-0.102	-0.379	-0.324	0.0759	3.86361e-11	1.25086e-12	2.29952e-12	6.58779e-10	0.000596	0.0034	0.0169	0.108	TRUE	TRUE	TRUE	FALSE	TRUE	-0.914582	-0.749603	-0.832092	-1.19188	-1.02691	-1.10939	-1.13688	-0.971897
A0A6S8AKF2-mmetsp	A0A6S8AKF2	A0A6S8AKF2	6170	60	21.3428	21.3814	21.4295	21.7491	21.7371	21.7263	21.7565	21.7676	21.7229	21.88	21.8587	21.8474	21.6913	21.6712	21.6765	0.353	0.364	0.477	0.295	-0.298	0.0549	0.0664	0.179	-0.00286	2.01883e-09	1.39018e-09	5.81654e-11	1.58046e-08	0.0284	0.241	0.1	0.3	TRUE	FALSE	FALSE	FALSE	TRUE	0.303922	0.401912	0.352917	0.315434	0.413424	0.364429	0.428464	0.526455
A0A6S8AKV4-mmetsp	A0A6S8AKV4	A0A6S8AKV4	35957	61	19.4369	19.2336	19.4209	18.2713	18.3017	18.183	18.2373	18.3053	18.1886	17.944	18.1515	18.0401	18.0021	18.1018	18.0859	-1.11	-1.12	-1.32	-1.3	0.97	-0.142	-0.15	-0.348	-0.33	4.44509e-10	4.07638e-10	5.95585e-11	7.01099e-11	0.00823	0.161	0.101	0.0365	TRUE	FALSE	FALSE	TRUE	TRUE	-1.24737	-0.976222	-1.1118	-1.25561	-0.984461	-1.12004	-1.45412	-1.18297
A0A6S8AL00-mmetsp	A0A6S8AL00	A0A6S8AL00	139855	62	19.7408	19.7127	19.8085	19.9284	19.8912	19.9329	20.1085	20.143	20.0959	20.4083	20.4113	20.3579	20.3066	20.3128	20.2898	0.163	0.362	0.638	0.549	-0.343	-0.179	0.0192	0.296	0.206	4.15631e-05	8.83475e-09	1.13084e-11	6.78655e-11	0.623	0.401	0.0469	0.0359	FALSE	FALSE	TRUE	TRUE	TRUE	0.106379	0.220538	0.163459	0.304688	0.418847	0.361768	0.581391	0.69555
A0A6S8AL82-mmetsp	A0A6S8AL82	A0A6S8AL82	137534	63	19.7258	19.7327	19.7616	20.053	20.1035	20.0757	19.9551	19.9504	19.9862	19.9297	19.9153	19.878	19.9137	19.9071	19.9011	0.337	0.224	0.168	0.167	-0.179	0.158	0.0447	-0.0116	-0.012	1.10733e-09	1.19274e-07	2.69922e-06	2.76745e-06	0.018	0.599	0.744	0.632	TRUE	FALSE	FALSE	FALSE	TRUE	0.292898	0.38186	0.337379	0.179408	0.268371	0.22389	0.123161	0.212123
A0A6S8AMP5-mmetsp	A0A6S8AMP5	A0A6S8AMP5	142114	64	20.3244	20.3061	20.3324	20.7025	20.6631	20.6936	20.574	20.5832	20.543	20.6679	20.691	20.6767	20.6221	20.6527	20.6286	0.365	0.246	0.358	0.313	-0.256	0.109	-0.0107	0.101	0.057	1.36583e-10	1.37552e-08	1.7643e-10	8.26767e-10	0.00269	0.44	0.158	0.117	TRUE	FALSE	FALSE	FALSE	TRUE	0.325111	0.405724	0.365418	0.205453	0.286065	0.245759	0.317263	0.397875
A0A6S8ANV6-mmetsp	A0A6S8ANV6	A0A6S8ANV6	141485	65	22.1267	22.1213	22.1122	22.5369	22.5469	22.535	22.6155	22.59	22.6294	22.5602	22.5654	22.5649	22.291	22.3065	22.2918	0.42	0.492	0.443	0.176	-0.306	0.113	0.185	0.137	-0.13	3.82712e-12	5.73881e-13	1.97279e-12	9.26263e-08	1.16e-05	0.00155	0.015	0.435	TRUE	TRUE	TRUE	FALSE	TRUE	0.385264	0.453761	0.419513	0.457288	0.525785	0.491537	0.409166	0.477664
A0A6S8APC9-mmetsp	A0A6S8APC9	A0A6S8APC9	137978	66	22.0672	22.093	22.1098	22.338	22.3601	22.3702	22.5839	22.5679	22.589	22.6588	22.641	22.6287	22.6394	22.6132	22.5831	0.266	0.49	0.553	0.522	-0.366	-0.1	0.124	0.187	0.156	1.15752e-08	8.98213e-12	2.13918e-12	4.26128e-12	0.0753	0.0199	0.016	0.00417	TRUE	TRUE	TRUE	TRUE	TRUE	0.22313	0.309113	0.266121	0.447279	0.533262	0.49027	0.509857	0.59584
A0A6S8APS1-mmetsp	A0A6S8APS1	A0A6S8APS1	137243	67	19.9912	19.9469	19.9627	20.2591	20.1977	20.2266	20.2748	20.288	20.3024	20.4367	20.4718	20.48	20.4465	20.4922	20.4519	0.261	0.321	0.496	0.497	-0.315	-0.0541	0.00648	0.181	0.182	5.31163e-08	4.93242e-09	3.06552e-11	3.01218e-11	0.144	0.349	0.0764	0.0216	FALSE	FALSE	TRUE	TRUE	TRUE	0.212686	0.309109	0.260898	0.273249	0.369673	0.321461	0.447689	0.544113
A0A6S8AQ63-mmetsp	A0A6S8AQ63	A0A6S8AQ63	46127	68	17.1919	17.2599	17.1528	17.6553	17.6889	17.7903	17.5943	17.5627	17.5502	17.6457	17.6179	17.6146	17.6745	17.6212	17.6254	0.51	0.368	0.425	0.439	-0.348	0.162	0.0193	0.0764	0.0906	4.91963e-09	1.9868e-07	3.97906e-08	2.73957e-08	0.0477	0.629	0.564	0.343	TRUE	FALSE	FALSE	FALSE	TRUE	0.433496	0.586426	0.509961	0.291051	0.443981	0.367516	0.348087	0.501017
A0A6S8AQE0-mmetsp	A0A6S8AQE0	A0A6S8AQE0	137675	69	18.613	18.6457	18.5485	19.1913	19.1507	19.1919	18.9684	18.9476	19.0667	18.9848	18.9559	18.9263	18.8498	18.9001	18.876	0.576	0.392	0.353	0.273	-0.319	0.257	0.0732	0.0345	-0.0458	6.92092e-10	5.71926e-08	1.81409e-07	2.89104e-06	0.0123	0.551	0.646	0.634	TRUE	FALSE	FALSE	FALSE	TRUE	0.502715	0.648508	0.575611	0.318992	0.464785	0.391889	0.280371	0.426164
A0A6S8AQZ0-mmetsp	A0A6S8AQZ0	A0A6S8AQZ0	115689	70	22.191	22.1626	22.2125	22.1536	22.1162	22.1022	21.5908	21.5747	21.563	21.4874	21.5108	21.4755	21.4871	21.5358	21.5355	-0.0647	-0.613	-0.697	-0.669	0.409	0.344	-0.204	-0.289	-0.26	0.0114622	1.99099e-12	4.19925e-13	6.89238e-13	0.808	0.00526	0.00382	0.000528	FALSE	TRUE	TRUE	TRUE	TRUE	-0.112089	-0.0173878	-0.0647381	-0.659918	-0.565217	-0.612567	-0.744834	-0.650133
A0A6S8ARH5-mmetsp	A0A6S8ARH5	A0A6S8ARH5	48045	71	21.5793	21.5518	21.5068	21.4289	21.4356	21.3601	20.9394	20.9592	20.9847	20.9389	20.9331	20.9702	20.9	20.8798	20.9346	-0.138	-0.585	-0.599	-0.641	0.392	0.255	-0.192	-0.206	-0.249	0.000221017	3.77559e-11	2.86696e-11	1.26625e-11	0.698	0.0546	0.074	0.011	FALSE	TRUE	TRUE	TRUE	TRUE	-0.195608	-0.0798782	-0.137743	-0.642697	-0.526967	-0.584832	-0.656421	-0.540692
A0A6S8ARW7-mmetsp	A0A6S8ARW7	A0A6S8ARW7	11390	72	20.6123	20.6222	20.5509	20.3154	20.3152	20.3236	19.972	19.9762	20.0656	20.0876	20.0461	20.0715	20.0279	20.0336	19.9891	-0.277	-0.591	-0.527	-0.578	0.395	0.117	-0.196	-0.132	-0.184	3.29855e-07	5.57191e-11	2.14814e-10	7.14464e-11	0.27	0.0679	0.17	0.0369	FALSE	TRUE	FALSE	TRUE	TRUE	-0.337471	-0.216711	-0.277091	-0.650923	-0.530163	-0.590543	-0.587152	-0.466391
A0A6S8ASF8-mmetsp	A0A6S8ASF8	A0A6S8ASF8	82080	73	20.9201	20.8596	20.8729	21.2706	21.2629	21.2749	21.4006	21.3851	21.4285	21.4836	21.5215	21.5054	21.3134	21.3262	21.3028	0.385	0.521	0.619	0.43	-0.391	-0.00576	0.13	0.228	0.0389	2.01056e-10	5.65729e-12	7.07457e-13	5.50016e-11	0.00408	0.0137	0.00642	0.0319	TRUE	TRUE	TRUE	TRUE	TRUE	0.34132	0.429137	0.385229	0.476608	0.564426	0.520517	0.575366	0.663183
A0A6S8AU55-mmetsp	A0A6S8AU55	A0A6S8AU55	141352	74	20.8019	20.7703	20.758	20.3387	20.3861	20.3296	20.1322	20.1042	20.1768	20.1107	20.1298	20.113	20.1907	20.1613	20.1602	-0.425	-0.639	-0.659	-0.606	0.466	0.0406	-0.173	-0.193	-0.14	3.09703e-10	2.46556e-12	1.7077e-12	4.64683e-12	0.00608	0.00647	0.0132	0.00453	TRUE	TRUE	TRUE	TRUE	TRUE	-0.475553	-0.374981	-0.425267	-0.689307	-0.588736	-0.639021	-0.709222	-0.608651
A0A6S8AUJ1-mmetsp	A0A6S8AUJ1	A0A6S8AUJ1	84347	75	20.5791	20.6701	20.5894	21.181	21.1527	21.2066	20.9814	20.839	20.9014	20.7894	20.8226	20.8085	20.8158	20.8352	20.8257	0.567	0.294	0.194	0.213	-0.254	0.314	0.0407	-0.0597	-0.041	8.87755e-10	1.40031e-06	8.72576e-05	3.7071e-05	0.0152	0.72	0.816	0.723	TRUE	FALSE	FALSE	FALSE	TRUE	0.493862	0.64063	0.567246	0.221025	0.367794	0.29441	0.120619	0.267388
A0A6S8AUN5-mmetsp	A0A6S8AUN5	A0A6S8AUN5	2614	76	21.8492	21.8234	21.8401	22.2386	22.2281	22.2449	22.2576	22.2588	22.2603	22.2962	22.3047	22.2936	22.2627	22.2758	22.2457	0.4	0.421	0.461	0.424	-0.341	0.0586	0.0802	0.12	0.0827	5.62346e-12	2.99014e-12	1.02834e-12	2.78752e-12	2.62e-05	0.00765	0.00876	0.00274	TRUE	TRUE	TRUE	TRUE	TRUE	0.365918	0.433303	0.39961	0.387614	0.454999	0.421306	0.426903	0.494288
A0A6S8AWC0-mmetsp	A0A6S8AWC0	A0A6S8AWC0	141652	77	20.4416	20.3851	20.3944	20.1314	20.1478	20.2069	19.8864	19.889	19.9266	19.7784	19.7774	19.7532	19.83	19.8615	19.7729	-0.245	-0.506	-0.637	-0.586	0.395	0.15	-0.112	-0.243	-0.191	1.14199e-06	3.11581e-10	2.05083e-11	5.60965e-11	0.375	0.146	0.0628	0.0322	FALSE	FALSE	TRUE	TRUE	TRUE	-0.304908	-0.185095	-0.245001	-0.566276	-0.446463	-0.506369	-0.697304	-0.577491
A0A6S8AX00-mmetsp	A0A6S8AX00	A0A6S8AX00	136855	78	22.1541	22.1599	22.1301	21.7365	21.7316	21.7167	21.2954	21.2717	21.3291	21.2553	21.2378	21.2576	21.3965	21.4002	21.3883	-0.42	-0.849	-0.898	-0.753	0.584	0.164	-0.265	-0.314	-0.169	2.16885e-11	4.60692e-15	2.35445e-15	1.96729e-14	0.000271	1.11e-07	1.07e-06	6.51e-07	TRUE	TRUE	TRUE	TRUE	TRUE	-0.459452	-0.380167	-0.419809	-0.888956	-0.809671	-0.849314	-0.93749	-0.858205
A0A6S8AXA3-mmetsp	A0A6S8AXA3	A0A6S8AXA3	142488	79	19.0992	19.1774	19.1314	19.5597	19.5655	19.5268	19.8031	19.8052	19.8484	19.8281	19.8293	19.8172	19.6852	19.6231	19.6531	0.415	0.683	0.689	0.518	-0.461	-0.0462	0.222	0.228	0.057	7.07572e-10	1.91344e-12	1.72322e-12	5.1725e-11	0.0126	0.00505	0.0133	0.0307	TRUE	TRUE	TRUE	TRUE	TRUE	0.362037	0.46726	0.414648	0.630279	0.735502	0.682891	0.636279	0.741501
A0A6S8AXX3-mmetsp	A0A6S8AXX3	A0A6S8AXX3	139799	80	20.6328	20.6266	20.6418	20.9323	20.8834	20.9061	20.9209	20.9817	20.983	21.0795	21.0824	21.0539	21.0377	21.0286	20.996	0.274	0.328	0.438	0.387	-0.285	-0.0118	0.0428	0.153	0.102	2.57146e-08	3.19751e-09	1.08509e-10	4.67649e-10	0.108	0.31	0.131	0.0956	FALSE	FALSE	FALSE	TRUE	TRUE	0.226144	0.320945	0.273544	0.280745	0.375546	0.328145	0.390795	0.485597
A0A6S8AY15-mmetsp	A0A6S8AY15	A0A6S8AY15	137652	81	19.3068	19.3751	19.3426	19.8173	19.7842	19.8528	19.7637	19.7487	19.69	19.7189	19.6816	19.7015	19.5414	19.5547	19.5423	0.477	0.393	0.359	0.205	-0.287	0.19	0.106	0.0726	-0.082	2.62898e-10	2.52638e-09	7.05994e-09	3.43334e-06	0.00525	0.288	0.443	0.642	TRUE	FALSE	FALSE	FALSE	TRUE	0.421011	0.532158	0.476584	0.33706	0.448207	0.392634	0.303601	0.414749
A0A6S8AZG7-mmetsp	A0A6S8AZG7	A0A6S8AZG7	104908	82	20.8137	20.8189	20.8799	21.2509	21.3055	21.2827	21.2378	21.2264	21.1994	21.3319	21.3157	21.3114	21.2515	21.2375	21.2228	0.442	0.384	0.482	0.4	-0.342	0.101	0.0422	0.141	0.0582	1.23185e-10	6.52364e-10	4.42344e-11	4.04105e-10	0.00242	0.189	0.0901	0.0902	TRUE	FALSE	TRUE	TRUE	TRUE	0.393828	0.490524	0.442176	0.335356	0.432052	0.383704	0.433817	0.530513
A0A6S8AZW0-mmetsp	A0A6S8AZW0	A0A6S8AZW0	101509	83	20.1813	20.1869	20.1588	20.8943	20.8774	20.8343	20.6142	20.6626	20.6459	20.8875	20.8545	20.8933	20.7491	20.7073	20.7545	0.693	0.465	0.703	0.561	-0.484	0.209	-0.0192	0.218	0.0768	6.41421e-13	7.4167e-11	5.42099e-13	7.9806e-12	1.72e-07	0.0781	0.00496	0.0076	TRUE	TRUE	TRUE	TRUE	TRUE	0.644225	0.741691	0.692958	0.41652	0.513986	0.465253	0.654009	0.751475
A0A6S8B063-mmetsp	A0A6S8B063	A0A6S8B063	46348	84	19.1893	19.1886	19.1355	19.5029	19.513	19.4783	19.5134	19.4897	19.4736	19.4273	19.4635	19.4876	19.4242	19.4276	19.4314	0.327	0.321	0.288	0.257	-0.239	0.0883	0.0825	0.0497	0.018	3.17113e-09	3.90657e-09	1.34373e-08	5.0344e-08	0.0377	0.328	0.491	0.39	TRUE	FALSE	FALSE	FALSE	TRUE	0.27975	0.374136	0.326943	0.273902	0.368289	0.321095	0.241148	0.335534
A0A6S8B0H6-mmetsp	A0A6S8B0H6	A0A6S8B0H6	120126	85	21.1409	21.1719	21.1174	21.3993	21.417	21.4144	21.6895	21.6991	21.6864	21.8432	21.8073	21.8429	21.8493	21.8124	21.8331	0.267	0.548	0.688	0.688	-0.438	-0.171	0.11	0.25	0.25	7.70646e-09	1.59302e-12	1.04881e-13	1.04056e-13	0.0611	0.00421	0.00095	3.39e-05	TRUE	TRUE	TRUE	TRUE	TRUE	0.225206	0.308401	0.266804	0.506666	0.589861	0.548263	0.646103	0.729298
A0A6S8B0R2-mmetsp	A0A6S8B0R2	A0A6S8B0R2	137280	86	21.4454	21.4028	21.4467	21.1638	21.1707	21.177	21.0197	21.0113	20.9834	20.9489	20.9648	20.9422	21.0061	21.0302	21.0201	-0.261	-0.427	-0.48	-0.413	0.316	0.0549	-0.111	-0.164	-0.0968	5.28186e-09	1.65499e-11	4.1195e-12	2.45978e-11	0.0497	0.0311	0.0257	0.0186	TRUE	TRUE	TRUE	TRUE	TRUE	-0.30055	-0.22175	-0.26115	-0.466238	-0.387438	-0.426838	-0.519043	-0.440243
A0A6S8B0Z3-mmetsp	A0A6S8B0Z3	A0A6S8B0Z3	42941	87	20.9419	20.8742	20.9555	21.4028	21.4326	21.3851	21.4229	21.4049	21.4139	21.4823	21.5352	21.4848	21.2459	21.251	21.2604	0.483	0.49	0.577	0.329	-0.376	0.107	0.114	0.201	-0.0471	1.00265e-10	8.45373e-11	1.2189e-11	8.95428e-09	0.00197	0.0828	0.0487	0.256	TRUE	TRUE	TRUE	FALSE	TRUE	0.4311	0.534898	0.482999	0.438123	0.541921	0.490022	0.524979	0.628776
A0A6S8B1Y7-mmetsp	A0A6S8B1Y7	A0A6S8B1Y7	136048	88	21.5952	21.6431	21.6653	21.9418	21.9555	21.9469	21.8927	21.8773	21.9044	21.9871	21.9859	21.9661	21.8561	21.8029	21.7836	0.314	0.257	0.345	0.18	-0.219	0.0945	0.0379	0.126	-0.0394	9.21737e-09	8.77116e-08	3.05061e-09	4.11897e-06	0.0669	0.58	0.375	0.649	TRUE	FALSE	FALSE	FALSE	TRUE	0.263899	0.363211	0.313555	0.207279	0.306591	0.256935	0.295502	0.394814
A0A6S8B2N7-mmetsp	A0A6S8B2N7	A0A6S8B2N7	138585	89	19.4554	19.3626	19.3619	19.7938	19.8506	19.8149	19.6977	19.749	19.6921	19.7104	19.7415	19.7558	19.5996	19.5907	19.6377	0.426	0.32	0.343	0.216	-0.261	0.165	0.0587	0.0817	-0.0449	3.87762e-09	1.02321e-07	4.7083e-08	6.71073e-06	0.0421	0.59	0.574	0.668	TRUE	FALSE	FALSE	FALSE	TRUE	0.363777	0.48904	0.426409	0.256992	0.382255	0.319624	0.279954	0.405217
A0A6S8B2P4-mmetsp	A0A6S8B2P4	A0A6S8B2P4	82949	90	21.0531	21.0801	21.0672	21.5182	21.5205	21.5166	21.5101	21.5	21.508	21.6076	21.5836	21.5859	21.4291	21.431	21.4329	0.452	0.439	0.526	0.364	-0.356	0.0955	0.0831	0.169	0.00807	9.48375e-13	1.32367e-12	1.53468e-13	1.24057e-11	4.66e-07	0.00356	0.00139	0.0109	TRUE	TRUE	TRUE	TRUE	TRUE	0.418794	0.484419	0.451606	0.406402	0.472027	0.439215	0.492755	0.55838
A0A6S8B396-mmetsp	A0A6S8B396	A0A6S8B396	138805	91	20.63	20.7252	20.6777	20.1848	20.2149	20.19	20.0228	19.9824	20.0295	20.0577	20.0569	20.0097	20.0522	19.9685	20.0119	-0.481	-0.666	-0.636	-0.667	0.49	0.00892	-0.176	-0.146	-0.177	8.25753e-10	1.77978e-11	3.06706e-11	1.75626e-11	0.0143	0.0327	0.0764	0.0143	TRUE	TRUE	TRUE	TRUE	TRUE	-0.542959	-0.419248	-0.481104	-0.727882	-0.604171	-0.666027	-0.698067	-0.574356
A0A6S8B3E9-mmetsp	A0A6S8B3E9	A0A6S8B3E9	139586	92	19.5928	19.5895	19.5923	19.8438	19.8492	19.8488	19.8678	19.8716	19.8717	19.9351	19.9077	19.9351	19.9018	19.9113	19.8872	0.256	0.279	0.334	0.309	-0.236	0.0202	0.0433	0.0989	0.0731	8.56063e-10	3.11152e-10	3.63423e-11	9.40929e-11	0.0147	0.146	0.0827	0.0433	TRUE	FALSE	TRUE	TRUE	TRUE	0.222757	0.288721	0.255739	0.245836	0.311801	0.278818	0.301437	0.367401
A0A6S8B404-mmetsp	A0A6S8B404	A0A6S8B404	76441	93	18.9146	18.9885	18.9138	18.2716	18.2779	18.3146	18.1563	18.1091	18.1137	18.1809	18.0816	18.177	18.2748	18.2621	18.2144	-0.651	-0.813	-0.792	-0.689	0.589	-0.062	-0.224	-0.204	-0.0996	7.29098e-11	5.21901e-12	7.03956e-12	3.74914e-11	0.00138	0.0128	0.0362	0.0251	TRUE	TRUE	TRUE	TRUE	TRUE	-0.719047	-0.582874	-0.650961	-0.880697	-0.744523	-0.81261	-0.860574	-0.724401
A0A6S8B468-mmetsp	A0A6S8B468	A0A6S8B468	34306	94	20.5566	20.5098	20.4871	21.0241	20.9588	21.0156	20.9069	20.9768	20.9284	21.0154	21.0406	21.0417	20.9161	20.922	20.9051	0.482	0.42	0.515	0.397	-0.363	0.119	0.057	0.152	0.0341	1.95545e-10	9.87686e-10	8.94371e-11	1.90094e-09	0.00397	0.218	0.121	0.157	TRUE	FALSE	FALSE	FALSE	TRUE	0.426927	0.536477	0.481702	0.364773	0.474324	0.419548	0.459946	0.569497
A0A6S8B4W9-mmetsp	A0A6S8B4W9	A0A6S8B4W9	44289	95	22.0516	22.0685	22.0775	22.4545	22.4742	22.4829	22.3592	22.3448	22.3637	22.3635	22.3479	22.3236	22.282	22.2634	22.2456	0.405	0.29	0.279	0.198	-0.234	0.17	0.0557	0.0448	-0.0365	2.6e-11	1.31388e-09	2.049e-09	1.03597e-07	0.000342	0.237	0.341	0.443	TRUE	FALSE	FALSE	FALSE	TRUE	0.365891	0.443496	0.404694	0.251216	0.328821	0.290018	0.240339	0.317944
A0A6S8B5Q6-mmetsp	A0A6S8B5Q6	A0A6S8B5Q6	137857	96	21.5587	21.5692	21.5678	21.2528	21.2386	21.223	21.0458	21.0555	21.0652	21.039	21.024	21.0453	21.065	21.0726	21.0649	-0.327	-0.51	-0.529	-0.498	0.373	0.0456	-0.137	-0.156	-0.125	5.7935e-11	2.90076e-13	1.85078e-13	3.86139e-13	0.00103	0.000673	0.00163	0.000245	TRUE	TRUE	TRUE	TRUE	TRUE	-0.360623	-0.293519	-0.327071	-0.543236	-0.476133	-0.509684	-0.562653	-0.495549
A0A6S8B5V1-mmetsp	A0A6S8B5V1	A0A6S8B5V1	83618	97	18.9016	18.7459	18.7449	19.3042	19.3697	19.3642	19.0433	19.0704	19.0634	19.0433	19.1161	19.0961	18.9899	19.0062	19.0469	0.549	0.262	0.288	0.217	-0.263	0.286	-0.00136	0.0248	-0.0461	6.3885e-09	1.88803e-05	7.32882e-06	0.000109798	0.0553	0.796	0.769	0.751	TRUE	FALSE	FALSE	FALSE	TRUE	0.464438	0.632728	0.548583	0.177443	0.345733	0.261588	0.203569	0.371859
A0A6S8B678-mmetsp	A0A6S8B678	A0A6S8B678	136651	98	20.7955	20.688	20.7214	21.1415	21.1331	21.1589	21.4987	21.5649	21.4801	21.3801	21.3968	21.401	21.3406	21.3542	21.3724	0.41	0.78	0.658	0.621	-0.494	-0.084	0.286	0.164	0.127	4.86755e-09	2.4655e-12	1.87488e-11	3.72339e-11	0.0475	0.00647	0.0604	0.0249	TRUE	TRUE	TRUE	TRUE	TRUE	0.348165	0.470859	0.409512	0.718239	0.840933	0.779586	0.596319	0.719013
A0A6S8B716-mmetsp	A0A6S8B716	A0A6S8B716	140607	99	21.9049	21.9008	21.9121	21.79	21.8282	21.8201	21.3672	21.3614	21.3364	21.295	21.3159	21.2909	21.3148	21.2603	21.2781	-0.0931	-0.551	-0.605	-0.622	0.374	0.281	-0.177	-0.231	-0.247	0.000375437	1.52862e-12	4.94155e-13	3.59978e-13	0.718	0.00405	0.0045	0.000222	FALSE	TRUE	TRUE	TRUE	TRUE	-0.134793	-0.0514814	-0.0931374	-0.592584	-0.509272	-0.550928	-0.646996	-0.563684
A0A6S8B7E8-mmetsp	A0A6S8B7E8	A0A6S8B7E8	80982	100	20.2583	20.204	20.1708	20.5728	20.5733	20.623	20.3885	20.4431	20.4415	20.5141	20.5322	20.5284	20.4206	20.3908	20.417	0.379	0.213	0.314	0.198	-0.221	0.158	-0.00753	0.093	-0.0224	3.29775e-09	1.94019e-06	2.82683e-08	4.12273e-06	0.0386	0.732	0.542	0.649	TRUE	FALSE	FALSE	FALSE	TRUE	0.323852	0.433551	0.378701	0.1585	0.2682	0.21335	0.259047	0.368747
A0A6S8B7K3-mmetsp	A0A6S8B7K3	A0A6S8B7K3	42438	101	21.5618	21.5268	21.5054	21.1042	21.084	21.0951	20.7447	20.7989	20.8034	20.7502	20.7549	20.7801	20.8642	20.8599	20.8272	-0.437	-0.749	-0.77	-0.681	0.527	0.0903	-0.222	-0.242	-0.154	1.13139e-10	1.82131e-13	1.31372e-13	5.72449e-13	0.00223	0.000373	0.00121	0.000417	TRUE	TRUE	TRUE	TRUE	TRUE	-0.484371	-0.389506	-0.436939	-0.796426	-0.701562	-0.748994	-0.817051	-0.722186
A0A6S8B7N6-mmetsp	A0A6S8B7N6	A0A6S8B7N6	115200	102	20.1826	20.1873	20.1373	20.4447	20.4727	20.4616	20.8305	20.8054	20.8069	20.8184	20.8407	20.8481	20.6574	20.636	20.6575	0.291	0.645	0.667	0.481	-0.417	-0.126	0.228	0.25	0.0645	2.4298e-09	1.89446e-13	1.27775e-13	6.35182e-12	0.0321	0.000395	0.00117	0.00617	TRUE	TRUE	TRUE	TRUE	TRUE	0.249612	0.331601	0.290607	0.604225	0.686214	0.645219	0.625703	0.707692
A0A6S8B8N7-mmetsp	A0A6S8B8N7	A0A6S8B8N7	45537	103	19.7322	19.7509	19.7358	20.1198	20.0877	20.1112	20.1089	20.0934	20.0986	20.174	20.1793	20.1727	19.9447	19.9561	19.9448	0.367	0.361	0.436	0.209	-0.274	0.0922	0.0863	0.161	-0.0655	1.51424e-11	1.83916e-11	1.92699e-12	1.09587e-08	0.000158	0.0334	0.0147	0.271	TRUE	TRUE	TRUE	FALSE	TRUE	0.333012	0.400187	0.366599	0.32707	0.394245	0.360658	0.402121	0.469296
A0A6S8B9C1-mmetsp	A0A6S8B9C1	A0A6S8B9C1	117291	104	22.1275	22.024	22.0541	21.8943	21.8552	21.8607	21.6897	21.6908	21.6486	21.468	21.5298	21.5354	21.4451	21.5391	21.5185	-0.198	-0.392	-0.557	-0.568	0.343	0.145	-0.049	-0.214	-0.224	4.46553e-05	3.50157e-08	6.09771e-10	4.93556e-10	0.627	0.515	0.24	0.0976	FALSE	FALSE	FALSE	TRUE	TRUE	-0.268325	-0.128645	-0.198485	-0.462027	-0.322347	-0.392187	-0.62732	-0.487639
A0A6S8B9P6-mmetsp	A0A6S8B9P6	A0A6S8B9P6	115025	105	20.0228	19.8831	19.9042	19.5215	19.521	19.5052	19.1168	19.1246	19.0797	19.0469	19.1209	19.0785	19.1727	19.2362	19.3201	-0.421	-0.83	-0.855	-0.694	0.56	0.139	-0.27	-0.295	-0.134	2.07511e-07	8.48514e-11	5.97523e-11	6.96653e-10	0.232	0.083	0.101	0.111	FALSE	TRUE	FALSE	FALSE	TRUE	-0.508685	-0.332893	-0.420789	-0.917537	-0.741746	-0.829641	-0.942496	-0.766704
A0A6S8BAS6-mmetsp	A0A6S8BAS6	A0A6S8BAS6	137670	106	20.7009	20.6746	20.7682	21.0715	21.0911	21.1157	21.3889	21.4007	21.3296	21.4069	21.3835	21.3639	21.2782	21.2734	21.2557	0.378	0.659	0.67	0.555	-0.452	-0.0741	0.206	0.218	0.102	6.8646e-09	1.02236e-11	8.2926e-12	7.86591e-11	0.0575	0.0219	0.0399	0.039	TRUE	TRUE	TRUE	TRUE	TRUE	0.319831	0.436582	0.378207	0.600142	0.716893	0.658518	0.61181	0.728561
A0A6S8BB76-mmetsp	A0A6S8BB76	A0A6S8BB76	70776	107	20.5506	20.4727	20.5112	19.6038	19.6073	19.5283	19.4502	19.4479	19.5375	19.457	19.5127	19.4702	19.6263	19.6486	19.6449	-0.932	-1.03	-1.03	-0.872	0.774	-0.158	-0.259	-0.258	-0.098	9.35377e-13	2.71147e-13	2.75688e-13	2.07998e-12	4.51e-07	0.000626	0.00243	0.00199	TRUE	TRUE	TRUE	TRUE	TRUE	-0.999337	-0.8641	-0.931719	-1.1006	-0.965359	-1.03298	-1.09917	-0.963933
A0A6S8BBK5-mmetsp	A0A6S8BBK5	A0A6S8BBK5	136161	108	18.5927	18.5757	18.5924	18.6937	18.7823	18.7806	19.0236	18.9779	18.9696	19.2833	19.2317	19.2645	19.3215	19.3318	19.2822	0.165	0.403	0.673	0.725	-0.393	-0.228	0.0101	0.28	0.332	4.61976e-05	3.2621e-09	7.90751e-12	3.24897e-12	0.629	0.311	0.0388	0.00319	FALSE	FALSE	TRUE	TRUE	TRUE	0.106933	0.223688	0.165311	0.34506	0.461815	0.403437	0.614509	0.731264
A0A6S8BCC5-mmetsp	A0A6S8BCC5	A0A6S8BCC5	140610	109	20.6582	20.6151	20.5929	20.9489	20.9384	20.9562	20.6229	20.5947	20.6357	20.5649	20.6003	20.5888	20.55	20.5693	20.56	0.326	-0.00432	-0.0374	-0.0623	-0.0443	0.281	-0.0487	-0.0818	-0.107	1.45839e-09	0.834334	0.0885205	0.00934874	0.0225	0.914	0.883	0.825	TRUE	FALSE	FALSE	FALSE	TRUE	0.281781	0.369734	0.325757	-0.0482954	0.0396582	-0.0043186	-0.0814008	0.00655288
A0A6S8BDU8-mmetsp	A0A6S8BDU8	A0A6S8BDU8	68400	110	21.2556	21.2879	21.3294	20.9089	20.9096	20.9251	20.6738	20.6849	20.6801	20.6744	20.6421	20.6293	20.7612	20.7437	20.6732	-0.376	-0.611	-0.642	-0.565	0.439	0.0626	-0.172	-0.203	-0.126	3.85065e-09	1.28798e-11	7.13954e-12	3.29325e-11	0.0419	0.0261	0.0365	0.023	TRUE	TRUE	TRUE	TRUE	TRUE	-0.431679	-0.321167	-0.376423	-0.666615	-0.556103	-0.611359	-0.697643	-0.587131
A0A6S8BE81-mmetsp	A0A6S8BE81	A0A6S8BE81	107122	111	20.1115	20.023	20.0559	19.3447	19.426	19.4116	19.3947	19.3004	19.3075	19.313	19.4024	19.3596	19.5134	19.5052	19.5138	-0.669	-0.729	-0.705	-0.553	0.531	-0.138	-0.198	-0.174	-0.0214	1.25983e-10	4.57044e-11	6.80846e-11	1.19148e-09	0.00247	0.061	0.107	0.134	TRUE	TRUE	FALSE	FALSE	TRUE	-0.742706	-0.596046	-0.669376	-0.802618	-0.655959	-0.729289	-0.778485	-0.631826
A0A6S8BE89-mmetsp	A0A6S8BE89	A0A6S8BE89	142380	112	21.2379	21.2586	21.2241	20.9194	20.9044	20.9207	20.5555	20.5298	20.5749	20.5444	20.5484	20.5454	20.6245	20.622	20.5778	-0.325	-0.687	-0.694	-0.632	0.468	0.142	-0.219	-0.226	-0.164	6.94071e-10	9.53591e-14	8.39265e-14	2.58636e-13	0.0123	0.000136	0.000722	0.000139	TRUE	TRUE	TRUE	TRUE	TRUE	-0.366596	-0.284163	-0.32538	-0.728031	-0.645597	-0.686814	-0.735357	-0.652923
A0A6S8BEY3-mmetsp	A0A6S8BEY3	A0A6S8BEY3	142921	113	20.6907	20.7118	20.7573	20.779	20.7996	20.8175	21.27	21.2773	21.2318	21.3972	21.3724	21.3586	21.5062	21.4834	21.4723	0.0787	0.54	0.656	0.767	-0.408	-0.33	0.131	0.248	0.359	0.00395093	1.14642e-11	1.1117e-12	1.69576e-13	0.785	0.0239	0.00929	7.48e-05	FALSE	TRUE	TRUE	TRUE	TRUE	0.0304361	0.127051	0.0787436	0.491423	0.588038	0.53973	0.607804	0.704419
A0A6S8BF22-mmetsp	A0A6S8BF22	A0A6S8BF22	79000	114	22.8159	22.8602	22.8256	22.8349	22.8718	22.8693	23.1171	23.1013	23.1059	23.4826	23.4573	23.4762	23.4426	23.4116	23.4067	0.0248	0.274	0.638	0.586	-0.305	-0.28	-0.0305	0.333	0.282	0.214475	5.01512e-09	2.28605e-13	6.31438e-13	0.857	0.35	0.002	0.000471	FALSE	FALSE	TRUE	TRUE	TRUE	-0.0163936	0.0659789	0.0247926	0.233034	0.315407	0.274221	0.596997	0.67937
A0A6S8BF63-mmetsp	A0A6S8BF63	A0A6S8BF63	40066	115	21.0766	21.0897	21.0416	21.4792	21.4512	21.4665	21.398	21.4391	21.4209	21.5322	21.5254	21.5471	21.4267	21.3916	21.4268	0.396	0.35	0.466	0.346	-0.312	0.0848	0.0385	0.154	0.0342	9.42748e-11	4.07578e-10	1.39669e-11	4.70783e-10	0.00185	0.161	0.0524	0.0959	TRUE	FALSE	TRUE	TRUE	TRUE	0.353991	0.438726	0.396358	0.307652	0.392387	0.35002	0.423213	0.507949
A0A6S8BGG6-mmetsp	A0A6S8BGG6	A0A6S8BGG6	80070	116	18.5664	18.5566	18.5541	18.0549	18.0433	18.0575	18.0026	17.975	17.9987	17.9448	18.0056	17.9766	18.3482	18.3444	18.3266	-0.507	-0.567	-0.583	-0.219	0.375	-0.132	-0.192	-0.208	0.156	2.4342e-12	6.40311e-13	4.54435e-13	4.41332e-08	4.04e-06	0.00175	0.00413	0.38	TRUE	TRUE	TRUE	FALSE	TRUE	-0.546997	-0.467268	-0.507133	-0.606796	-0.527067	-0.566932	-0.623228	-0.543499
A0A6S8BGP5-mmetsp	A0A6S8BGP5	A0A6S8BGP5	48616	117	20.9121	20.9329	20.9367	21.2522	21.2487	21.238	21.5417	21.5419	21.5393	21.9094	21.8837	21.886	21.5472	21.5458	21.5534	0.319	0.614	0.966	0.622	-0.504	-0.185	0.11	0.462	0.118	7.01221e-11	2.79499e-14	1.16755e-16	2.3994e-14	0.00131	1.17e-05	4.29e-11	1.02e-06	TRUE	TRUE	TRUE	TRUE	TRUE	0.285809	0.352336	0.319072	0.580472	0.646998	0.613735	0.932522	0.999049
A0A6S8BGS6-mmetsp	A0A6S8BGS6	A0A6S8BGS6	45395	118	20.7357	20.756	20.7455	20.5998	20.5939	20.5789	20.2381	20.2114	20.2121	20.0617	20.0534	20.0769	20.1503	20.1674	20.1474	-0.155	-0.525	-0.682	-0.591	0.39	0.236	-0.135	-0.291	-0.2	5.25573e-07	3.63483e-13	1.57237e-14	8.83773e-14	0.31	0.000883	4.85e-05	2.45e-05	FALSE	TRUE	TRUE	TRUE	TRUE	-0.1901	-0.119647	-0.154874	-0.560396	-0.489943	-0.52517	-0.71694	-0.646488
A0A6S8BH85-mmetsp	A0A6S8BH85	A0A6S8BH85	137840	119	20.6641	20.6348	20.6661	20.4597	20.4884	20.474	20.0963	20.0608	20.0633	20.072	20.0901	20.0568	20.1438	20.1993	20.1631	-0.181	-0.582	-0.582	-0.486	0.366	0.185	-0.215	-0.216	-0.12	9.75225e-07	1.38009e-12	1.36573e-12	1.16983e-11	0.362	0.00368	0.0108	0.0104	FALSE	TRUE	TRUE	TRUE	TRUE	-0.224555	-0.137362	-0.180959	-0.625131	-0.537938	-0.581535	-0.625639	-0.538446
A0A6S8BHT3-mmetsp	A0A6S8BHT3	A0A6S8BHT3	42877	120	18.376	18.3191	18.3667	18.7281	18.7299	18.7549	18.6086	18.6182	18.6854	18.6928	18.7341	18.6818	18.5724	18.5785	18.508	0.384	0.284	0.349	0.199	-0.243	0.141	0.0405	0.106	-0.044	7.61363e-09	2.29399e-07	2.24971e-08	9.55055e-06	0.0607	0.637	0.527	0.681	TRUE	FALSE	FALSE	FALSE	TRUE	0.32396	0.443487	0.383723	0.223748	0.343275	0.283512	0.289215	0.408742
A0A6S8BJ10-mmetsp	A0A6S8BJ10	A0A6S8BJ10	73779	121	21.2071	21.2125	21.1859	21.1077	21.1053	21.1002	20.8519	20.8346	20.8821	20.8366	20.8353	20.831	20.8575	20.8725	20.8619	-0.0974	-0.346	-0.368	-0.338	0.23	0.132	-0.116	-0.138	-0.108	7.62446e-05	7.70083e-11	3.71886e-11	1.00841e-10	0.653	0.0795	0.0836	0.045	FALSE	TRUE	TRUE	TRUE	TRUE	-0.133767	-0.0611265	-0.0974467	-0.381966	-0.309326	-0.345646	-0.403872	-0.331232
A0A6S8BKV0-mmetsp	A0A6S8BKV0	A0A6S8BKV0	46627	122	21.3444	21.3736	21.316	21.7451	21.7262	21.7263	21.5324	21.5159	21.5713	21.7457	21.7235	21.754	21.472	21.4927	21.4741	0.388	0.195	0.396	0.135	-0.223	0.165	-0.0277	0.174	-0.088	2.19632e-10	5.44232e-07	1.69968e-10	2.43023e-05	0.00445	0.681	0.156	0.711	TRUE	FALSE	FALSE	FALSE	TRUE	0.34332	0.432404	0.387862	0.150656	0.23974	0.195198	0.351855	0.440939
A0A6S8BLG8-mmetsp	A0A6S8BLG8	A0A6S8BLG8	125563	123	21.5896	21.596	21.5937	21.8585	21.8396	21.8362	21.9868	21.9642	21.9528	22.0949	22.0971	22.0849	21.9934	22.0197	22.0271	0.252	0.375	0.499	0.42	-0.309	-0.0576	0.0656	0.19	0.111	2.82225e-09	2.61774e-11	8.55544e-13	6.6936e-12	0.0352	0.0431	0.00757	0.00648	TRUE	TRUE	TRUE	TRUE	TRUE	0.215686	0.287607	0.251646	0.338875	0.410796	0.374835	0.463241	0.535161
A0A6S8BLX2-mmetsp	A0A6S8BLX2	A0A6S8BLX2	83237	124	21.393	21.3921	21.378	21.0742	21.0972	21.0802	20.933	20.9155	20.9433	20.8241	20.831	20.8131	20.8814	20.8852	20.917	-0.304	-0.457	-0.565	-0.493	0.364	0.06	-0.0933	-0.201	-0.129	3.63546e-10	2.86031e-12	2.25494e-13	1.15197e-12	0.00694	0.00737	0.00198	0.000974	TRUE	TRUE	TRUE	TRUE	TRUE	-0.340244	-0.267405	-0.303824	-0.49352	-0.420681	-0.4571	-0.601385	-0.528546
A0A6S8BM95-mmetsp	A0A6S8BM95	A0A6S8BM95	142637	125	21.6564	21.646	21.6451	21.7269	21.7342	21.7518	21.9598	21.947	21.9636	22.1465	22.1557	22.1392	22.0463	22.0558	22.0301	0.0884	0.308	0.498	0.395	-0.258	-0.169	0.0499	0.24	0.137	9.52262e-05	1.29302e-10	4.15628e-13	6.67536e-12	0.663	0.102	0.00378	0.00646	FALSE	FALSE	TRUE	TRUE	TRUE	0.0546587	0.122208	0.0884333	0.273852	0.341401	0.307627	0.46416	0.53171
A0A6S8BP37-mmetsp	A0A6S8BP37	A0A6S8BP37	46635	126	20.5042	20.4961	20.4629	20.4019	20.4566	20.4173	20.0584	20.0392	20.0739	20.0138	19.9845	20.0222	20.0835	20.0673	20.077	-0.0625	-0.431	-0.481	-0.412	0.277	0.215	-0.153	-0.204	-0.135	0.00918328	5.43208e-11	1.46328e-11	9.2103e-11	0.803	0.067	0.0536	0.0428	FALSE	TRUE	TRUE	TRUE	TRUE	-0.10639	-0.0185282	-0.0624592	-0.474517	-0.386655	-0.430586	-0.524805	-0.436943
A0A6S8BPU0-mmetsp	A0A6S8BPU0	A0A6S8BPU0	11058	127	21.4858	21.4749	21.5066	21.9126	21.9035	21.8709	21.9968	21.9701	21.9976	22.0395	22.0412	22.0298	21.886	21.9112	21.8838	0.407	0.499	0.548	0.405	-0.372	0.035	0.127	0.176	0.033	2.64287e-11	2.29443e-12	7.5257e-13	2.80406e-11	0.000349	0.00605	0.00678	0.0205	TRUE	TRUE	TRUE	TRUE	TRUE	0.367551	0.445627	0.406589	0.460042	0.538118	0.49908	0.508714	0.58679
A0A6S8BPY1-mmetsp	A0A6S8BPY1	A0A6S8BPY1	114559	128	18.617	18.5906	18.6281	18.9946	18.9939	18.9972	19.116	19.1308	19.0382	19.2388	19.2386	19.2169	19.1487	19.2035	19.2368	0.383	0.483	0.62	0.584	-0.414	-0.0308	0.069	0.205	0.17	6.48704e-09	4.41349e-10	2.33709e-11	4.6704e-11	0.0558	0.165	0.0668	0.0289	TRUE	FALSE	TRUE	TRUE	TRUE	0.324455	0.442207	0.383331	0.424235	0.541987	0.483111	0.560708	0.67846
A0A6S8BR13-mmetsp	A0A6S8BR13	A0A6S8BR13	45653	129	22.5791	22.5861	22.5766	22.086	22.0825	22.072	21.8293	21.8343	21.839	21.8029	21.7852	21.7813	21.8268	21.7969	21.8135	-0.5	-0.746	-0.791	-0.768	0.561	0.0607	-0.185	-0.23	-0.207	3.31601e-13	2.68123e-15	1.33434e-15	1.89367e-15	2.4e-08	3.58e-08	2.37e-07	1.67e-09	TRUE	TRUE	TRUE	TRUE	TRUE	-0.533768	-0.467142	-0.500455	-0.779737	-0.713111	-0.746424	-0.82411	-0.757484
A0A6S8BRM3-mmetsp	A0A6S8BRM3	A0A6S8BRM3	137616	130	19.9099	19.9802	20.0322	20.3335	20.3768	20.3601	20.7196	20.7085	20.7357	20.8209	20.7895	20.7586	20.6548	20.6009	20.5754	0.383	0.747	0.816	0.636	-0.516	-0.134	0.231	0.299	0.12	3.06832e-08	1.24899e-11	4.39303e-12	8.41134e-11	0.117	0.0255	0.0268	0.0406	FALSE	TRUE	TRUE	TRUE	TRUE	0.315331	0.450044	0.382687	0.679807	0.81452	0.747164	0.748219	0.882932
A0A6S8BS30-mmetsp	A0A6S8BS30	A0A6S8BS30	136361	131	19.8632	19.8959	19.914	19.958	20.0118	19.9945	20.1579	20.1427	20.0985	20.4786	20.459	20.4447	20.4777	20.4159	20.4445	0.0971	0.242	0.57	0.555	-0.293	-0.196	-0.0508	0.277	0.262	0.00164253	3.12127e-07	1.61083e-11	2.19859e-11	0.763	0.654	0.0562	0.0171	FALSE	FALSE	TRUE	TRUE	TRUE	0.0446179	0.149556	0.0970869	0.189538	0.294476	0.242007	0.517246	0.622184
A0A6S8BSM0-mmetsp	A0A6S8BSM0	A0A6S8BSM0	41896	132	21.3438	21.2705	21.3372	21.4698	21.4922	21.5246	21.7486	21.7285	21.7013	21.9695	22.0338	21.98	21.9372	21.9175	21.9089	0.178	0.409	0.677	0.604	-0.374	-0.195	0.0352	0.304	0.23	1.50534e-05	1.74485e-09	4.52029e-12	1.76846e-11	0.565	0.257	0.0273	0.0144	FALSE	FALSE	TRUE	TRUE	TRUE	0.122308	0.234446	0.178377	0.352903	0.465041	0.408972	0.621211	0.733349
A0A6S8BT10-mmetsp	A0A6S8BT10	A0A6S8BT10	46343	133	21.35	21.3649	21.2969	21.7178	21.7224	21.6935	21.4098	21.3724	21.4417	21.3801	21.3858	21.4072	21.3779	21.4137	21.4031	0.374	0.0706	0.0537	0.061	-0.112	0.262	-0.0412	-0.0581	-0.0509	1.53376e-09	0.0103046	0.0395524	0.022354	0.0234	0.881	0.877	0.835	TRUE	FALSE	FALSE	FALSE	TRUE	0.323228	0.424626	0.373927	0.0199455	0.121343	0.0706443	0.00302183	0.104419
A0A6S8BTJ7-mmetsp	A0A6S8BTJ7	A0A6S8BTJ7	48072	134	21.6699	21.6737	21.7678	22.1422	22.1209	22.1173	22.1137	22.0779	22.0724	22.0891	22.1036	22.0717	22.0134	22.067	21.9887	0.423	0.384	0.384	0.319	-0.302	0.121	0.082	0.0822	0.0171	3.51729e-09	1.06333e-08	1.05913e-08	8.62666e-08	0.04	0.417	0.474	0.43	TRUE	FALSE	FALSE	FALSE	TRUE	0.361394	0.484612	0.423003	0.322598	0.445815	0.384206	0.322731	0.445948
A0A6S8BVC9-mmetsp	A0A6S8BVC9	A0A6S8BVC9	140561	135	20.3821	20.4269	20.3826	20.4092	20.4245	20.4174	20.0569	20.0307	19.9951	19.9041	19.8905	19.9499	19.9218	19.8829	19.9107	0.0198	-0.37	-0.482	-0.492	0.265	0.285	-0.105	-0.218	-0.227	0.400968	1.35507e-09	5.93676e-11	4.69045e-11	0.867	0.24	0.101	0.0289	FALSE	FALSE	FALSE	TRUE	TRUE	-0.0297523	0.0694201	0.0198339	-0.419221	-0.320049	-0.369635	-0.53197	-0.432797
A0A6S8BVF2-mmetsp	A0A6S8BVF2	A0A6S8BVF2	82186	136	21.1876	21.2215	21.286	21.7989	21.8435	21.8211	21.5744	21.5355	21.543	21.4996	21.4785	21.4568	21.4041	21.4015	21.3559	0.589	0.319	0.247	0.155	-0.262	0.327	0.0571	-0.0156	-0.107	3.00887e-11	3.76482e-08	6.51682e-07	6.78775e-05	0.000419	0.52	0.699	0.739	TRUE	FALSE	FALSE	FALSE	TRUE	0.532241	0.646676	0.589459	0.26203	0.376466	0.319248	0.189377	0.303812
A0A6S8BVX9-mmetsp	A0A6S8BVX9	A0A6S8BVX9	139747	137	21.0566	21.0388	21.051	20.8592	20.8894	20.8936	20.7451	20.7236	20.6945	20.7294	20.7365	20.7384	20.7029	20.6797	20.6649	-0.168	-0.328	-0.314	-0.366	0.235	0.0672	-0.0925	-0.0788	-0.131	9.66959e-07	5.12389e-10	8.46048e-10	1.38696e-10	0.361	0.173	0.267	0.0532	FALSE	FALSE	FALSE	TRUE	TRUE	-0.208516	-0.127603	-0.168059	-0.368226	-0.287312	-0.327769	-0.354469	-0.273556
A0A6S8BVZ2-mmetsp	A0A6S8BVZ2	A0A6S8BVZ2	138137	138	17.0231	16.8564	16.7807	17.0985	16.9924	17.0978	17.7296	17.6789	17.8374	18.1777	18.2701	18.2232	18.1927	18.23	18.1831	0.176	0.862	1.34	1.32	-0.738	-0.562	0.124	0.599	0.577	0.00970314	3.3831e-09	1.94864e-11	2.36655e-11	0.804	0.315	0.0614	0.0181	FALSE	FALSE	TRUE	TRUE	TRUE	0.051072	0.301297	0.176185	0.7368	0.987025	0.861912	1.2118	1.46203
A0A6S8BWE5-mmetsp	A0A6S8BWE5	A0A6S8BWE5	1874	139	20.0544	20.0033	19.9769	19.5769	19.6018	19.5892	19.4124	19.3801	19.3974	19.4427	19.4461	19.4545	19.448	19.459	19.4777	-0.422	-0.615	-0.564	-0.55	0.43	0.00795	-0.185	-0.134	-0.12	9.29571e-11	1.05601e-12	2.98424e-12	4.0149e-12	0.00182	0.00293	0.0206	0.00393	TRUE	TRUE	TRUE	TRUE	TRUE	-0.467293	-0.377137	-0.422215	-0.659955	-0.569799	-0.614877	-0.608846	-0.51869
A0A6S8BXJ2-mmetsp	A0A6S8BXJ2	A0A6S8BXJ2	44487	140	20.3162	20.3382	20.3112	20.0826	20.0891	20.1052	19.9344	19.9478	19.9485	19.9128	19.9211	19.9049	19.9324	19.8946	19.8838	-0.23	-0.378	-0.409	-0.418	0.287	0.0575	-0.0913	-0.122	-0.131	1.60046e-08	4.73939e-11	1.87972e-11	1.4371e-11	0.088	0.0623	0.0604	0.0122	TRUE	TRUE	TRUE	TRUE	TRUE	-0.267729	-0.191418	-0.229573	-0.416462	-0.340151	-0.378307	-0.447108	-0.370797
A0A6S8BXK0-mmetsp	A0A6S8BXK0	A0A6S8BXK0	141478	141	21.3663	21.3437	21.3219	21.4997	21.4309	21.4523	21.6096	21.6586	21.6618	21.7289	21.7646	21.7423	21.7417	21.7679	21.7471	0.117	0.299	0.401	0.408	-0.245	-0.128	0.0542	0.156	0.163	0.000251121	1.64375e-08	5.54237e-10	4.53012e-10	0.703	0.455	0.233	0.0944	FALSE	FALSE	FALSE	TRUE	TRUE	0.0670813	0.166812	0.116947	0.249464	0.349194	0.299329	0.351432	0.451163
A0A6S8BXY6-mmetsp	A0A6S8BXY6	A0A6S8BXY6	139509	142	21.9247	21.9232	21.8833	22.2671	22.2679	22.2604	22.2691	22.2527	22.2584	22.266	22.2698	22.2849	22.1024	22.1032	22.1268	0.355	0.35	0.363	0.2	-0.254	0.101	0.0961	0.11	-0.0532	6.64066e-11	7.87177e-11	5.02625e-11	4.96746e-08	0.00123	0.0803	0.0949	0.389	TRUE	TRUE	TRUE	FALSE	TRUE	0.317933	0.391558	0.354745	0.31287	0.386495	0.349682	0.326375	0.400001
A0A6S8BYR2-mmetsp	A0A6S8BYR2	A0A6S8BYR2	96710	143	19.1611	19.2272	19.1205	19.3298	19.3241	19.2824	19.8099	19.8639	19.9091	20.1888	20.1644	20.1898	20.2866	20.2153	20.2556	0.143	0.691	1.01	1.08	-0.586	-0.443	0.106	0.426	0.497	0.000727029	4.30189e-11	4.58352e-13	2.01673e-13	0.74	0.0589	0.00416	9.59e-05	FALSE	TRUE	TRUE	TRUE	TRUE	0.073341	0.211664	0.142502	0.622194	0.760517	0.691356	0.9422	1.08052
A0A6S8C0K9-mmetsp	A0A6S8C0K9	A0A6S8C0K9	98848	144	21.4956	21.513	21.4899	21.3206	21.3182	21.3185	21.1676	21.182	21.1712	21.1958	21.1688	21.2044	21.1386	21.1304	21.1381	-0.18	-0.326	-0.31	-0.364	0.236	0.0556	-0.0899	-0.0738	-0.128	6.98948e-08	7.49689e-11	1.36358e-10	2.03405e-11	0.158	0.0785	0.144	0.0161	FALSE	TRUE	FALSE	TRUE	TRUE	-0.214593	-0.146257	-0.180425	-0.360068	-0.291733	-0.325901	-0.343976	-0.275641
A0A6S8C0T1-mmetsp	A0A6S8C0T1	A0A6S8C0T1	141448	145	20.2854	20.2555	20.2694	20.1748	20.2215	20.1823	20.4173	20.4717	20.4435	20.6915	20.6565	20.681	20.7359	20.6815	20.7313	-0.0773	0.174	0.406	0.446	-0.19	-0.267	-0.0158	0.216	0.256	0.00451323	4.39131e-06	3.38352e-10	1.12414e-10	0.788	0.758	0.2	0.0478	FALSE	FALSE	FALSE	TRUE	TRUE	-0.125686	-0.0288939	-0.0772898	0.125614	0.222406	0.17401	0.357817	0.454609
A0A6S8C1R4-mmetsp	A0A6S8C1R4	A0A6S8C1R4	118266	146	20.6035	20.5463	20.518	20.2426	20.2458	20.2268	19.9058	19.8711	19.9095	19.8595	19.9296	19.9201	20.0506	20.0594	20.0765	-0.318	-0.66	-0.653	-0.494	0.425	0.107	-0.236	-0.228	-0.0688	2.37914e-08	4.49108e-12	5.16234e-12	1.42231e-10	0.105	0.0112	0.0297	0.0539	FALSE	TRUE	TRUE	TRUE	TRUE	-0.372196	-0.262897	-0.317547	-0.715145	-0.605846	-0.660495	-0.707485	-0.598186
A0A6S8C202-mmetsp	A0A6S8C202	A0A6S8C202	136502	147	22.0327	21.9775	22.0231	21.7659	21.7515	21.7469	21.6202	21.6297	21.6056	21.5552	21.5854	21.5604	21.5452	21.5608	21.5564	-0.256	-0.393	-0.444	-0.457	0.31	0.0537	-0.0826	-0.134	-0.147	8.39258e-09	5.7755e-11	1.33542e-11	9.50688e-12	0.0638	0.0692	0.0512	0.00881	TRUE	TRUE	TRUE	TRUE	TRUE	-0.29656	-0.216043	-0.256301	-0.432811	-0.352294	-0.392553	-0.48433	-0.403813
A0A6S8C229-mmetsp	A0A6S8C229	A0A6S8C229	139589	148	20.6694	20.6575	20.6609	20.9109	20.9586	20.9012	21.0111	20.9676	21.0469	21.2805	21.3062	21.2788	21.3204	21.2966	21.2945	0.261	0.346	0.626	0.641	-0.375	-0.114	-0.0289	0.251	0.266	6.83024e-08	2.74951e-09	2.50772e-12	1.87683e-12	0.157	0.296	0.0181	0.00178	FALSE	FALSE	TRUE	TRUE	TRUE	0.211663	0.310307	0.260985	0.296606	0.39525	0.345928	0.576564	0.675208
A0A6S8C343-mmetsp	A0A6S8C343	A0A6S8C343	118949	149	19.6723	19.6404	19.6516	20.2679	20.2713	20.2563	20.0758	20.1192	20.1091	20.1609	20.1283	20.1378	20.0224	20.015	20.046	0.61	0.447	0.488	0.373	-0.384	0.227	0.0631	0.104	-0.0105	2.67381e-13	1.12504e-11	3.94796e-12	9.51346e-11	1.31e-08	0.0235	0.0249	0.0436	TRUE	TRUE	TRUE	TRUE	TRUE	0.570501	0.650323	0.610412	0.406711	0.486532	0.446621	0.447685	0.527507
A0A6S8C3J1-mmetsp	A0A6S8C3J1	A0A6S8C3J1	138220	150	21.1454	21.1818	21.156	21.4478	21.4675	21.4578	21.3918	21.4073	21.4365	21.347	21.3155	21.3206	21.237	21.222	21.2089	0.297	0.251	0.167	0.0616	-0.155	0.142	0.0957	0.0115	-0.0936	1.57504e-09	1.09175e-08	1.01835e-06	0.00598423	0.0238	0.42	0.714	0.819	TRUE	FALSE	FALSE	FALSE	TRUE	0.256345	0.336974	0.296659	0.210516	0.291145	0.250831	0.126344	0.206973
A0A6S8C472-mmetsp	A0A6S8C472	A0A6S8C472	8356	151	19.193	19.3026	19.1845	18.8453	18.8067	18.8392	18.5965	18.6099	18.7173	18.5378	18.4678	18.517	18.5131	18.4831	18.4036	-0.396	-0.585	-0.719	-0.76	0.492	0.0959	-0.0933	-0.227	-0.268	4.73673e-07	5.96817e-09	5.47497e-10	2.86039e-10	0.301	0.366	0.232	0.0774	FALSE	FALSE	FALSE	TRUE	TRUE	-0.485523	-0.306987	-0.396255	-0.674706	-0.49617	-0.585438	-0.808413	-0.629877
A0A6S8C640-mmetsp	A0A6S8C640	A0A6S8C640	45551	152	18.8314	18.8118	18.8134	19.2172	19.1843	19.2424	19.2414	19.3232	19.2956	19.3613	19.3893	19.3498	19.4436	19.404	19.3819	0.396	0.468	0.548	0.591	-0.401	-0.00475	0.0673	0.147	0.19	1.94797e-09	2.75558e-10	4.26388e-11	1.73725e-11	0.0277	0.14	0.0887	0.0142	TRUE	FALSE	TRUE	TRUE	TRUE	0.34099	0.450541	0.395766	0.413086	0.522637	0.467861	0.493182	0.602732
A0A6S8C691-mmetsp	A0A6S8C691	A0A6S8C691	149380	153	19.3033	19.3311	19.4987	20.2998	20.3094	20.2717	20.2922	20.2646	20.2627	20.3974	20.3773	20.3499	20.3124	20.3248	20.2879	0.916	0.895	0.997	0.931	-0.748	0.168	0.148	0.249	0.183	2.21214e-11	2.89392e-11	8.04503e-12	1.8303e-11	0.000278	0.0461	0.0392	0.0148	TRUE	TRUE	TRUE	TRUE	TRUE	0.829315	1.00259	0.915952	0.808834	0.982107	0.895471	0.910536	1.08381
A0A6S8C6E5-mmetsp	A0A6S8C6E5	A0A6S8C6E5	71528	154	21.4117	21.2931	21.2761	20.8915	20.8754	20.8561	20.7194	20.7747	20.7668	20.7231	20.7313	20.7383	20.7753	20.8441	20.8775	-0.453	-0.573	-0.596	-0.495	0.423	-0.0293	-0.15	-0.173	-0.0713	1.81065e-08	1.18797e-09	7.54866e-10	6.56026e-09	0.093	0.231	0.257	0.232	TRUE	FALSE	FALSE	FALSE	TRUE	-0.52868	-0.376584	-0.452632	-0.649379	-0.497284	-0.573331	-0.672097	-0.520002
A0A6S8C6U3-mmetsp	A0A6S8C6U3	A0A6S8C6U3	34480	155	21.2379	21.2648	21.2219	21.2802	21.322	21.3307	21.7	21.6523	21.6934	21.9869	21.9826	21.9579	21.9658	21.9443	21.9489	0.0694	0.44	0.734	0.711	-0.391	-0.322	0.0493	0.343	0.32	0.00573901	5.74515e-11	1.27544e-13	1.86309e-13	0.793	0.069	0.00117	8.42e-05	FALSE	TRUE	TRUE	TRUE	TRUE	0.0242685	0.114554	0.0694111	0.395231	0.485516	0.440373	0.689127	0.779412
A0A6S8CCL7-mmetsp	A0A6S8CCL7	A0A6S8CCL7	46997	156	21.0724	21.0845	21.1087	21.1612	21.1541	21.1491	21.3968	21.4155	21.4144	21.6844	21.6605	21.674	21.5284	21.5251	21.4998	0.0663	0.32	0.584	0.429	-0.28	-0.214	0.0403	0.304	0.149	0.00186521	1.96608e-10	1.51296e-13	6.11856e-12	0.766	0.122	0.00137	0.00596	FALSE	FALSE	TRUE	TRUE	TRUE	0.0298175	0.10271	0.0662636	0.283919	0.356811	0.320365	0.548013	0.620905
A0A6S8CCT2-mmetsp	A0A6S8CCT2	A0A6S8CCT2	42195	157	22.4729	22.4961	22.4327	22.8435	22.8679	22.8344	23.1383	23.1434	23.1714	23.428	23.4098	23.4376	23.3473	23.3152	23.3395	0.381	0.684	0.958	0.867	-0.578	-0.197	0.106	0.38	0.289	2.61344e-10	2.49162e-13	4.29205e-15	1.43408e-14	0.00522	0.000567	3.37e-06	2.91e-07	TRUE	TRUE	TRUE	TRUE	TRUE	0.336914	0.425809	0.381362	0.639352	0.728247	0.6838	0.91341	1.00231
A0A6S8CCU0-mmetsp	A0A6S8CCU0	A0A6S8CCU0	105607	158	20.0855	20.02	20.0328	19.7167	19.6703	19.6524	19.4204	19.4511	19.3815	19.4115	19.4431	19.4909	19.4432	19.4765	19.4799	-0.366	-0.628	-0.598	-0.58	0.434	0.0681	-0.194	-0.163	-0.145	1.71616e-08	3.15707e-11	5.73444e-11	8.23625e-11	0.0908	0.0488	0.0999	0.0401	TRUE	TRUE	TRUE	TRUE	TRUE	-0.427539	-0.305036	-0.366288	-0.689718	-0.567215	-0.628466	-0.658865	-0.536362
A0A6S8CCX6-mmetsp	A0A6S8CCX6	A0A6S8CCX6	42411	159	19.5823	19.6241	19.574	20.1329	20.1208	20.1051	20.0753	20.1093	20.0811	20.3427	20.3195	20.3624	20.2259	20.1844	20.2017	0.526	0.495	0.748	0.611	-0.476	0.0502	0.0192	0.272	0.135	5.93335e-12	1.22433e-11	8.72307e-14	1.0012e-12	2.91e-05	0.0251	0.000759	0.000823	TRUE	TRUE	TRUE	TRUE	TRUE	0.481574	0.570693	0.526133	0.450557	0.539677	0.495117	0.703478	0.792598
A0A6S8CCY9-mmetsp	A0A6S8CCY9	A0A6S8CCY9	138306	160	19.1121	19.1268	19.1885	19.7115	19.7091	19.6632	19.6697	19.6655	19.7063	19.9296	19.891	19.8989	19.7753	19.7937	19.7517	0.552	0.538	0.764	0.631	-0.497	0.0551	0.041	0.267	0.134	2.70879e-11	3.68347e-11	5.59391e-13	5.51576e-12	0.000359	0.0538	0.00512	0.00539	TRUE	TRUE	TRUE	TRUE	TRUE	0.499023	0.60527	0.552147	0.48491	0.591157	0.538033	0.710928	0.817175
A0A6S8CDG1-mmetsp	A0A6S8CDG1	A0A6S8CDG1	46525	161	20.2727	20.2394	20.2598	20.1761	20.1361	20.1609	19.7936	19.8484	19.8149	19.7301	19.764	19.7368	19.7268	19.6949	19.6858	-0.0996	-0.438	-0.514	-0.555	0.321	0.222	-0.117	-0.192	-0.233	0.000418321	6.05277e-11	9.19557e-12	3.66852e-12	0.722	0.0708	0.0422	0.00359	FALSE	TRUE	TRUE	TRUE	TRUE	-0.144721	-0.0544625	-0.0995919	-0.48344	-0.393181	-0.43831	-0.55877	-0.468511
A0A6S8CDI7-mmetsp	A0A6S8CDI7	A0A6S8CDI7	48674	162	20.1935	20.1543	20.2332	20.7194	20.6778	20.6566	20.6224	20.612	20.5658	20.5166	20.5619	20.5228	20.4396	20.494	20.4917	0.491	0.406	0.34	0.281	-0.304	0.187	0.103	0.0363	-0.0223	3.81548e-10	3.45216e-09	2.65587e-08	2.19685e-07	0.00724	0.317	0.538	0.495	TRUE	FALSE	FALSE	FALSE	TRUE	0.431853	0.550039	0.490946	0.347291	0.465477	0.406384	0.280954	0.399139
A0A6S8CE89-mmetsp	A0A6S8CE89	A0A6S8CE89	69326	163	20.2963	20.3011	20.2682	20.2627	20.2892	20.2846	20.3797	20.3658	20.3997	20.7083	20.6993	20.6939	20.8102	20.7856	20.8219	-0.00964	0.0932	0.412	0.517	-0.203	-0.212	-0.109	0.209	0.315	0.597589	0.000200088	2.04908e-11	1.35054e-12	0.873	0.838	0.0628	0.0012	FALSE	FALSE	TRUE	TRUE	TRUE	-0.0483626	0.0290733	-0.00964465	0.0545147	0.131951	0.0932326	0.373265	0.450701
A0A6S8CF70-mmetsp	A0A6S8CF70	A0A6S8CF70	142626	164	23.3647	23.387	23.3674	23.6586	23.6261	23.6298	23.6033	23.5989	23.6123	23.7514	23.7558	23.7571	23.6447	23.655	23.6566	0.265	0.232	0.382	0.279	-0.232	0.0336	0.000257	0.15	0.0475	8.34871e-10	3.97693e-09	1.12913e-11	4.59089e-10	0.0144	0.329	0.0469	0.0949	TRUE	FALSE	TRUE	TRUE	TRUE	0.231034	0.299281	0.265158	0.197688	0.265935	0.231811	0.347617	0.415864
A0A6S8CFJ1-mmetsp	A0A6S8CFJ1	A0A6S8CFJ1	42384	165	22.1845	22.1989	22.2129	22.5943	22.5864	22.5736	22.4709	22.4735	22.4662	22.5335	22.5136	22.5116	22.3091	22.3113	22.3062	0.386	0.271	0.321	0.11	-0.218	0.168	0.0538	0.103	-0.108	7.86282e-12	5.06441e-10	7.08575e-11	1.07785e-05	5.08e-05	0.172	0.109	0.685	TRUE	FALSE	FALSE	FALSE	TRUE	0.35253	0.419476	0.386003	0.237984	0.304929	0.271456	0.287323	0.354268
A0A6S8CGS8-mmetsp	A0A6S8CGS8	A0A6S8CGS8	42238	166	20.5805	20.634	20.5855	20.6227	20.6076	20.672	20.9899	20.9236	20.9691	21.0871	21.0769	21.0623	21.1125	21.1193	21.0757	0.0341	0.361	0.475	0.502	-0.275	-0.24	0.0863	0.201	0.228	0.191702	4.49704e-09	1.80194e-10	9.38715e-11	0.855	0.341	0.16	0.0433	FALSE	FALSE	FALSE	TRUE	TRUE	-0.0195777	0.0878031	0.0341127	0.307181	0.414562	0.360872	0.421761	0.529141
A0A6S8CIG3-mmetsp	A0A6S8CIG3	A0A6S8CIG3	47886	167	21.0852	21.0505	21.0455	21.299	21.3269	21.2924	21.0689	21.0832	21.0751	20.923	20.9429	20.9636	20.944	20.9294	20.9538	0.246	0.0153	-0.117	-0.118	-0.00516	0.241	0.0102	-0.122	-0.123	1.3047e-08	0.421547	3.42865e-05	3.21575e-05	0.0798	0.908	0.801	0.719	TRUE	FALSE	FALSE	FALSE	TRUE	0.205604	0.28583	0.245717	-0.0247786	0.0554478	0.0153346	-0.15734	-0.0771133
A0A6S8CJB1-mmetsp	A0A6S8CJB1	A0A6S8CJB1	42195	168	16.3887	16.2741	16.4244	16.8231	16.8195	16.8182	16.917	16.914	16.8086	17.0438	17.1016	17.0737	17.0705	17.132	17.0866	0.458	0.517	0.711	0.734	-0.484	-0.0261	0.0335	0.227	0.25	4.80051e-08	1.19912e-08	3.02314e-10	2.06726e-10	0.139	0.428	0.192	0.0659	FALSE	FALSE	FALSE	TRUE	TRUE	0.374035	0.541747	0.457891	0.433621	0.601333	0.517477	0.626775	0.794487
A0A6S8CLC9-mmetsp	A0A6S8CLC9	A0A6S8CLC9	140642	169	19.2264	19.2357	19.1785	19.3424	19.3438	19.3633	19.5083	19.4667	19.4739	19.5869	19.5854	19.6275	19.6114	19.6368	19.6379	0.136	0.269	0.386	0.415	-0.241	-0.105	0.028	0.145	0.174	2.91409e-05	2.09434e-08	3.23018e-10	1.38672e-10	0.604	0.475	0.196	0.0532	FALSE	FALSE	FALSE	TRUE	TRUE	0.0904421	0.182144	0.136293	0.223581	0.315283	0.269432	0.340526	0.432228
A0A6S8CLV1-mmetsp	A0A6S8CLV1	A0A6S8CLV1	141703	170	19.8093	19.8165	19.7346	20.1226	20.0836	20.1522	20.5642	20.565	20.5742	20.5683	20.5755	20.5777	20.5565	20.5547	20.5395	0.333	0.781	0.787	0.763	-0.533	-0.2	0.248	0.254	0.231	6.8123e-09	2.83467e-13	2.58286e-13	3.72444e-13	0.0572	0.000657	0.00227	0.000233	TRUE	TRUE	TRUE	TRUE	TRUE	0.281355	0.38398	0.332668	0.729673	0.832298	0.780985	0.735743	0.838368
A0A6S8CMD7-mmetsp	A0A6S8CMD7	A0A6S8CMD7	140531	171	22.2134	22.2454	22.184	21.7741	21.7892	21.7637	21.4853	21.4691	21.495	21.4374	21.4015	21.4464	21.4892	21.4615	21.4875	-0.439	-0.731	-0.786	-0.735	0.538	0.0995	-0.193	-0.248	-0.197	4.72446e-11	1.04954e-13	4.39962e-14	9.86457e-14	0.000778	0.000155	0.000296	3.06e-05	TRUE	TRUE	TRUE	TRUE	TRUE	-0.482839	-0.394387	-0.438613	-0.775334	-0.686883	-0.731108	-0.830078	-0.741626
A0A6S8CPU0-mmetsp	A0A6S8CPU0	A0A6S8CPU0	142158	172	22.4126	22.3851	22.3851	22.6588	22.6758	22.6336	22.238	22.2205	22.2313	22.143	22.1601	22.1545	22.1555	22.1614	22.193	0.262	-0.164	-0.242	-0.224	0.0737	0.336	-0.0906	-0.168	-0.151	4.71631e-09	8.53658e-07	1.17535e-08	2.75408e-08	0.0467	0.7	0.481	0.344	TRUE	FALSE	FALSE	FALSE	TRUE	0.222663	0.300877	0.26177	-0.203465	-0.125251	-0.164358	-0.280861	-0.202647
A0A6S8CQ02-mmetsp	A0A6S8CQ02	A0A6S8CQ02	140885	173	21.3749	21.4057	21.4023	21.811	21.8142	21.766	21.6603	21.663	21.6794	21.8652	21.8521	21.8253	21.7204	21.7026	21.737	0.403	0.273	0.453	0.326	-0.291	0.112	-0.0177	0.162	0.0347	8.55885e-11	7.90682e-09	2.10902e-11	1.03656e-09	0.00166	0.391	0.0636	0.127	TRUE	FALSE	TRUE	FALSE	TRUE	0.360057	0.445459	0.402758	0.230569	0.315971	0.27327	0.410566	0.495968
A0A6S8CR83-mmetsp	A0A6S8CR83	A0A6S8CR83	115161	174	21.1762	21.1916	21.1122	21.224	21.169	21.1736	21.4887	21.4941	21.5105	21.8665	21.8778	21.8744	21.8266	21.8342	21.876	0.0288	0.338	0.713	0.686	-0.353	-0.324	-0.0153	0.36	0.333	0.25287	7.07873e-09	1.05631e-12	1.68807e-12	0.86	0.382	0.00893	0.00157	FALSE	FALSE	TRUE	TRUE	TRUE	-0.0234333	0.0811002	0.0288334	0.285458	0.389991	0.337724	0.660652	0.765185
A0A6S8CT59-mmetsp	A0A6S8CT59	A0A6S8CT59	76467	175	20.6879	20.7322	20.6959	20.553	20.4661	20.4785	20.2837	20.2763	20.3107	20.2933	20.2485	20.2756	20.2051	20.2716	20.211	-0.206	-0.415	-0.433	-0.476	0.306	0.0999	-0.109	-0.127	-0.17	5.64027e-06	2.52593e-09	1.55195e-09	5.10922e-10	0.5	0.288	0.318	0.0989	FALSE	FALSE	FALSE	TRUE	TRUE	-0.264907	-0.147396	-0.206151	-0.473874	-0.356364	-0.415119	-0.491663	-0.374153
A0A6S8CV24-mmetsp	A0A6S8CV24	A0A6S8CV24	75346	176	21.3362	21.3008	21.3263	21.7239	21.6689	21.7109	21.535	21.5485	21.5339	21.5262	21.5568	21.5259	21.4286	21.464	21.4362	0.38	0.218	0.215	0.122	-0.187	0.193	0.031	0.0282	-0.0652	1.87759e-10	1.12068e-07	1.29488e-07	4.67253e-05	0.00381	0.595	0.629	0.73	TRUE	FALSE	FALSE	FALSE	TRUE	0.337037	0.423186	0.380112	0.174953	0.261102	0.218027	0.172133	0.258282
A0A6S8CX26-mmetsp	A0A6S8CX26	A0A6S8CX26	136488	177	18.9009	18.9637	18.8788	19.4001	19.3616	19.3472	19.0746	19.0625	19.0892	19.0739	19.0593	19.069	18.9955	18.9747	19.031	0.455	0.161	0.153	0.0859	-0.171	0.284	-0.01	-0.0181	-0.0851	2.60668e-10	2.38336e-05	3.88948e-05	0.0041158	0.00521	0.801	0.803	0.814	TRUE	FALSE	FALSE	FALSE	TRUE	0.402162	0.508247	0.455205	0.10795	0.214034	0.160992	0.0999238	0.206008
A0A6S8CY04-mmetsp	A0A6S8CY04	A0A6S8CY04	59396	178	19.5275	19.4352	19.5629	19.8425	19.8579	19.8716	20.2739	20.2742	20.1858	20.238	20.2792	20.2514	20.305	20.3194	20.3021	0.349	0.736	0.748	0.8	-0.527	-0.178	0.21	0.221	0.274	1.28292e-07	2.26477e-11	1.88015e-11	8.3651e-12	0.195	0.0389	0.0604	0.00792	FALSE	TRUE	TRUE	TRUE	TRUE	0.279079	0.418605	0.348842	0.666337	0.805863	0.7361	0.677952	0.817479
A0A6S8CZB5-mmetsp	A0A6S8CZB5	A0A6S8CZB5	143491	179	20.2329	20.3852	20.3183	19.4384	19.4146	19.5038	19.4409	19.4472	19.3701	19.3747	19.2304	19.2995	19.4565	19.3723	19.3296	-0.86	-0.893	-1.01	-0.926	0.738	-0.122	-0.155	-0.273	-0.188	4.10152e-10	2.64038e-10	6.10841e-11	1.71698e-10	0.0077	0.138	0.102	0.0597	TRUE	FALSE	FALSE	TRUE	TRUE	-0.964018	-0.75574	-0.859879	-0.996879	-0.788601	-0.89274	-1.11479	-0.906508
A0A6S8D3L5-mmetsp	A0A6S8D3L5	A0A6S8D3L5	136607	180	21.5801	21.6022	21.5343	21.2915	21.3509	21.2984	21.1789	21.1182	21.1419	21.1098	21.0759	21.1103	21.1276	21.0969	21.1382	-0.259	-0.426	-0.474	-0.451	0.322	0.0633	-0.104	-0.152	-0.129	2.30161e-07	7.85722e-10	2.26678e-10	3.9884e-10	0.241	0.202	0.173	0.0897	FALSE	FALSE	FALSE	TRUE	TRUE	-0.313096	-0.20405	-0.258573	-0.480404	-0.371358	-0.425881	-0.528028	-0.418982
A0A6S8D7H6-mmetsp	A0A6S8D7H6	A0A6S8D7H6	136299	181	20.5331	20.578	20.576	20.7204	20.7385	20.7389	20.845	20.842	20.8178	21.1932	21.1591	21.1761	21.1639	21.1308	21.1574	0.17	0.273	0.614	0.588	-0.329	-0.159	-0.0564	0.285	0.259	1.00692e-06	5.2995e-09	3.60054e-13	5.98535e-13	0.364	0.355	0.00327	0.000441	FALSE	FALSE	TRUE	TRUE	TRUE	0.129107	0.211385	0.170246	0.231458	0.313735	0.272596	0.572658	0.654936
A0A6S8DAC1-mmetsp	A0A6S8DAC1	A0A6S8DAC1	84665	182	23.2704	23.3135	23.2884	23.397	23.4292	23.3894	23.6647	23.6622	23.6846	24.1395	24.1014	24.1208	23.9606	23.9367	23.9416	0.114	0.38	0.83	0.656	-0.396	-0.281	-0.0162	0.434	0.26	5.57083e-05	1.13071e-10	9.76623e-15	1.67103e-13	0.638	0.0955	2.18e-05	7.34e-05	FALSE	TRUE	TRUE	TRUE	TRUE	0.073188	0.155623	0.114405	0.33849	0.420924	0.379707	0.78855	0.870985
A0A6S8DAX6-mmetsp	A0A6S8DAX6	A0A6S8DAX6	43941	183	20.1232	20.1174	20.0586	19.9449	19.864	19.8362	19.4466	19.4909	19.4911	19.3483	19.3999	19.4095	19.5414	19.5444	19.6038	-0.218	-0.624	-0.714	-0.537	0.418	0.2	-0.205	-0.295	-0.118	1.57799e-05	1.38769e-10	2.7999e-11	8.1052e-10	0.568	0.105	0.0732	0.116	FALSE	FALSE	TRUE	FALSE	TRUE	-0.286948	-0.149197	-0.218072	-0.692459	-0.554709	-0.623584	-0.782746	-0.644995
A0A6S8DFN4-mmetsp	A0A6S8DFN4	A0A6S8DFN4	149581	184	20.9972	21.0152	20.9991	21.3697	21.3547	21.3583	21.447	21.4451	21.4557	21.5296	21.5239	21.5436	21.3045	21.3142	21.3084	0.357	0.445	0.529	0.305	-0.327	0.0298	0.118	0.201	-0.022	1.25669e-11	8.9419e-13	1.14644e-13	8.09008e-11	0.000117	0.00249	0.00105	0.0397	TRUE	TRUE	TRUE	TRUE	TRUE	0.324875	0.38929	0.357083	0.413251	0.477666	0.445459	0.496328	0.560743
A0A6S8DHW0-mmetsp	A0A6S8DHW0	A0A6S8DHW0	68849	185	22.2178	22.1897	22.212	22.1895	22.1783	22.1666	21.7518	21.7993	21.8018	21.6846	21.6929	21.6754	21.7811	21.7726	21.7751	-0.0284	-0.422	-0.522	-0.43	0.281	0.252	-0.142	-0.242	-0.15	0.139052	1.65153e-11	1.30512e-12	1.31974e-11	0.85	0.0311	0.0105	0.0114	FALSE	TRUE	TRUE	TRUE	TRUE	-0.0673151	0.0106144	-0.0283503	-0.461162	-0.383233	-0.422198	-0.561145	-0.483216
A0A6S8DI51-mmetsp	A0A6S8DI51	A0A6S8DI51	105065	186	23.1416	23.119	23.0785	23.5394	23.5507	23.5453	23.6681	23.6645	23.6836	23.7313	23.7523	23.7606	23.6813	23.6621	23.6807	0.432	0.559	0.635	0.562	-0.438	-0.0055	0.121	0.197	0.124	2.08895e-11	9.63659e-13	2.08491e-13	9.1045e-13	0.000257	0.00268	0.00183	0.000742	TRUE	TRUE	TRUE	TRUE	TRUE	0.391386	0.472727	0.432057	0.518338	0.599678	0.559008	0.594366	0.675706
A0A6S8DI84-mmetsp	A0A6S8DI84	A0A6S8DI84	136098	187	22.5224	22.5664	22.5565	22.9796	23.004	22.9959	23.022	23.0105	23.027	22.9584	22.9311	22.9321	22.857	22.8121	22.8076	0.445	0.471	0.392	0.277	-0.317	0.128	0.154	0.075	-0.04	2.27569e-11	1.13836e-11	1.0118e-10	5.82364e-09	0.000289	0.0237	0.127	0.223	TRUE	TRUE	FALSE	FALSE	TRUE	0.402582	0.486918	0.44475	0.429243	0.513579	0.471411	0.349967	0.434303
A0A6S8DKR0-mmetsp	A0A6S8DKR0	A0A6S8DKR0	142511	188	20.7077	20.824	20.7073	21.3363	21.3523	21.3419	21.6632	21.6267	21.6665	21.5692	21.5381	21.5751	21.6606	21.6022	21.6294	0.597	0.906	0.814	0.884	-0.64	-0.0432	0.265	0.174	0.244	1.06947e-10	7.47623e-13	2.6696e-12	9.95686e-13	0.00211	0.00205	0.019	0.000818	TRUE	TRUE	TRUE	TRUE	TRUE	0.532681	0.661725	0.597203	0.841295	0.970338	0.905817	0.749975	0.879018
A0A6S8DLK3-mmetsp	A0A6S8DLK3	A0A6S8DLK3	57046	189	18.3436	18.4067	18.4642	18.5927	18.407	18.4752	18.9716	18.8286	18.8525	19.2448	19.2955	19.2099	19.3579	19.4606	19.4354	0.0868	0.479	0.845	1.01	-0.485	-0.398	-0.0055	0.36	0.528	0.121327	8.02062e-07	1.35837e-09	1.62529e-10	0.848	0.698	0.306	0.0579	FALSE	FALSE	FALSE	TRUE	TRUE	-0.026593	0.200233	0.0868199	0.366017	0.592842	0.47943	0.731835	0.958661
A0A6S8DM75-mmetsp	A0A6S8DM75	A0A6S8DM75	60936	190	20.9686	20.9439	20.8919	20.1357	20.1384	20.1275	19.975	19.9812	20.0109	20.0284	20.0412	20.05	20.2324	20.2389	20.2626	-0.801	-0.946	-0.895	-0.69	0.666	-0.135	-0.279	-0.229	-0.0238	4.93952e-14	6.65578e-15	1.29578e-14	2.9625e-13	1.93e-11	3.09e-07	3.64e-05	0.000165	TRUE	TRUE	TRUE	TRUE	TRUE	-0.846409	-0.755393	-0.800901	-0.991225	-0.900209	-0.945717	-0.940432	-0.849416
A0A6S8DQS1-mmetsp	A0A6S8DQS1	A0A6S8DQS1	6602	191	23.0474	23.0555	22.9938	22.3771	22.3635	22.3497	22.2081	22.2178	22.2588	22.2449	22.2414	22.2757	22.2701	22.2434	22.28	-0.669	-0.804	-0.778	-0.768	0.604	-0.065	-0.2	-0.175	-0.164	8.15789e-13	8.93004e-14	1.32074e-13	1.55638e-13	3.24e-07	0.000124	0.00121	6.65e-05	TRUE	TRUE	TRUE	TRUE	TRUE	-0.716762	-0.620792	-0.668777	-0.851956	-0.755986	-0.803971	-0.826228	-0.730258
A0A6S8DR89-mmetsp	A0A6S8DR89	A0A6S8DR89	44342	192	20.7921	20.8178	20.762	21.1498	21.1972	21.1898	21.1242	21.1012	21.1084	21.0546	21.0505	21.0667	20.935	20.9113	20.9214	0.388	0.321	0.267	0.132	-0.222	0.167	0.0991	0.0451	-0.0896	1.22276e-10	1.1575e-09	9.74335e-09	1.88513e-05	0.0024	0.229	0.467	0.704	TRUE	FALSE	FALSE	FALSE	TRUE	0.345892	0.430758	0.388325	0.27819	0.363056	0.320623	0.224218	0.309085
A0A6S8DTV9-mmetsp	A0A6S8DTV9	A0A6S8DTV9	46246	193	22.8641	22.8544	22.8124	22.8844	22.9098	22.8721	23.0883	23.0761	23.1037	23.3328	23.3107	23.3367	23.2458	23.2499	23.2748	0.0451	0.246	0.483	0.413	-0.237	-0.192	0.00831	0.246	0.176	0.0382531	2.35772e-08	8.71865e-12	5.59007e-11	0.83	0.484	0.041	0.0322	FALSE	FALSE	TRUE	TRUE	TRUE	0.00287546	0.0873949	0.0451352	0.20349	0.28801	0.24575	0.440872	0.525391
A0A6S8DVF9-mmetsp	A0A6S8DVF9	A0A6S8DVF9	118967	194	19.9017	19.9009	19.7775	19.4121	19.3833	19.3889	19.2068	19.1894	19.281	19.1546	19.1577	19.1976	19.2671	19.2658	19.3024	-0.465	-0.634	-0.69	-0.582	0.474	0.00897	-0.16	-0.216	-0.107	8.95907e-09	2.4432e-10	9.03887e-11	6.75147e-10	0.0659	0.133	0.121	0.109	TRUE	FALSE	FALSE	FALSE	TRUE	-0.538772	-0.391772	-0.465272	-0.707756	-0.560756	-0.634256	-0.76356	-0.61656
A0A6S8DXI7-mmetsp	A0A6S8DXI7	A0A6S8DXI7	137187	195	21.2772	21.2353	21.2565	20.826	20.8604	20.8388	20.7632	20.7427	20.7423	20.7544	20.7523	20.7509	20.8547	20.857	20.8531	-0.415	-0.507	-0.504	-0.401	0.365	-0.0492	-0.142	-0.138	-0.036	9.5616e-12	8.63176e-13	9.30084e-13	1.40551e-11	7.22e-05	0.0024	0.0081	0.012	TRUE	TRUE	TRUE	TRUE	TRUE	-0.451101	-0.378015	-0.414558	-0.543462	-0.470376	-0.506919	-0.540316	-0.467229
A0A6S8DXL5-mmetsp	A0A6S8DXL5	A0A6S8DXL5	141670	196	21.4496	21.4865	21.5507	21.6809	21.6697	21.708	21.8682	21.8638	21.8786	22.3352	22.3271	22.2677	22.2635	22.2451	22.207	0.191	0.375	0.814	0.743	-0.425	-0.234	-0.0499	0.39	0.318	1.53671e-05	1.05589e-08	1.12877e-12	3.38816e-12	0.567	0.417	0.0094	0.00331	FALSE	FALSE	TRUE	TRUE	TRUE	0.130566	0.250642	0.190604	0.314601	0.434677	0.374639	0.754357	0.874433
A0A6S8DYM0-mmetsp	A0A6S8DYM0	A0A6S8DYM0	139481	197	19.7481	19.8211	19.7759	20.0336	20.0311	20.0555	20.1865	20.2368	20.2199	20.495	20.4701	20.4296	20.5595	20.4649	20.5095	0.258	0.433	0.683	0.73	-0.421	-0.162	0.0119	0.262	0.309	8.09917e-07	2.49344e-09	1.15306e-11	5.26401e-12	0.346	0.287	0.0473	0.00515	FALSE	FALSE	TRUE	TRUE	TRUE	0.197201	0.319555	0.258378	0.371535	0.493889	0.432712	0.622009	0.744363
A0A6S8DYZ0-mmetsp	A0A6S8DYZ0	A0A6S8DYZ0	140804	198	21.1285	21.1359	21.1115	21.6926	21.7035	21.7045	21.5598	21.5514	21.5431	21.5962	21.5831	21.595	21.3754	21.3726	21.3837	0.575	0.426	0.466	0.252	-0.344	0.231	0.0823	0.122	-0.0919	4.64996e-14	1.6966e-12	5.79063e-13	8.59121e-10	1.68e-11	0.00445	0.0053	0.118	TRUE	TRUE	TRUE	FALSE	TRUE	0.542376	0.607379	0.574877	0.393628	0.458631	0.426129	0.43361	0.498613
A0A6S8DZJ9-mmetsp	A0A6S8DZJ9	A0A6S8DZJ9	66133	199	18.7276	18.6352	18.7085	19.3222	19.5016	19.4146	19.3119	19.3802	19.3182	19.3758	19.3568	19.3257	19.1376	18.9667	19.0265	0.722	0.646	0.662	0.353	-0.477	0.246	0.169	0.185	-0.124	3.93931e-09	1.41274e-08	1.06857e-08	9.73976e-06	0.0425	0.442	0.474	0.682	TRUE	FALSE	FALSE	FALSE	TRUE	0.616123	0.828619	0.722371	0.540062	0.752558	0.64631	0.556053	0.768549
A0A6S8DZP2-mmetsp	A0A6S8DZP2	A0A6S8DZP2	71350	200	20.7824	20.7771	20.7292	20.2542	20.1989	20.2593	20.1369	20.1656	20.1249	20.0784	20.0651	20.1132	20.1413	20.1873	20.1395	-0.525	-0.62	-0.677	-0.607	0.486	-0.0394	-0.134	-0.191	-0.121	4.96554e-11	6.88306e-12	2.41292e-12	8.96141e-12	0.000832	0.016	0.0176	0.00839	TRUE	TRUE	TRUE	TRUE	TRUE	-0.57866	-0.47225	-0.525455	-0.673649	-0.567238	-0.620444	-0.730548	-0.624137
A0A6S8E0I8-mmetsp	A0A6S8E0I8	A0A6S8E0I8	42502	201	18.9384	19.0427	18.9716	19.6505	19.7206	19.6428	19.6134	19.5357	19.5213	19.517	19.4792	19.5782	19.3355	19.2851	19.3518	0.687	0.573	0.541	0.34	-0.428	0.259	0.145	0.113	-0.0881	2.84995e-10	2.39527e-09	4.65222e-09	8.29999e-07	0.00565	0.283	0.409	0.574	TRUE	FALSE	FALSE	FALSE	TRUE	0.60639	0.767727	0.687059	0.491891	0.653228	0.572559	0.45994	0.621277
A0A6S8E2L7-mmetsp	A0A6S8E2L7	A0A6S8E2L7	69658	202	21.4684	21.4327	21.3882	21.9464	21.9685	21.9023	21.8636	21.848	21.892	21.6295	21.6355	21.6694	21.5291	21.532	21.5703	0.509	0.438	0.215	0.114	-0.255	0.254	0.183	-0.0403	-0.141	1.16903e-10	6.86632e-10	2.00044e-06	0.000738462	0.0023	0.193	0.736	0.789	TRUE	FALSE	FALSE	FALSE	TRUE	0.453854	0.564735	0.509295	0.382629	0.49351	0.43807	0.15958	0.270461
A0A6S8E2R8-mmetsp	A0A6S8E2R8	A0A6S8E2R8	142468	203	19.3675	19.3691	19.2725	18.7346	18.7633	18.8236	18.6281	18.6035	18.5948	18.6763	18.6817	18.7031	18.9593	18.9387	18.953	-0.563	-0.728	-0.649	-0.386	0.465	-0.0974	-0.262	-0.184	0.0791	1.37722e-10	6.50219e-12	2.51865e-11	1.10132e-08	0.00271	0.0153	0.0694	0.272	TRUE	TRUE	TRUE	FALSE	TRUE	-0.624645	-0.500457	-0.562551	-0.789658	-0.665469	-0.727564	-0.711443	-0.587255
A0A6S8E3X0-mmetsp	A0A6S8E3X0	A0A6S8E3X0	81934	204	20.6803	20.6823	20.7178	21.0232	21.0505	21.0216	20.8871	20.9328	20.863	20.8329	20.791	20.817	20.7584	20.7152	20.7334	0.338	0.201	0.12	0.0422	-0.14	0.198	0.0605	-0.0201	-0.0981	3.07669e-09	1.0473e-06	0.000161866	0.0836988	0.0371	0.709	0.824	0.849	TRUE	FALSE	FALSE	FALSE	TRUE	0.289606	0.38702	0.338313	0.152117	0.249531	0.200824	0.0714631	0.168877
A0A6S8E554-mmetsp	A0A6S8E554	A0A6S8E554	68789	205	21.5932	21.6832	21.629	22.0586	22.0713	22.056	22.0174	21.9341	21.9578	21.9309	21.9114	21.9315	21.8083	21.7817	21.8199	0.427	0.335	0.289	0.168	-0.244	0.183	0.0908	0.0457	-0.0757	1.17429e-09	1.938e-08	9.90711e-08	2.90864e-05	0.0189	0.468	0.616	0.717	TRUE	FALSE	FALSE	FALSE	TRUE	0.370284	0.483406	0.426845	0.278083	0.391205	0.334644	0.232923	0.346045
A0A6S8E5I4-mmetsp	A0A6S8E5I4	A0A6S8E5I4	138458	206	21.2449	21.1849	21.2146	21.0894	21.0682	21.0712	20.821	20.8644	20.8349	20.8652	20.9063	20.8625	20.7798	20.7977	20.8383	-0.139	-0.375	-0.337	-0.41	0.252	0.113	-0.123	-0.0849	-0.158	5.10362e-05	1.11819e-09	3.85376e-09	3.95636e-10	0.634	0.226	0.394	0.0894	FALSE	FALSE	FALSE	TRUE	TRUE	-0.187973	-0.0890876	-0.138531	-0.42414	-0.325254	-0.374697	-0.386241	-0.287355
A0A6S8E780-mmetsp	A0A6S8E780	A0A6S8E780	81116	207	20.9439	20.8852	20.8807	20.8306	20.7849	20.8125	20.4093	20.4496	20.4639	20.4105	20.4294	20.4223	20.3155	20.3625	20.3218	-0.0939	-0.462	-0.483	-0.57	0.322	0.228	-0.141	-0.161	-0.248	0.0016886	1.3547e-10	8.17381e-11	1.13181e-11	0.764	0.104	0.116	0.0101	FALSE	FALSE	FALSE	TRUE	TRUE	-0.144905	-0.0429792	-0.0939422	-0.513315	-0.411389	-0.462352	-0.533522	-0.431596
A0A6S8E7H3-mmetsp	A0A6S8E7H3	A0A6S8E7H3	117995	208	19.0446	19.1314	19.1135	19.5005	19.3995	19.4614	19.5246	19.5454	19.5482	19.7751	19.7567	19.7448	19.6874	19.6699	19.6375	0.357	0.443	0.662	0.568	-0.406	-0.0489	0.0367	0.256	0.162	2.65343e-08	2.25847e-09	1.98549e-11	1.21611e-10	0.11	0.278	0.0619	0.0498	FALSE	FALSE	TRUE	TRUE	TRUE	0.295197	0.419362	0.357279	0.380799	0.504963	0.442881	0.600267	0.724432
A0A6S8E857-mmetsp	A0A6S8E857	A0A6S8E857	67136	209	20.2019	20.2983	20.1553	19.5647	19.5972	19.5926	19.4893	19.5151	19.5181	19.5216	19.3916	19.463	19.455	19.3861	19.4686	-0.634	-0.711	-0.76	-0.782	0.577	-0.0564	-0.134	-0.182	-0.205	1.27657e-09	3.32153e-10	1.52193e-10	1.08383e-10	0.0203	0.15	0.15	0.0468	TRUE	FALSE	FALSE	TRUE	TRUE	-0.718302	-0.549145	-0.633723	-0.795613	-0.626456	-0.711034	-0.844368	-0.675211
A0A6S8E8A6-mmetsp	A0A6S8E8A6	A0A6S8E8A6	44030	210	21.3984	21.4523	21.4323	21.9934	21.9698	21.9667	22.1103	22.0889	22.0815	22.1466	22.1234	22.1411	21.9652	21.981	21.9899	0.549	0.666	0.709	0.551	-0.495	0.0539	0.171	0.214	0.056	1.15149e-12	1.13284e-13	5.29087e-14	1.10093e-12	7.16e-07	0.000171	0.00037	0.00092	TRUE	TRUE	TRUE	TRUE	TRUE	0.50843	0.589505	0.548967	0.62536	0.706435	0.665897	0.668831	0.749907
A0A6S8E8Q5-mmetsp	A0A6S8E8Q5	A0A6S8E8Q5	46582	211	20.7324	20.7667	20.6107	21.2468	21.2339	21.211	21.3381	21.3474	21.4001	21.477	21.4372	21.5052	21.3652	21.3651	21.3955	0.527	0.659	0.77	0.672	-0.526	0.00173	0.133	0.244	0.146	3.48129e-09	2.6011e-10	4.11505e-11	2.05279e-10	0.0397	0.137	0.0874	0.0656	TRUE	FALSE	TRUE	TRUE	TRUE	0.450565	0.604026	0.527296	0.581886	0.735346	0.658616	0.693165	0.846626
A0A6S8EA11-mmetsp	A0A6S8EA11	A0A6S8EA11	143762	212	18.6642	18.6063	18.5696	18.6434	18.5977	18.5453	18.9965	18.9766	19.0081	18.9266	18.9509	18.9647	19.2255	19.3064	19.3433	-0.0179	0.38	0.334	0.678	-0.275	-0.293	0.105	0.0591	0.403	0.609591	9.90753e-08	4.13872e-07	1.26129e-10	0.874	0.588	0.681	0.0507	FALSE	FALSE	FALSE	TRUE	TRUE	-0.0922255	0.0564192	-0.0179032	0.306063	0.454708	0.380385	0.259718	0.408363
A0A6S8EAH0-mmetsp	A0A6S8EAH0	A0A6S8EAH0	43100	213	21.0817	21.0925	21.0545	20.8239	20.7659	20.7833	20.9251	20.9613	20.9667	20.7867	20.7984	20.7852	20.8193	20.8587	20.8441	-0.285	-0.125	-0.286	-0.236	0.186	-0.0988	0.0612	-0.0997	-0.0491	8.9997e-09	5.53935e-05	8.66925e-09	7.85581e-08	0.0661	0.817	0.458	0.423	TRUE	FALSE	FALSE	FALSE	TRUE	-0.330296	-0.240147	-0.285221	-0.170263	-0.0801137	-0.125188	-0.331229	-0.241079
A0A6S8EAV3-mmetsp	A0A6S8EAV3	A0A6S8EAV3	37656	214	21.585	21.6439	21.5585	21.9516	21.968	21.9498	21.8386	21.8217	21.9037	21.7435	21.727	21.7525	21.6362	21.5967	21.5983	0.361	0.259	0.145	0.0146	-0.156	0.205	0.103	-0.0107	-0.141	8.86206e-09	3.63795e-07	0.000120448	0.586196	0.0656	0.661	0.82	0.87	TRUE	FALSE	FALSE	FALSE	TRUE	0.303744	0.417586	0.360665	0.201959	0.315801	0.25888	0.0882766	0.202118
A0A6S8EBU4-mmetsp	A0A6S8EBU4	A0A6S8EBU4	42421	215	20.4537	20.5339	20.4378	20.0999	20.0625	20.0468	19.8489	19.8651	19.9567	19.9353	19.8951	19.9402	19.9455	19.9266	19.9414	-0.405	-0.585	-0.552	-0.537	0.416	0.0104	-0.169	-0.136	-0.121	2.11702e-08	3.04197e-10	6.04819e-10	8.22041e-10	0.0994	0.145	0.239	0.117	TRUE	FALSE	FALSE	FALSE	TRUE	-0.474428	-0.336325	-0.405377	-0.65391	-0.515808	-0.584859	-0.620618	-0.482516
A0A6S8EBU5-mmetsp	A0A6S8EBU5	A0A6S8EBU5	149081	216	18.8277	18.7412	18.7763	19.1459	19.129	19.1579	19.1421	19.1897	19.1498	19.3313	19.4224	19.392	19.1254	19.1068	19.1157	0.363	0.379	0.6	0.334	-0.335	0.0274	0.0437	0.265	-0.000899	1.2409e-08	7.50185e-09	3.44575e-11	3.12358e-08	0.0779	0.387	0.0808	0.353	TRUE	FALSE	TRUE	FALSE	TRUE	0.303604	0.421451	0.362528	0.319892	0.437739	0.378816	0.541213	0.659059
A0A6S8EDH4-mmetsp	A0A6S8EDH4	A0A6S8EDH4	136308	217	19.9439	19.9212	19.7754	18.8435	18.8105	18.8736	18.5734	18.7661	18.7516	18.6992	18.6128	18.7665	18.6591	18.6365	18.6904	-1.04	-1.18	-1.19	-1.22	0.925	-0.112	-0.258	-0.262	-0.293	3.26983e-10	6.96289e-11	6.67674e-11	4.92773e-11	0.00636	0.0759	0.106	0.0298	TRUE	TRUE	FALSE	TRUE	TRUE	-1.16094	-0.914401	-1.03767	-1.30639	-1.05986	-1.18313	-1.3106	-1.06406
A0A6S8EE81-mmetsp	A0A6S8EE81	A0A6S8EE81	72566	218	21.9711	21.966	21.9663	22.3238	22.3385	22.3331	22.4819	22.4503	22.4386	22.4187	22.407	22.4339	22.3163	22.33	22.3114	0.364	0.489	0.452	0.351	-0.331	0.0327	0.158	0.121	0.0201	3.97418e-11	1.17167e-12	3.00972e-12	6.02375e-11	0.000619	0.00322	0.0207	0.0336	TRUE	TRUE	TRUE	TRUE	TRUE	0.327836	0.40018	0.364008	0.452964	0.525307	0.489136	0.415891	0.488235
A0A6S8EEJ1-mmetsp	A0A6S8EEJ1	A0A6S8EEJ1	54189	219	21.2246	21.1907	21.2467	20.8096	20.8228	20.8125	20.9017	20.9221	20.8843	20.6885	20.6913	20.6673	20.7956	20.7941	20.8021	-0.406	-0.318	-0.538	-0.423	0.337	-0.0686	0.0191	-0.201	-0.0863	3.59392e-11	6.35195e-10	1.2322e-12	2.16479e-11	0.00054	0.187	0.0101	0.0169	TRUE	FALSE	TRUE	TRUE	TRUE	-0.445698	-0.365745	-0.405721	-0.357966	-0.278013	-0.31799	-0.578293	-0.49834
A0A6S8EG40-mmetsp	A0A6S8EG40	A0A6S8EG40	70288	220	18.8975	19.0469	19.0079	18.1687	18.204	18.2043	18.1242	18.0244	18.0649	18.1086	18.016	17.9878	18.3068	18.2342	18.2182	-0.792	-0.913	-0.947	-0.731	0.676	-0.115	-0.236	-0.27	-0.0546	3.0915e-10	5.76053e-11	3.74943e-11	7.87383e-10	0.00607	0.0691	0.0839	0.115	TRUE	TRUE	TRUE	FALSE	TRUE	-0.885369	-0.698154	-0.791761	-1.00656	-0.819344	-0.912952	-1.04024	-0.853028
A0A6S8EG84-mmetsp	A0A6S8EG84	A0A6S8EG84	140801	221	20.0326	19.9544	19.9361	19.1623	19.162	19.0957	18.8634	18.9019	19.0134	18.8563	18.8846	18.8812	18.871	18.8771	18.8862	-0.834	-1.05	-1.1	-1.1	0.816	-0.0185	-0.232	-0.285	-0.28	2.40674e-11	1.58363e-12	8.84052e-13	9.24209e-13	0.000311	0.00418	0.00778	0.000755	TRUE	TRUE	TRUE	TRUE	TRUE	-0.913863	-0.754897	-0.83438	-1.1276	-0.968634	-1.04812	-1.17985	-1.02089
A0A6S8EG90-mmetsp	A0A6S8EG90	A0A6S8EG90	76810	222	21.5778	21.6173	21.6263	20.9008	20.9189	20.8716	20.7747	20.7905	20.6858	20.8603	20.8245	20.8676	21.1805	21.0971	21.1698	-0.71	-0.857	-0.756	-0.458	0.556	-0.154	-0.301	-0.2	0.0982	2.24748e-11	2.39099e-12	1.05985e-11	3.86351e-09	0.000284	0.00629	0.0454	0.197	TRUE	TRUE	TRUE	FALSE	TRUE	-0.777282	-0.642783	-0.710032	-0.924036	-0.789538	-0.856787	-0.82358	-0.689081
A0A6S8EI75-mmetsp	A0A6S8EI75	A0A6S8EI75	136262	223	22.9363	22.9243	22.929	22.8567	22.8467	22.8386	22.6927	22.6755	22.7013	22.6332	22.6352	22.6381	22.5857	22.61	22.5974	-0.0825	-0.24	-0.294	-0.332	0.19	0.107	-0.0502	-0.105	-0.142	0.000152603	1.94942e-09	1.78734e-10	4.2926e-11	0.684	0.265	0.159	0.0274	FALSE	FALSE	FALSE	TRUE	TRUE	-0.115736	-0.0492932	-0.0825145	-0.273239	-0.206796	-0.240018	-0.327613	-0.26117
A0A6S8EII3-mmetsp	A0A6S8EII3	A0A6S8EII3	140047	224	21.88	21.9319	21.9307	21.6364	21.6066	21.6099	21.5924	21.6237	21.5889	21.5163	21.4922	21.5063	21.5326	21.5377	21.5422	-0.297	-0.313	-0.409	-0.377	0.279	-0.0176	-0.0335	-0.13	-0.0977	2.39654e-09	1.30533e-09	5.48389e-11	1.46216e-10	0.0318	0.237	0.0982	0.0546	TRUE	FALSE	TRUE	TRUE	TRUE	-0.338389	-0.254809	-0.296599	-0.354313	-0.270732	-0.312523	-0.451065	-0.367485
A0A6S8EJ38-mmetsp	A0A6S8EJ38	A0A6S8EJ38	46877	225	19.7432	19.7895	19.7581	20.1835	20.1582	20.1618	20.1463	20.1907	20.1556	20.2527	20.2243	20.2513	20.0172	19.9772	19.9936	0.404	0.401	0.479	0.232	-0.303	0.101	0.0973	0.176	-0.0709	1.00923e-10	1.12178e-10	1.34316e-11	6.06362e-08	0.00199	0.0952	0.0513	0.404	TRUE	TRUE	TRUE	FALSE	TRUE	0.360781	0.447702	0.404241	0.357179	0.444099	0.400639	0.435698	0.522618
A0A6S8EJE1-mmetsp	A0A6S8EJE1	A0A6S8EJE1	42915	226	20.387	20.449	20.4368	20.87	20.8788	20.9	20.8776	20.8481	20.8652	20.9599	20.934	20.91	20.8566	20.8066	20.8132	0.459	0.439	0.51	0.401	-0.362	0.0967	0.0775	0.148	0.0393	8.87181e-11	1.4722e-10	2.49947e-11	4.2873e-10	0.00173	0.108	0.0692	0.0924	TRUE	FALSE	TRUE	TRUE	TRUE	0.409837	0.507377	0.458607	0.39058	0.488121	0.439351	0.461573	0.559114
A0A6S8EK03-mmetsp	A0A6S8EK03	A0A6S8EK03	47930	227	20.4901	20.4557	20.4624	21.3405	21.3557	21.3758	21.0025	20.9877	21.0432	20.8649	20.8625	20.8088	20.8267	20.8307	20.7883	0.888	0.542	0.376	0.346	-0.43	0.458	0.111	-0.0543	-0.0845	3.88355e-14	1.45013e-11	1.07619e-09	2.84483e-09	9.89e-12	0.0284	0.287	0.18	TRUE	TRUE	FALSE	FALSE	TRUE	0.838492	0.937405	0.887948	0.492315	0.591228	0.541771	0.326578	0.425492
A0A6S8EKQ8-mmetsp	A0A6S8EKQ8	A0A6S8EKQ8	141317	228	17.4537	17.5945	17.5623	18.1274	18.0778	18.0878	17.944	17.8803	17.946	17.9325	17.8992	17.8605	17.793	17.7659	17.8165	0.561	0.387	0.361	0.255	-0.313	0.248	0.074	0.048	-0.0576	1.55456e-09	1.07934e-07	2.33517e-07	9.02628e-06	0.0236	0.593	0.657	0.679	TRUE	FALSE	FALSE	FALSE	TRUE	0.484701	0.636958	0.560829	0.310511	0.462767	0.386639	0.28443	0.436687
A0A6S8EL02-mmetsp	A0A6S8EL02	A0A6S8EL02	63536	229	20.6399	20.7068	20.6072	21.0019	21.0437	21.0153	20.9656	20.9197	20.9264	20.8789	20.8581	20.9268	20.8466	20.8061	20.847	0.369	0.286	0.237	0.182	-0.215	0.154	0.0712	0.0219	-0.0328	1.46238e-08	2.54247e-07	1.94197e-06	2.75124e-05	0.0844	0.643	0.735	0.715	TRUE	FALSE	FALSE	FALSE	TRUE	0.308099	0.429766	0.368932	0.225062	0.346728	0.285895	0.17577	0.297437
A0A6S8ELL8-mmetsp	A0A6S8ELL8	A0A6S8ELL8	83581	230	22.0832	22.0953	22.0859	21.58	21.6038	21.609	21.4422	21.4278	21.4028	21.4474	21.4149	21.4213	21.3004	21.2974	21.3097	-0.491	-0.664	-0.66	-0.786	0.52	0.0295	-0.144	-0.14	-0.266	1.69328e-12	4.46784e-14	4.77205e-14	5.86237e-15	1.79e-06	3.44e-05	0.000328	2.97e-08	TRUE	TRUE	TRUE	TRUE	TRUE	-0.527977	-0.453156	-0.490567	-0.701308	-0.626487	-0.663898	-0.697688	-0.622867
A0A6S8EMC1-mmetsp	A0A6S8EMC1	A0A6S8EMC1	137494	231	20.4744	20.4749	20.5298	20.97	20.9839	21.042	21.2907	21.2783	21.2612	21.3253	21.3448	21.2953	21.2098	21.186	21.148	0.506	0.784	0.829	0.688	-0.561	-0.0557	0.222	0.268	0.127	1.34544e-10	7.27671e-13	3.71899e-13	3.44549e-12	0.00265	0.002	0.00338	0.00337	TRUE	TRUE	TRUE	TRUE	TRUE	0.449884	0.561275	0.50558	0.727975	0.839366	0.78367	0.773052	0.884443
A0A6S8EME1-mmetsp	A0A6S8EME1	A0A6S8EME1	46037	232	19.8084	19.8176	19.7671	19.3795	19.4288	19.4002	19.5412	19.4701	19.5798	19.4468	19.4455	19.4386	19.4443	19.4103	19.4093	-0.395	-0.267	-0.354	-0.376	0.279	-0.116	0.0112	-0.0755	-0.0979	4.10266e-09	3.31618e-07	1.43338e-08	7.11509e-09	0.0434	0.657	0.496	0.238	TRUE	FALSE	FALSE	FALSE	TRUE	-0.453131	-0.336571	-0.394851	-0.325604	-0.209044	-0.267324	-0.412351	-0.29579
A0A6S8EN73-mmetsp	A0A6S8EN73	A0A6S8EN73	139391	233	21.0243	21.0416	21.0562	20.8769	20.8657	20.8762	20.4524	20.4477	20.456	20.3445	20.3559	20.3412	20.4346	20.4255	20.3613	-0.168	-0.589	-0.693	-0.634	0.417	0.249	-0.172	-0.277	-0.217	2.14273e-06	1.174e-12	1.64103e-13	4.86333e-13	0.426	0.00322	0.00147	0.000335	FALSE	TRUE	TRUE	TRUE	TRUE	-0.211295	-0.124218	-0.167756	-0.632191	-0.545114	-0.588653	-0.737031	-0.649954
A0A6S8ENL7-mmetsp	A0A6S8ENL7	A0A6S8ENL7	140770	234	20.9187	20.9286	20.8837	20.5911	20.5839	20.5917	20.2735	20.3004	20.2879	20.2622	20.2608	20.3023	20.3573	20.3212	20.323	-0.321	-0.623	-0.635	-0.576	0.431	0.11	-0.192	-0.204	-0.145	1.01338e-09	3.91818e-13	3.10559e-13	9.95575e-13	0.0168	0.000967	0.00278	0.000818	TRUE	TRUE	TRUE	TRUE	TRUE	-0.36347	-0.279359	-0.321414	-0.665129	-0.581018	-0.623074	-0.677304	-0.593193
A0A6S8EPB3-mmetsp	A0A6S8EPB3	A0A6S8EPB3	46169	235	21.5163	21.5324	21.4874	20.7772	20.7465	20.7355	20.4542	20.4696	20.518	20.4902	20.4946	20.486	20.4908	20.489	20.5227	-0.759	-1.03	-1.02	-1.01	0.765	0.00569	-0.267	-0.257	-0.247	1.20493e-13	2.98342e-15	3.34275e-15	3.79043e-15	8.09e-10	3.63e-08	2.07e-06	9.85e-09	TRUE	TRUE	TRUE	TRUE	TRUE	-0.805445	-0.712559	-0.759002	-1.0779	-0.985016	-1.03146	-1.06824	-0.975351
A0A6S8ER29-mmetsp	A0A6S8ER29	A0A6S8ER29	47088	236	19.3076	19.2842	19.2768	19.588	19.5564	19.563	19.8719	19.8419	19.8546	20.0641	20.1035	20.0703	19.9634	19.9937	20.0198	0.28	0.567	0.79	0.703	-0.468	-0.188	0.0989	0.322	0.235	8.16659e-09	1.99835e-12	3.69898e-14	1.50796e-13	0.0629	0.00528	0.000233	6.36e-05	TRUE	TRUE	TRUE	TRUE	TRUE	0.23577	0.323392	0.279581	0.522789	0.61041	0.566599	0.745951	0.833573
A0A6S8ERA7-mmetsp	A0A6S8ERA7	A0A6S8ERA7	50876	237	20.2062	20.2334	20.1168	19.646	19.6436	19.6388	19.5135	19.4961	19.4795	19.4311	19.4068	19.4821	19.4383	19.4592	19.4975	-0.543	-0.689	-0.745	-0.72	0.54	-0.00314	-0.15	-0.206	-0.181	3.50369e-10	2.08054e-11	8.16614e-12	1.22556e-11	0.00674	0.0366	0.0395	0.0108	TRUE	TRUE	TRUE	TRUE	TRUE	-0.607522	-0.477829	-0.542675	-0.753969	-0.624276	-0.689123	-0.810281	-0.680588
A0A6S8ERG8-mmetsp	A0A6S8ERG8	A0A6S8ERG8	45412	238	20.3717	20.3621	20.4004	21.1137	21.2035	21.0731	20.5515	20.5407	20.5756	20.3748	20.3113	20.3626	20.0451	19.9338	20.0336	0.752	0.178	-0.0285	-0.374	-0.106	0.647	0.0724	-0.134	-0.479	6.72682e-11	0.000322382	0.442787	2.08162e-07	0.00125	0.845	0.894	0.491	TRUE	FALSE	FALSE	FALSE	TRUE	0.673901	0.830149	0.752025	0.099769	0.256017	0.177893	-0.106608	0.0496403
A0A6S8ERR5-mmetsp	A0A6S8ERR5	A0A6S8ERR5	2136	239	21.8094	21.7437	21.8646	21.3498	21.3318	21.3538	20.901	20.8412	20.8109	20.8256	20.9191	20.8168	20.8641	20.9364	20.825	-0.461	-0.955	-0.952	-0.931	0.66	0.199	-0.295	-0.292	-0.271	5.40144e-08	1.1155e-11	1.15537e-11	1.51331e-11	0.145	0.0234	0.0474	0.0127	FALSE	TRUE	TRUE	TRUE	TRUE	-0.546011	-0.375473	-0.460742	-1.04015	-0.86961	-0.954878	-1.03734	-0.866798
A0A6S8ERV6-mmetsp	A0A6S8ERV6	A0A6S8ERV6	69685	240	20.6728	20.6537	20.6772	20.8325	20.7628	20.7838	21.2003	21.2158	21.2063	21.6797	21.6984	21.6574	21.5768	21.5935	21.611	0.125	0.54	1.01	0.926	-0.52	-0.395	0.0193	0.49	0.406	5.4316e-05	4.88447e-12	2.57835e-15	7.42276e-15	0.637	0.0121	1.28e-06	5.1e-08	FALSE	TRUE	TRUE	TRUE	TRUE	0.080167	0.17008	0.125124	0.494582	0.584495	0.539539	0.965624	1.05554
A0A6S8ESX0-mmetsp	A0A6S8ESX0	A0A6S8ESX0	137186	241	21.5344	21.5524	21.5249	21.4453	21.4297	21.4558	21.6306	21.6246	21.6348	21.9432	21.9223	21.9286	21.8748	21.8943	21.876	-0.0936	0.0927	0.394	0.344	-0.148	-0.241	-0.0548	0.247	0.197	7.08229e-05	7.74217e-05	9.17364e-12	4.54946e-11	0.65	0.823	0.0421	0.0284	FALSE	FALSE	TRUE	TRUE	TRUE	-0.12826	-0.0590167	-0.0936383	0.0581126	0.127356	0.0927341	0.359502	0.428745
A0A6S8EUB5-mmetsp	A0A6S8EUB5	A0A6S8EUB5	119343	242	19.0332	18.9838	19.0149	19.3094	19.2931	19.303	19.4052	19.4263	19.3915	19.5123	19.5355	19.5223	19.5364	19.5644	19.5646	0.291	0.397	0.513	0.544	-0.349	-0.0579	0.0479	0.164	0.195	1.77218e-09	4.64431e-11	2.20593e-12	1.0748e-12	0.026	0.0616	0.0164	0.000894	TRUE	TRUE	TRUE	TRUE	TRUE	0.251227	0.33118	0.291203	0.357066	0.437019	0.397042	0.472784	0.552737
A0A6S8EVH3-mmetsp	A0A6S8EVH3	A0A6S8EVH3	30894	243	20.3552	20.4477	20.3675	20.9196	20.8893	20.8731	20.7521	20.7073	20.7622	20.6677	20.6164	20.6904	20.4625	20.4938	20.4803	0.504	0.35	0.268	0.0887	-0.242	0.262	0.108	0.0258	-0.153	4.57156e-10	3.02034e-08	5.87102e-07	0.00849941	0.00842	0.504	0.695	0.824	TRUE	FALSE	FALSE	FALSE	TRUE	0.442242	0.565413	0.503828	0.288801	0.411971	0.350386	0.206415	0.329585
A0A6S8EVP3-mmetsp	A0A6S8EVP3	A0A6S8EVP3	5476	244	21.8996	21.8828	21.8592	21.6948	21.6949	21.6723	21.4821	21.4972	21.4876	21.3955	21.4132	21.4177	21.4673	21.4513	21.4873	-0.193	-0.392	-0.472	-0.412	0.294	0.1	-0.0979	-0.178	-0.118	1.07374e-07	3.01876e-11	3.28357e-12	1.65377e-11	0.183	0.0474	0.0219	0.0137	FALSE	TRUE	TRUE	TRUE	TRUE	-0.231219	-0.155175	-0.193197	-0.42962	-0.353576	-0.391598	-0.509761	-0.433716
A0A6S8EXS7-mmetsp	A0A6S8EXS7	A0A6S8EXS7	48454	245	21.209	21.2297	21.2428	21.5913	21.58	21.6311	21.6569	21.6402	21.6015	21.5694	21.571	21.5596	21.4227	21.4319	21.4196	0.374	0.406	0.339	0.198	-0.263	0.11	0.142	0.0762	-0.0657	2.32371e-10	8.79766e-11	7.14638e-10	3.35084e-07	0.00469	0.0844	0.253	0.522	TRUE	TRUE	FALSE	FALSE	TRUE	0.330504	0.416728	0.373616	0.362575	0.448798	0.405686	0.29638	0.382603
A0A6S8EXY6-mmetsp	A0A6S8EXY6	A0A6S8EXY6	141672	246	20.5249	20.6055	20.4536	19.9584	19.9862	19.9415	19.8799	19.8349	19.9223	19.8508	19.8218	19.866	19.8339	19.7891	19.8715	-0.566	-0.649	-0.682	-0.696	0.519	-0.0473	-0.13	-0.163	-0.178	2.23552e-09	4.53015e-10	2.53796e-10	1.97565e-10	0.0304	0.166	0.18	0.0643	TRUE	FALSE	FALSE	TRUE	TRUE	-0.645254	-0.486716	-0.565985	-0.728271	-0.569733	-0.649002	-0.761099	-0.602561
A0A6S8EYY8-mmetsp	A0A6S8EYY8	A0A6S8EYY8	34765	247	21.3341	21.309	21.3292	21.6425	21.5986	21.5906	21.4122	21.4404	21.4126	21.3385	21.353	21.3421	21.3194	21.3417	21.3451	0.286	0.0976	0.0205	0.0113	-0.0832	0.203	0.0145	-0.0627	-0.0719	2.46192e-09	0.00019639	0.292622	0.555168	0.0324	0.838	0.891	0.87	TRUE	FALSE	FALSE	FALSE	TRUE	0.245998	0.326907	0.286453	0.0571692	0.138078	0.0976235	-0.0200025	0.0609061
A0A6S8EZ34-mmetsp	A0A6S8EZ34	A0A6S8EZ34	142895	248	22.2907	22.2887	22.2591	21.7135	21.7084	21.6874	21.4746	21.4563	21.4856	21.4119	21.4153	21.4251	21.4751	21.466	21.4842	-0.576	-0.807	-0.862	-0.804	0.61	0.0336	-0.197	-0.252	-0.194	1.68769e-13	2.90499e-15	1.31548e-15	3.03563e-15	2.8e-09	3.62e-08	2.32e-07	6.1e-09	TRUE	TRUE	TRUE	TRUE	TRUE	-0.612661	-0.540119	-0.57639	-0.843598	-0.771055	-0.807327	-0.8983	-0.825758
A0A6S8EZF6-mmetsp	A0A6S8EZF6	A0A6S8EZF6	48468	249	20.5899	20.606	20.603	21.1978	21.2416	21.1437	21.055	20.9419	20.9732	20.8827	20.8997	20.91	20.655	20.7001	20.7334	0.595	0.39	0.298	0.0965	-0.276	0.319	0.114	0.022	-0.179	2.70747e-10	3.50481e-08	6.9449e-07	0.0105236	0.00539	0.515	0.701	0.826	TRUE	FALSE	FALSE	FALSE	TRUE	0.525192	0.664236	0.594714	0.320848	0.459892	0.39037	0.228336	0.367381
A0A6S8EZN6-mmetsp	A0A6S8EZN6	A0A6S8EZN6	47995	250	18.6086	18.6932	18.5807	19.1105	19.0709	19.0858	18.7733	18.7505	18.8092	18.7385	18.7282	18.772	18.6963	18.6797	18.6954	0.462	0.15	0.119	0.063	-0.159	0.303	-0.00851	-0.04	-0.0957	9.98676e-10	0.000149442	0.00103573	0.0420903	0.0166	0.834	0.846	0.842	TRUE	FALSE	FALSE	FALSE	TRUE	0.401252	0.52189	0.461571	0.0898557	0.210493	0.150174	0.0584156	0.179053
A0A6S8F145-mmetsp	A0A6S8F145	A0A6S8F145	41474	251	18.792	18.932	18.9236	19.5606	19.4045	19.4982	19.5079	19.5512	19.416	19.4784	19.4268	19.4302	19.3323	19.3439	19.3807	0.605	0.609	0.563	0.47	-0.449	0.156	0.16	0.113	0.0204	2.01211e-08	1.869e-08	4.59469e-08	3.39431e-07	0.0973	0.465	0.572	0.522	TRUE	FALSE	FALSE	FALSE	TRUE	0.502599	0.707868	0.605233	0.50654	0.711809	0.609174	0.459981	0.66525
A0A6S8F160-mmetsp	A0A6S8F160	A0A6S8F160	44883	252	20.7662	20.7274	20.6999	20.445	20.4436	20.4217	20.2544	20.2432	20.2596	20.1193	20.1593	20.1907	20.2175	20.2128	20.2351	-0.294	-0.479	-0.575	-0.509	0.371	0.0771	-0.107	-0.203	-0.138	1.30626e-08	4.48001e-11	5.09586e-12	2.14801e-11	0.0799	0.0603	0.0295	0.0168	TRUE	TRUE	TRUE	TRUE	TRUE	-0.342431	-0.246309	-0.29437	-0.526849	-0.430727	-0.478788	-0.622811	-0.52669
A0A6S8F1W9-mmetsp	A0A6S8F1W9	A0A6S8F1W9	125465	253	23.8722	23.8968	23.8799	24.3269	24.3195	24.3044	24.3529	24.3623	24.3613	24.4139	24.399	24.4091	24.2129	24.2007	24.2246	0.434	0.476	0.524	0.33	-0.353	0.0812	0.123	0.172	-0.023	2.16282e-12	7.17132e-13	2.23638e-13	5.68986e-11	3.13e-06	0.00197	0.00196	0.0325	TRUE	TRUE	TRUE	TRUE	TRUE	0.400195	0.467751	0.433973	0.442082	0.509638	0.47586	0.490575	0.558131
A0A6S8F2Q2-mmetsp	A0A6S8F2Q2	A0A6S8F2Q2	81320	254	21.7963	21.7947	21.823	22.0725	22.0873	22.0548	22.1099	22.0968	22.1402	22.25	22.2418	22.233	22.3457	22.3424	22.3096	0.267	0.311	0.437	0.528	-0.309	-0.0417	0.00242	0.128	0.219	5.71136e-09	9.70539e-10	1.75809e-11	1.83859e-12	0.0519	0.217	0.0586	0.00174	TRUE	FALSE	TRUE	TRUE	TRUE	0.226329	0.307402	0.266866	0.270418	0.351492	0.310955	0.39639	0.477464
A0A6S8F337-mmetsp	A0A6S8F337	A0A6S8F337	46070	255	20.2483	20.2497	20.192	20.8608	20.8948	20.89	20.8074	20.7971	20.8245	21.0047	20.9904	20.999	20.8501	20.8129	20.8269	0.652	0.58	0.768	0.6	-0.52	0.132	0.0598	0.248	0.08	3.7664e-13	1.53871e-12	5.23659e-14	1.01905e-12	3.35e-08	0.00407	0.000366	0.000838	TRUE	TRUE	TRUE	TRUE	TRUE	0.607972	0.695675	0.651823	0.535795	0.623498	0.579647	0.724165	0.811868
A0A6S8F451-mmetsp	A0A6S8F451	A0A6S8F451	142393	256	22.0065	21.9875	21.9578	22.3334	22.3323	22.3089	22.3164	22.3261	22.3356	22.4933	22.5022	22.502	22.5317	22.5205	22.553	0.341	0.342	0.515	0.551	-0.35	-0.00893	-0.00778	0.165	0.201	1.84081e-10	1.76895e-10	1.35617e-12	6.0547e-13	0.00373	0.116	0.0108	0.000448	TRUE	FALSE	TRUE	TRUE	TRUE	0.302379	0.379522	0.340951	0.303533	0.380677	0.342105	0.476688	0.553832
A0A6S8F4V1-mmetsp	A0A6S8F4V1	A0A6S8F4V1	43822	257	21.327	21.3596	21.3182	21.0114	21.0431	20.982	20.9136	20.8628	20.8875	20.7394	20.7292	20.7671	20.852	20.8173	20.8565	-0.323	-0.447	-0.59	-0.493	0.37	0.0477	-0.0765	-0.219	-0.123	5.41402e-09	1.21066e-10	4.50016e-12	3.79279e-11	0.0504	0.0986	0.0272	0.0252	TRUE	TRUE	TRUE	TRUE	TRUE	-0.371535	-0.273942	-0.322739	-0.495731	-0.398138	-0.446935	-0.638451	-0.540858
A0A6S8F7D6-mmetsp	A0A6S8F7D6	A0A6S8F7D6	83660	258	22.6088	22.6012	22.6421	22.459	22.4635	22.4581	22.3213	22.3383	22.323	22.3225	22.3232	22.3019	22.2816	22.2689	22.2665	-0.157	-0.29	-0.302	-0.345	0.219	0.0615	-0.0712	-0.0828	-0.126	5.25276e-07	5.07938e-10	3.20182e-10	6.52105e-11	0.309	0.172	0.196	0.0351	FALSE	FALSE	FALSE	TRUE	TRUE	-0.192962	-0.121452	-0.157207	-0.325652	-0.254141	-0.289896	-0.337283	-0.265773
A0A6S8F7M8-mmetsp	A0A6S8F7M8	A0A6S8F7M8	140207	259	20.0211	20.0026	20.1313	19.3607	19.4274	19.38	19.3958	19.3842	19.3754	19.4392	19.4494	19.3435	19.5475	19.4942	19.4842	-0.662	-0.667	-0.641	-0.543	0.503	-0.16	-0.164	-0.138	-0.0405	4.09317e-10	3.79913e-10	6.00368e-10	4.12592e-09	0.00769	0.157	0.238	0.201	TRUE	FALSE	FALSE	FALSE	TRUE	-0.742494	-0.582102	-0.662298	-0.746716	-0.586324	-0.66652	-0.721192	-0.560799
A0A6S8F7W4-mmetsp	A0A6S8F7W4	A0A6S8F7W4	48707	260	20.5836	20.6374	20.6625	20.9969	21.0202	21.0002	20.9607	20.8723	20.9152	20.8874	20.8668	20.85	20.8276	20.8319	20.8018	0.378	0.288	0.24	0.193	-0.22	0.158	0.0684	0.0204	-0.0272	4.31466e-09	9.35499e-08	6.88724e-07	6.93941e-06	0.0446	0.584	0.701	0.669	TRUE	FALSE	FALSE	FALSE	TRUE	0.32191	0.433966	0.377938	0.232207	0.344263	0.288235	0.184203	0.296258
A0A6S8F8K9-mmetsp	A0A6S8F8K9	A0A6S8F8K9	46880	261	21.9026	21.9445	21.9038	21.7143	21.7231	21.7301	21.4734	21.4589	21.4605	21.5485	21.5218	21.5489	21.511	21.4928	21.4929	-0.194	-0.453	-0.377	-0.418	0.288	0.094	-0.164	-0.0887	-0.13	8.87294e-08	4.73804e-12	4.15682e-11	1.22452e-11	0.171	0.0118	0.0878	0.0108	FALSE	TRUE	TRUE	TRUE	TRUE	-0.23211	-0.156859	-0.194484	-0.490332	-0.415082	-0.452707	-0.414829	-0.339578
A0A6S8F9V2-mmetsp	A0A6S8F9V2	A0A6S8F9V2	141082	262	19.4583	19.4403	19.4693	19.7316	19.7639	19.7377	19.8554	19.8799	19.83	19.8731	19.878	19.8876	19.7492	19.7136	19.7312	0.288	0.399	0.424	0.275	-0.277	0.0111	0.122	0.146	-0.00194	2.40985e-09	5.33758e-11	2.63314e-11	4.11995e-09	0.0319	0.0664	0.071	0.201	TRUE	TRUE	TRUE	FALSE	TRUE	0.247806	0.329134	0.28847	0.358493	0.439822	0.399157	0.382992	0.46432
A0A6S8FA95-mmetsp	A0A6S8FA95	A0A6S8FA95	142490	263	20.6	20.6262	20.6361	20.9962	20.9469	20.947	20.9212	20.928	20.9104	20.7786	20.7847	20.7819	20.8242	20.8164	20.8344	0.343	0.299	0.161	0.204	-0.201	0.141	0.0977	-0.0404	0.00285	2.30769e-10	1.13112e-09	1.18805e-06	8.86556e-08	0.00466	0.227	0.719	0.432	TRUE	FALSE	FALSE	FALSE	TRUE	0.303092	0.382111	0.342602	0.259615	0.338635	0.299125	0.121475	0.200494
A0A6S8FAF9-mmetsp	A0A6S8FAF9	A0A6S8FAF9	48245	264	19.7184	19.6977	19.6491	20.106	20.0555	20.1178	20.1224	20.126	20.1229	20.2834	20.3098	20.3045	20.2887	20.3313	20.3021	0.405	0.435	0.611	0.619	-0.414	-0.00929	0.0214	0.197	0.205	4.60625e-10	1.95179e-10	3.50005e-12	2.98922e-12	0.00847	0.122	0.0229	0.00294	TRUE	FALSE	TRUE	TRUE	TRUE	0.35518	0.454175	0.404678	0.385861	0.484856	0.435359	0.561344	0.660339
A0A6S8FB44-mmetsp	A0A6S8FB44	A0A6S8FB44	124035	265	19.0647	19.0259	18.9971	19.3984	19.4161	19.3906	19.405	19.4016	19.3997	19.3634	19.37	19.3822	19.2075	19.2271	19.2827	0.372	0.373	0.343	0.21	-0.26	0.113	0.113	0.083	-0.0497	1.08138e-09	1.06805e-09	2.85551e-09	6.97142e-07	0.0177	0.223	0.369	0.564	TRUE	FALSE	FALSE	FALSE	TRUE	0.323462	0.421478	0.37247	0.323858	0.421874	0.372866	0.293598	0.391614
A0A6S8FB78-mmetsp	A0A6S8FB78	A0A6S8FB78	44028	266	20.2548	20.2575	20.302	19.9874	20.0277	20.0116	19.8135	19.7679	19.7723	19.6607	19.6736	19.6659	19.7638	19.7449	19.7106	-0.263	-0.487	-0.605	-0.532	0.377	0.115	-0.11	-0.228	-0.155	3.42963e-08	2.59182e-11	1.95566e-12	9.09192e-12	0.122	0.0428	0.0148	0.0085	FALSE	TRUE	TRUE	TRUE	TRUE	-0.309242	-0.215898	-0.26257	-0.533571	-0.440227	-0.486899	-0.65137	-0.558026
A0A6S8FEB6-mmetsp	A0A6S8FEB6	A0A6S8FEB6	47005	267	19.9983	19.9595	19.96	20.4783	20.5071	20.4333	20.5579	20.5083	20.5034	20.5907	20.5775	20.6057	20.3939	20.4534	20.4926	0.5	0.551	0.619	0.474	-0.429	0.0716	0.122	0.19	0.0453	4.36759e-10	1.4145e-10	3.56402e-11	8.20625e-10	0.00812	0.106	0.082	0.117	TRUE	FALSE	TRUE	FALSE	TRUE	0.439386	0.56122	0.500303	0.489719	0.611553	0.550636	0.557761	0.679595
A0A6S8FF06-mmetsp	A0A6S8FF06	A0A6S8FF06	136697	268	21.3129	21.248	21.2117	21.3451	21.3399	21.2869	21.6901	21.683	21.637	22.0629	22.0772	22.1341	22.0639	22.0778	22.1263	0.0664	0.412	0.834	0.832	-0.429	-0.362	-0.0164	0.405	0.403	0.0521216	1.26023e-08	3.23877e-12	3.33598e-12	0.835	0.432	0.0217	0.00327	FALSE	FALSE	TRUE	TRUE	TRUE	-0.000714644	0.133551	0.0664182	0.345346	0.479612	0.412479	0.766738	0.901003
A0A6S8FHM6-mmetsp	A0A6S8FHM6	A0A6S8FHM6	47709	269	21.8879	21.8751	21.896	22.3761	22.3484	22.3777	22.1726	22.1709	22.1752	22.1678	22.1766	22.1631	22.0646	22.0886	22.0562	0.481	0.287	0.283	0.183	-0.247	0.234	0.0398	0.036	-0.0633	1.05393e-12	4.93896e-10	5.76926e-10	8.25289e-08	5.94e-07	0.171	0.236	0.427	TRUE	FALSE	FALSE	FALSE	TRUE	0.445819	0.516346	0.481082	0.251329	0.321855	0.286592	0.247551	0.318078
A0A6S8FI20-mmetsp	A0A6S8FI20	A0A6S8FI20	115514	270	21.1945	21.1785	21.2563	21.6071	21.5743	21.5975	21.7006	21.7442	21.73	21.9937	21.975	21.9305	22.0246	22.0271	22	0.383	0.515	0.757	0.807	-0.492	-0.109	0.0226	0.264	0.315	1.98083e-09	6.1549e-11	6.2774e-13	2.8746e-13	0.0281	0.0714	0.00573	0.000159	TRUE	TRUE	TRUE	TRUE	TRUE	0.330083	0.436306	0.383194	0.461996	0.56822	0.515108	0.703465	0.809688
A0A6S8FJI0-mmetsp	A0A6S8FJI0	A0A6S8FJI0	83274	271	21.9139	21.8956	21.9159	22.329	22.2616	22.2806	21.982	21.9935	21.9702	21.8839	21.9096	21.8954	21.8411	21.8773	21.871	0.382	0.0734	-0.0122	-0.0454	-0.0795	0.302	-0.00613	-0.0918	-0.125	2.14309e-10	0.00326472	0.555088	0.0432259	0.00434	0.871	0.896	0.842	TRUE	FALSE	FALSE	FALSE	TRUE	0.338147	0.425681	0.381914	0.0296538	0.117189	0.0734212	-0.0559745	0.0315604
A0A6S8FKT3-mmetsp	A0A6S8FKT3	A0A6S8FKT3	47705	272	20.1292	20.1673	20.1503	20.7513	20.7018	20.7448	20.7373	20.7362	20.7344	20.8105	20.7892	20.8033	20.6932	20.7299	20.6915	0.584	0.587	0.652	0.556	-0.476	0.108	0.111	0.176	0.0802	7.94347e-13	7.42094e-13	2.10195e-13	1.4257e-12	3.04e-07	0.00204	0.00185	0.00128	TRUE	TRUE	TRUE	TRUE	TRUE	0.541918	0.625494	0.583706	0.545239	0.628816	0.587027	0.610263	0.69384
A0A6S8FNB6-mmetsp	A0A6S8FNB6	A0A6S8FNB6	140988	273	19.6461	19.648	19.6623	19.7108	19.6884	19.7032	19.8184	19.7819	19.76	20.0699	20.0635	20.0737	20.1768	20.2284	20.2143	0.0487	0.135	0.417	0.554	-0.231	-0.182	-0.0963	0.186	0.323	0.028545	1.61723e-05	5.57542e-11	1.87098e-12	0.825	0.792	0.0989	0.00177	FALSE	FALSE	TRUE	TRUE	TRUE	0.00603264	0.0912857	0.0486591	0.0920007	0.177254	0.134627	0.374256	0.459509
A0A6S8FPG2-mmetsp	A0A6S8FPG2	A0A6S8FPG2	42396	274	18.7071	18.8576	18.775	19.0466	19.136	19.1017	19.133	19.2174	19.1748	19.6124	19.5431	19.5501	20.0333	19.8853	19.9586	0.315	0.395	0.789	1.18	-0.536	-0.221	-0.14	0.253	0.644	1.23966e-05	1.19507e-06	4.94274e-10	4.21197e-12	0.553	0.714	0.225	0.00412	FALSE	FALSE	FALSE	TRUE	TRUE	0.217812	0.411899	0.314855	0.298145	0.492232	0.395188	0.691597	0.885684
A0A6S8FQE9-mmetsp	A0A6S8FQE9	A0A6S8FQE9	42278	275	21.1288	21.0937	21.1092	21.1859	21.2101	21.1557	21.3763	21.3571	21.3788	21.6914	21.6881	21.6753	21.6151	21.6254	21.6472	0.0733	0.26	0.574	0.519	-0.285	-0.212	-0.0251	0.289	0.233	0.00204635	8.38594e-09	7.37056e-13	2.50184e-12	0.769	0.397	0.00666	0.00245	FALSE	FALSE	TRUE	TRUE	TRUE	0.0324748	0.114203	0.073339	0.219312	0.30104	0.260176	0.533508	0.615236
A0A6S8FQP4-mmetsp	A0A6S8FQP4	A0A6S8FQP4	45175	276	19.8868	19.9333	19.9479	20.2985	20.314	20.3348	20.3792	20.3146	20.369	20.4168	20.4072	20.3737	20.3096	20.3014	20.2476	0.393	0.432	0.477	0.364	-0.333	0.0601	0.0987	0.144	0.0306	2.35638e-09	7.93683e-10	2.48596e-10	5.81809e-09	0.0315	0.203	0.179	0.223	TRUE	FALSE	FALSE	FALSE	TRUE	0.337783	0.448392	0.393087	0.376307	0.486915	0.431611	0.421232	0.531841
A0A6S8FTM7-mmetsp	A0A6S8FTM7	A0A6S8FTM7	45810	277	21.6711	21.5942	21.6071	20.6738	20.6684	20.677	20.4286	20.4937	20.4611	20.5645	20.5893	20.571	20.7041	20.7367	20.7213	-0.951	-1.16	-1.05	-0.903	0.813	-0.138	-0.35	-0.236	-0.0901	2.12713e-14	1.87501e-15	6.50347e-15	3.95085e-14	8.31e-13	3.16e-08	9.23e-06	3.74e-06	TRUE	TRUE	TRUE	TRUE	TRUE	-1.00146	-0.900679	-0.951072	-1.21342	-1.11263	-1.16302	-1.09962	-0.998834
A0A6S8FTP7-mmetsp	A0A6S8FTP7	A0A6S8FTP7	46347	278	23.1216	23.0993	23.0948	22.9072	22.8808	22.8683	22.592	22.6155	22.6248	22.5211	22.5285	22.5306	22.5096	22.5144	22.5202	-0.22	-0.494	-0.578	-0.591	0.377	0.157	-0.118	-0.202	-0.214	1.77896e-08	1.29515e-12	1.96767e-13	1.53657e-13	0.0922	0.0035	0.00173	6.53e-05	TRUE	TRUE	TRUE	TRUE	TRUE	-0.256668	-0.182926	-0.219797	-0.531312	-0.457569	-0.494441	-0.615366	-0.541624
A0A6S8FVZ5-mmetsp	A0A6S8FVZ5	A0A6S8FVZ5	79468	279	22.7475	22.7392	22.7435	22.5638	22.5693	22.5631	22.2793	22.2875	22.2871	22.2307	22.2292	22.2198	22.2946	22.2951	22.3012	-0.178	-0.459	-0.517	-0.446	0.32	0.142	-0.139	-0.197	-0.126	2.1694e-08	3.12723e-13	7.45673e-14	4.33754e-13	0.1	0.000728	0.000615	0.000287	FALSE	TRUE	TRUE	TRUE	TRUE	-0.208394	-0.14762	-0.178007	-0.489113	-0.428339	-0.458726	-0.547187	-0.486414
A0A6S8FW41-mmetsp	A0A6S8FW41	A0A6S8FW41	47403	280	20.6353	20.5683	20.637	21.2814	21.2424	21.2388	21.3972	21.4135	21.3978	21.3852	21.3983	21.3917	21.1497	21.192	21.1704	0.641	0.789	0.778	0.557	-0.553	0.0876	0.236	0.225	0.00409	1.22489e-12	9.99468e-14	1.18498e-13	6.50517e-12	8.08e-07	0.000145	0.00109	0.00631	TRUE	TRUE	TRUE	TRUE	TRUE	0.593098	0.688203	0.64065	0.741748	0.836853	0.789301	0.730659	0.825764
A0A6S8FXF3-mmetsp	A0A6S8FXF3	A0A6S8FXF3	61706	281	21.433	21.4143	21.4283	21.8035	21.7869	21.7671	21.7918	21.7911	21.7799	21.7737	21.8025	21.7863	21.6316	21.6384	21.6613	0.361	0.362	0.362	0.219	-0.261	0.0999	0.102	0.102	-0.0422	5.37503e-11	5.07562e-11	5.0919e-11	1.83507e-08	0.000929	0.0646	0.0954	0.312	TRUE	TRUE	TRUE	FALSE	TRUE	0.323896	0.397423	0.36066	0.325645	0.399173	0.362409	0.325547	0.399075
A0A6S8FYH8-mmetsp	A0A6S8FYH8	A0A6S8FYH8	136860	282	19.8322	19.8753	19.8649	19.6305	19.6576	19.6921	19.2629	19.2064	19.1934	19.3155	19.3217	19.3072	19.3359	19.3266	19.3593	-0.197	-0.637	-0.543	-0.517	0.379	0.181	-0.258	-0.164	-0.138	1.71871e-06	2.50943e-12	1.68465e-11	3.00567e-11	0.408	0.00657	0.0574	0.0216	FALSE	TRUE	TRUE	TRUE	TRUE	-0.247571	-0.147234	-0.197402	-0.686758	-0.586421	-0.63659	-0.592854	-0.492517
A0A6S8FYS3-mmetsp	A0A6S8FYS3	A0A6S8FYS3	45959	283	20.3455	20.4483	20.3575	20.2749	20.2376	20.1917	19.8089	19.8055	19.7913	19.6175	19.5612	19.6498	19.6973	19.6423	19.7178	-0.149	-0.582	-0.774	-0.698	0.441	0.292	-0.141	-0.334	-0.257	0.000764155	6.01387e-10	2.06312e-11	7.06392e-11	0.741	0.184	0.063	0.0367	FALSE	FALSE	TRUE	TRUE	TRUE	-0.221872	-0.0762585	-0.149065	-0.654654	-0.509041	-0.581848	-0.847071	-0.701458
A0A6S8FZ62-mmetsp	A0A6S8FZ62	A0A6S8FZ62	140959	284	21.3213	21.3261	21.3785	21.6579	21.6989	21.6996	21.7821	21.7568	21.7536	21.8062	21.8195	21.792	21.6333	21.5924	21.574	0.344	0.422	0.464	0.258	-0.298	0.046	0.125	0.166	-0.0396	2.71803e-09	2.44636e-10	8.04699e-11	7.11982e-08	0.0344	0.133	0.115	0.416	TRUE	FALSE	FALSE	FALSE	TRUE	0.294589	0.392449	0.343519	0.373255	0.471114	0.422185	0.414989	0.512849
A0A6S8FZE9-mmetsp	A0A6S8FZE9	A0A6S8FZE9	47525	285	21.4894	21.4722	21.4857	21.4188	21.4009	21.4201	20.9391	20.9649	20.9542	21.0842	21.0855	21.0957	20.8495	20.8575	20.8533	-0.0692	-0.53	-0.394	-0.629	0.324	0.255	-0.205	-0.0696	-0.305	0.000639421	1.51409e-13	5.26571e-12	1.91351e-14	0.736	0.000281	0.0301	6.11e-07	FALSE	TRUE	TRUE	TRUE	TRUE	-0.102215	-0.0361447	-0.0691798	-0.562762	-0.496692	-0.529727	-0.427012	-0.360942
A0A6S8G036-mmetsp	A0A6S8G036	A0A6S8G036	73845	286	21.2445	21.2218	21.2806	21.8069	21.8071	21.7711	21.8809	21.8924	21.8791	21.979	21.9963	21.9863	21.7871	21.7616	21.7924	0.546	0.635	0.738	0.531	-0.49	0.0559	0.145	0.248	0.0412	1.85366e-12	3.02273e-13	4.95089e-14	2.5673e-12	2.2e-06	0.000703	0.000343	0.00252	TRUE	TRUE	TRUE	TRUE	TRUE	0.504064	0.587974	0.546019	0.593204	0.677114	0.635159	0.696277	0.780187
A0A6S8G123-mmetsp	A0A6S8G123	A0A6S8G123	79105	287	20.5267	20.6011	20.5591	21.2934	21.2068	21.2469	21.1309	21.1047	21.1309	21.1929	21.182	21.1984	20.9025	20.9538	20.9026	0.687	0.56	0.629	0.357	-0.447	0.24	0.113	0.182	-0.0892	4.09625e-12	4.65585e-11	1.1719e-11	8.84476e-09	1.34e-05	0.0616	0.0477	0.255	TRUE	TRUE	TRUE	FALSE	TRUE	0.630331	0.743097	0.686714	0.503489	0.616255	0.559872	0.57241	0.685176
A0A6S8G1Q0-mmetsp	A0A6S8G1Q0	A0A6S8G1Q0	105921	288	20.8521	20.7898	20.8659	21.2578	21.2187	21.2148	21.2705	21.3147	21.2844	21.3991	21.432	21.4173	21.3492	21.3683	21.329	0.395	0.454	0.58	0.513	-0.388	0.00622	0.0656	0.192	0.125	9.39888e-10	1.81345e-10	9.89212e-12	4.28671e-11	0.0159	0.118	0.0438	0.0273	TRUE	FALSE	TRUE	TRUE	TRUE	0.343247	0.44583	0.394539	0.402671	0.505254	0.453962	0.528916	0.631499
A0A6S8G1R0-mmetsp	A0A6S8G1R0	A0A6S8G1R0	140942	289	21.4413	21.424	21.4023	21.0381	20.9965	21.0137	20.8757	20.8871	20.8809	20.7706	20.8132	20.7969	20.8919	20.8983	20.9081	-0.406	-0.541	-0.629	-0.523	0.42	0.0135	-0.121	-0.209	-0.103	3.4394e-11	1.12605e-12	1.85703e-13	1.69616e-12	0.000508	0.00311	0.00163	0.00158	TRUE	TRUE	TRUE	TRUE	TRUE	-0.446312	-0.366518	-0.406415	-0.581196	-0.501402	-0.541299	-0.668884	-0.58909
A0A6S8G300-mmetsp	A0A6S8G300	A0A6S8G300	42866	290	18.6455	18.7406	18.7227	19.0466	19.1073	19.0746	19.3755	19.2946	19.296	19.319	19.2689	19.3052	19.3063	19.2867	19.2992	0.373	0.619	0.595	0.594	-0.436	-0.0631	0.183	0.158	0.158	2.61274e-08	7.30603e-11	1.17361e-10	1.18067e-10	0.109	0.0776	0.135	0.049	FALSE	TRUE	FALSE	TRUE	TRUE	0.308468	0.438001	0.373235	0.554341	0.683874	0.619108	0.530003	0.659536
A0A6S8G4R3-mmetsp	A0A6S8G4R3	A0A6S8G4R3	141598	291	19.865	19.8548	19.8135	20.137	20.129	20.1238	20.2122	20.2553	20.227	20.3564	20.3315	20.3636	20.189	20.1791	20.1964	0.286	0.387	0.506	0.344	-0.304	-0.019	0.0826	0.202	0.0392	3.38618e-09	9.62793e-11	3.97616e-12	3.90059e-10	0.0391	0.0884	0.0251	0.0888	TRUE	TRUE	TRUE	TRUE	TRUE	0.244087	0.326989	0.285538	0.345642	0.428544	0.387093	0.46466	0.547562
A0A6S8G4U0-mmetsp	A0A6S8G4U0	A0A6S8G4U0	141423	292	23.3741	23.3808	23.3262	24.1173	24.0865	24.114	24.0091	24.0055	24.0276	24.0644	24.0717	24.0773	23.8646	23.8693	23.8666	0.746	0.654	0.711	0.506	-0.523	0.222	0.13	0.187	-0.0169	2.28381e-14	1.1128e-13	4.06411e-14	2.38193e-12	8.62e-13	0.000167	0.000266	0.00232	TRUE	TRUE	TRUE	TRUE	TRUE	0.705806	0.785277	0.745542	0.613958	0.693429	0.653693	0.670994	0.750465
A0A6S8G5T7-mmetsp	A0A6S8G5T7	A0A6S8G5T7	43451	293	20.2047	20.2777	20.2395	19.9439	19.8889	19.9132	19.9069	19.8936	19.9379	19.9373	19.9293	19.9283	19.9464	19.9887	19.9481	-0.325	-0.328	-0.309	-0.28	0.248	-0.0769	-0.0795	-0.0607	-0.0312	7.17496e-09	6.55891e-09	1.29164e-08	4.02202e-08	0.0588	0.375	0.488	0.373	TRUE	FALSE	FALSE	FALSE	TRUE	-0.375706	-0.274899	-0.325302	-0.378258	-0.277451	-0.327854	-0.359427	-0.25862
A0A6S8G6F7-mmetsp	A0A6S8G6F7	A0A6S8G6F7	116973	294	21.5726	21.5845	21.5398	21.4329	21.421	21.4135	21.0316	21.0491	21.0578	21.0577	21.05	21.0672	21.0297	21.0091	21.0188	-0.143	-0.519	-0.507	-0.546	0.343	0.2	-0.176	-0.164	-0.203	2.18795e-06	8.05952e-13	1.07022e-12	4.39509e-13	0.428	0.00223	0.00902	0.000291	FALSE	TRUE	TRUE	TRUE	TRUE	-0.180424	-0.105951	-0.143188	-0.556729	-0.482256	-0.519493	-0.544584	-0.470111
A0A6S8GAD4-mmetsp	A0A6S8GAD4	A0A6S8GAD4	82725	295	22.0191	22.0261	21.9896	21.944	21.9559	21.9264	21.5424	21.5314	21.5404	21.514	21.4943	21.5077	21.6215	21.6268	21.685	-0.0695	-0.474	-0.506	-0.367	0.283	0.214	-0.19	-0.223	-0.0839	0.00454011	1.58828e-11	7.15273e-12	3.21569e-10	0.788	0.0303	0.0366	0.0817	FALSE	TRUE	TRUE	TRUE	TRUE	-0.113055	-0.0259409	-0.069498	-0.517066	-0.429952	-0.473509	-0.549857	-0.462743
A0A6S8GBI0-mmetsp	A0A6S8GBI0	A0A6S8GBI0	141416	296	18.2906	18.3788	18.31	19.0726	18.9941	18.9971	18.701	18.6975	18.7376	18.7725	18.7579	18.7553	18.5895	18.5724	18.5781	0.695	0.386	0.435	0.254	-0.354	0.341	0.0317	0.0816	-0.1	4.95595e-12	5.07087e-09	1.23921e-09	5.55598e-07	2.02e-05	0.351	0.299	0.552	TRUE	FALSE	FALSE	FALSE	TRUE	0.636831	0.752759	0.694795	0.327592	0.44352	0.385556	0.37745	0.493378
A0A6S8GBP0-mmetsp	A0A6S8GBP0	A0A6S8GBP0	142686	297	21.7768	21.774	21.785	22.3108	22.3119	22.3049	22.169	22.1707	22.1672	22.131	22.1228	22.1286	21.8744	21.8743	21.8601	0.531	0.39	0.349	0.091	-0.272	0.258	0.118	0.0767	-0.181	6.155e-14	2.45277e-12	9.40087e-12	2.99674e-05	4.77e-11	0.00644	0.0427	0.717	TRUE	TRUE	TRUE	FALSE	TRUE	0.49993	0.561345	0.530637	0.359683	0.421097	0.39039	0.318139	0.379553
A0A6S8GCN4-mmetsp	A0A6S8GCN4	A0A6S8GCN4	140287	298	19.4611	19.5092	19.5159	19.7165	19.7229	19.72	19.8711	19.8816	19.8629	20.0522	20.0328	20.0174	19.9713	19.9256	19.9487	0.224	0.377	0.539	0.453	-0.319	-0.0941	0.0579	0.22	0.135	7.25593e-08	1.8656e-10	2.64342e-12	2.08256e-11	0.16	0.119	0.0188	0.0164	FALSE	FALSE	TRUE	TRUE	TRUE	0.181788	0.267075	0.224432	0.333873	0.419161	0.376517	0.496118	0.581406
A0A6S8GGC9-mmetsp	A0A6S8GGC9	A0A6S8GGC9	140375	299	19.4736	19.5342	19.5958	18.5485	18.5932	18.4447	18.7582	18.5655	18.6578	18.5975	18.602	18.5317	18.6717	18.6568	18.7127	-1.01	-0.874	-0.957	-0.854	0.738	-0.267	-0.136	-0.219	-0.116	1.12641e-10	5.86457e-10	2.01131e-10	7.67599e-10	0.00222	0.182	0.166	0.114	TRUE	FALSE	FALSE	FALSE	TRUE	-1.11483	-0.896566	-1.0057	-0.983173	-0.764905	-0.874039	-1.06658	-0.848315
A0A6S8GIH8-mmetsp	A0A6S8GIH8	A0A6S8GIH8	46884	300	21.5309	21.5435	21.5649	21.2228	21.1864	21.1865	20.9973	21.0287	20.991	20.9332	20.9137	20.9097	20.9201	20.9364	20.9316	-0.348	-0.541	-0.628	-0.617	0.427	0.0788	-0.114	-0.201	-0.19	2.1151e-10	1.11303e-12	1.86491e-13	2.28414e-13	0.00429	0.00307	0.00164	0.000116	TRUE	TRUE	TRUE	TRUE	TRUE	-0.38768	-0.308039	-0.347859	-0.580604	-0.500963	-0.540783	-0.667378	-0.587737
A0A6S8GL57-mmetsp	A0A6S8GL57	A0A6S8GL57	44843	301	21.862	21.8659	21.8205	22.0624	22.0653	22.0653	22.1996	22.2343	22.2244	22.3981	22.3794	22.3974	22.3804	22.3714	22.3936	0.215	0.37	0.542	0.532	-0.332	-0.117	0.0381	0.21	0.2	3.90948e-08	7.16484e-11	7.51705e-13	9.36966e-13	0.128	0.0769	0.00678	0.000766	FALSE	TRUE	TRUE	TRUE	TRUE	0.176212	0.253483	0.214847	0.331292	0.408563	0.369927	0.503517	0.580788
A0A6S8GS03-mmetsp	A0A6S8GS03	A0A6S8GS03	142698	302	22.1101	22.0517	22.1858	22.4726	22.4688	22.4678	22.8319	22.854	22.8298	22.983	23.0004	22.9416	22.8167	22.8238	22.8072	0.354	0.723	0.859	0.7	-0.527	-0.173	0.196	0.332	0.173	2.86627e-08	6.79118e-12	8.58187e-13	9.93936e-12	0.113	0.0158	0.00759	0.00913	FALSE	TRUE	TRUE	TRUE	TRUE	0.291921	0.415725	0.353823	0.660772	0.784577	0.722675	0.797201	0.921005
A0A6S7ZG73-mmetsp	A0A6S7ZG73	A0A6S7ZG73	138959	303	21.3026	21.2774	21.2728	21.1262	21.1675	21.1608	20.9495	20.964	20.9418	20.8869	20.8739	20.8701	20.9634	20.9412	20.9434	-0.133	-0.333	-0.407	-0.335	0.242	0.109	-0.091	-0.166	-0.0935	5.92519e-06	2.09033e-10	1.89003e-11	1.91597e-10	0.503	0.125	0.0606	0.0633	FALSE	FALSE	TRUE	TRUE	TRUE	-0.170794	-0.0947454	-0.13277	-0.370527	-0.294478	-0.332503	-0.445385	-0.369337
A0A6S7ZGB1-mmetsp	A0A6S7ZGB1	A0A6S7ZGB1	141027	304	18.4383	18.3919	18.408	18.6884	18.7015	18.7142	18.7656	18.7682	18.7641	19.0156	19.0001	19.01	18.9953	19.0215	18.9947	0.289	0.353	0.596	0.591	-0.366	-0.0771	-0.0125	0.23	0.225	9.18459e-10	8.56617e-11	1.66517e-13	1.83294e-13	0.0156	0.0833	0.00149	8.26e-05	TRUE	TRUE	TRUE	TRUE	TRUE	0.251226	0.326138	0.288682	0.315801	0.390712	0.353256	0.558424	0.633335
A0A6S7ZGZ7-mmetsp	A0A6S7ZGZ7	A0A6S7ZGZ7	138602	305	19.4202	19.3453	19.2863	19.5244	19.5362	19.5065	19.7691	19.8261	19.8385	20.0749	20.0954	20.118	20.0741	20.0782	20.0729	0.172	0.461	0.746	0.724	-0.42	-0.249	0.0401	0.325	0.304	9.3725e-05	2.66484e-09	9.18895e-12	1.29268e-11	0.663	0.293	0.0422	0.0112	FALSE	FALSE	TRUE	TRUE	TRUE	0.106303	0.237305	0.171804	0.395144	0.526146	0.460645	0.680041	0.811043
A0A6S7ZL30-mmetsp	A0A6S7ZL30	A0A6S7ZL30	73614	306	20.7689	20.9176	20.9887	19.8633	19.8324	19.8195	19.7455	19.6228	19.5661	19.6954	19.6358	19.5798	19.9439	19.8596	19.796	-1.05	-1.25	-1.25	-1.03	0.916	-0.137	-0.331	-0.339	-0.109	4.70624e-10	6.44888e-11	5.99039e-11	6.46111e-10	0.00862	0.0731	0.102	0.108	TRUE	TRUE	FALSE	FALSE	TRUE	-1.18243	-0.924275	-1.05335	-1.376	-1.11785	-1.24692	-1.38379	-1.12564
A0A6S7ZMX4-mmetsp	A0A6S7ZMX4	A0A6S7ZMX4	136865	307	20.7443	20.6735	20.7689	20.4103	20.4302	20.436	20.3036	20.3693	20.3041	20.2542	20.2629	20.2543	20.25	20.253	20.186	-0.303	-0.403	-0.472	-0.499	0.336	0.0321	-0.0677	-0.136	-0.164	1.40343e-07	5.62446e-09	9.11543e-10	4.70713e-10	0.202	0.361	0.273	0.0959	FALSE	FALSE	FALSE	TRUE	TRUE	-0.364594	-0.242248	-0.303421	-0.464433	-0.342087	-0.40326	-0.532959	-0.410613
A0A6S7ZSN5-mmetsp	A0A6S7ZSN5	A0A6S7ZSN5	117249	308	19.8195	19.8289	19.7852	20.1456	20.0815	20.1287	19.8625	19.9021	19.8782	19.8507	19.8538	19.8449	19.8341	19.8023	19.831	0.307	0.0697	0.0386	0.0112	-0.0854	0.222	-0.0157	-0.0468	-0.0741	4.60003e-09	0.00612622	0.0917006	0.603136	0.0461	0.876	0.883	0.871	TRUE	FALSE	FALSE	FALSE	TRUE	0.261572	0.35322	0.307396	0.0238964	0.115545	0.0697206	-0.00726042	0.084388
A0A6S7ZUM2-mmetsp	A0A6S7ZUM2	A0A6S7ZUM2	42092	309	22.635	22.6131	22.5834	22.4737	22.4789	22.4592	22.2199	22.2135	22.2525	22.1218	22.1396	22.1408	22.0928	22.0899	22.1051	-0.14	-0.382	-0.476	-0.515	0.303	0.163	-0.0793	-0.174	-0.212	5.70734e-06	7.25433e-11	5.22378e-12	2.08278e-12	0.501	0.0773	0.0299	0.00199	FALSE	TRUE	TRUE	TRUE	TRUE	-0.179844	-0.0999947	-0.139919	-0.421798	-0.341948	-0.381873	-0.516387	-0.436537
A0A6S7ZUT4-mmetsp	A0A6S7ZUT4	A0A6S7ZUT4	137636	310	18.6618	18.6602	18.6673	18.3352	18.3142	18.3364	18.252	18.2909	18.3081	18.2154	18.1936	18.1972	18.238	18.239	18.1879	-0.334	-0.379	-0.461	-0.442	0.323	-0.0112	-0.0562	-0.138	-0.118	9.79163e-10	2.23174e-10	2.22956e-11	3.72622e-11	0.0164	0.129	0.0652	0.025	TRUE	FALSE	TRUE	TRUE	TRUE	-0.378107	-0.290836	-0.334472	-0.423088	-0.335818	-0.379453	-0.504658	-0.417387
A0A6S7ZVT0-mmetsp	A0A6S7ZVT0	A0A6S7ZVT0	109323	311	19.2583	19.1712	19.232	19.6133	19.6485	19.6385	19.5427	19.5503	19.5523	19.5574	19.5868	19.551	19.6199	19.614	19.5867	0.413	0.328	0.345	0.386	-0.294	0.119	0.0336	0.0502	0.092	3.60245e-10	5.26552e-09	2.97536e-09	7.85857e-10	0.00689	0.355	0.373	0.115	TRUE	FALSE	FALSE	FALSE	TRUE	0.363491	0.462415	0.412953	0.278471	0.377396	0.327933	0.295093	0.394018
A0A6S7ZX17-mmetsp	A0A6S7ZX17	A0A6S7ZX17	43775	312	19.8025	19.8762	19.8533	19.4082	19.2911	19.4029	19.5227	19.5192	19.4391	19.4012	19.3928	19.3869	19.3104	19.3896	19.3219	-0.477	-0.35	-0.45	-0.503	0.356	-0.12	0.00582	-0.0942	-0.147	1.27333e-08	3.96841e-07	2.42544e-08	6.81471e-09	0.0789	0.666	0.532	0.235	TRUE	FALSE	FALSE	FALSE	TRUE	-0.554255	-0.398972	-0.476614	-0.42795	-0.272668	-0.350309	-0.528017	-0.372735
A0A6S7ZXG2-mmetsp	A0A6S7ZXG2	A0A6S7ZXG2	119199	313	19.3553	19.3371	19.3479	19.5659	19.6199	19.6058	19.5781	19.553	19.5781	19.6344	19.6291	19.6582	19.55	19.558	19.5158	0.25	0.223	0.294	0.194	-0.192	0.0581	0.0306	0.101	0.00214	2.11557e-08	7.81856e-08	3.38398e-09	3.53838e-07	0.0993	0.572	0.383	0.525	TRUE	FALSE	FALSE	FALSE	TRUE	0.207746	0.293044	0.250395	0.180317	0.265615	0.222966	0.251159	0.336458
A0A6S7ZZI1-mmetsp	A0A6S7ZZI1	A0A6S7ZZI1	43893	314	21.057	21.0775	21.0437	21.3955	21.3542	21.4318	21.5811	21.5739	21.6083	21.526	21.5441	21.5278	21.5105	21.5142	21.4586	0.334	0.528	0.473	0.435	-0.354	-0.0198	0.174	0.119	0.0808	5.13002e-09	2.40039e-11	8.87298e-11	2.39244e-10	0.0489	0.0406	0.12	0.071	TRUE	TRUE	FALSE	TRUE	TRUE	0.284059	0.3847	0.334379	0.47804	0.578681	0.52836	0.422858	0.523499
A0A6S8A0I2-mmetsp	A0A6S8A0I2	A0A6S8A0I2	30858	315	20.2076	20.3316	20.1194	19.5001	19.4709	19.4303	19.3025	19.182	19.354	19.3422	19.265	19.424	19.6555	19.6462	19.6832	-0.752	-0.94	-0.876	-0.558	0.625	-0.127	-0.315	-0.251	0.0673	1.23867e-08	9.46197e-10	2.15667e-09	3.51403e-07	0.0778	0.215	0.346	0.524	TRUE	FALSE	FALSE	FALSE	TRUE	-0.874741	-0.630178	-0.75246	-1.06234	-0.817779	-0.94006	-0.998084	-0.753521
A0A6S8A213-mmetsp	A0A6S8A213	A0A6S8A213	44415	316	19.6409	19.5726	19.5574	19.7612	19.7797	19.7523	20.0264	19.9747	19.9761	20.2604	20.3374	20.3049	20.1614	20.1604	20.2144	0.174	0.402	0.711	0.588	-0.375	-0.201	0.0271	0.336	0.213	4.31526e-05	5.66935e-09	7.02384e-12	6.61191e-11	0.625	0.362	0.0362	0.0354	FALSE	FALSE	TRUE	TRUE	TRUE	0.11307	0.235154	0.174112	0.341075	0.463159	0.402117	0.649582	0.771666
A0A6S8A3G1-mmetsp	A0A6S8A3G1	A0A6S8A3G1	60944	317	20.9066	20.8993	20.8938	20.8118	20.8361	20.8043	20.6692	20.6529	20.6816	20.6411	20.6545	20.6416	20.6159	20.6134	20.6111	-0.0825	-0.232	-0.254	-0.286	0.171	0.0885	-0.061	-0.0831	-0.115	0.000203009	4.21663e-09	1.46433e-09	3.62217e-10	0.695	0.335	0.313	0.0861	FALSE	FALSE	FALSE	TRUE	TRUE	-0.116839	-0.0481903	-0.0825145	-0.266321	-0.197672	-0.231997	-0.288492	-0.219843
A0A6S8A4E1-mmetsp	A0A6S8A4E1	A0A6S8A4E1	42009	318	19.8231	19.9266	19.8651	20.0866	20.0642	20.0324	20.2141	20.2786	20.2757	20.5471	20.4967	20.5607	20.5526	20.4765	20.5054	0.189	0.385	0.663	0.64	-0.375	-0.186	0.00911	0.288	0.264	5.91102e-05	3.62854e-08	6.49156e-11	9.91804e-11	0.641	0.518	0.105	0.0446	FALSE	FALSE	FALSE	TRUE	TRUE	0.120763	0.258147	0.189455	0.315833	0.453218	0.384526	0.594534	0.731919
A0A6S8A4M1-mmetsp	A0A6S8A4M1	A0A6S8A4M1	41946	319	21.1063	21.0731	21.1063	20.7646	20.7712	20.755	20.5474	20.4863	20.4822	20.5923	20.5143	20.517	20.4105	20.5303	20.5027	-0.332	-0.59	-0.554	-0.614	0.418	0.0863	-0.172	-0.136	-0.196	2.22446e-07	3.07449e-10	6.41763e-10	1.91808e-10	0.238	0.146	0.244	0.0633	FALSE	FALSE	FALSE	TRUE	TRUE	-0.401342	-0.261919	-0.33163	-0.659627	-0.520204	-0.589916	-0.623736	-0.484313
A0A6S8A5F0-mmetsp	A0A6S8A5F0	A0A6S8A5F0	36111	320	22.7575	22.7605	22.734	22.6173	22.6303	22.6065	22.5019	22.5107	22.4852	22.5484	22.5448	22.5599	22.4471	22.4386	22.4683	-0.133	-0.251	-0.2	-0.299	0.177	0.044	-0.0748	-0.023	-0.123	3.40964e-06	2.88952e-09	4.03831e-08	3.7788e-10	0.462	0.3	0.565	0.0877	FALSE	FALSE	FALSE	TRUE	TRUE	-0.168674	-0.0966665	-0.13267	-0.28744	-0.215433	-0.251437	-0.235642	-0.163634
A0A6S8A7E6-mmetsp	A0A6S8A7E6	A0A6S8A7E6	243	321	19.864	19.8311	19.9219	20.1528	20.1296	20.209	20.7171	20.7611	20.718	21.0279	21.0199	20.9882	20.8107	20.8178	20.7698	0.291	0.86	1.14	0.927	-0.644	-0.352	0.216	0.496	0.284	2.19374e-07	7.40857e-13	2.49535e-14	2.99484e-13	0.237	0.00203	0.000122	0.000168	FALSE	TRUE	TRUE	TRUE	TRUE	0.230281	0.352666	0.291473	0.798538	0.920923	0.85973	1.07853	1.20091
A0A6S8A7S4-mmetsp	A0A6S8A7S4	A0A6S8A7S4	140947	322	19.1437	19.1203	19.0817	19.4396	19.5323	19.4791	19.4385	19.4536	19.4786	19.2921	19.2894	19.299	19.3107	19.2846	19.3404	0.368	0.342	0.178	0.197	-0.217	0.151	0.125	-0.0387	-0.0204	5.76235e-09	1.36716e-08	1.49586e-05	5.59738e-06	0.0522	0.439	0.785	0.661	TRUE	FALSE	FALSE	FALSE	TRUE	0.31243	0.424448	0.368439	0.285675	0.397693	0.341684	0.122291	0.234309
A0A6S8ACM9-mmetsp	A0A6S8ACM9	A0A6S8ACM9	48720	323	19.8841	19.8945	19.8667	19.9989	19.9723	20.0047	20.1598	20.1776	20.151	20.2602	20.2566	20.2537	20.0861	20.1237	20.1025	0.11	0.281	0.375	0.222	-0.198	-0.0875	0.0833	0.177	0.0246	3.36999e-05	1.3292e-09	4.45787e-11	1.97439e-08	0.612	0.238	0.0904	0.317	FALSE	FALSE	TRUE	FALSE	TRUE	0.0725441	0.147809	0.110177	0.243361	0.318626	0.280994	0.337425	0.412691
A0A6S8ADC4-mmetsp	A0A6S8ADC4	A0A6S8ADC4	140542	324	21.85	21.7793	21.8555	21.4345	21.4304	21.435	21.2749	21.2729	21.221	21.1214	21.1757	21.1176	21.2684	21.3118	21.3262	-0.395	-0.572	-0.69	-0.526	0.437	0.0417	-0.135	-0.253	-0.0895	3.58424e-09	4.67204e-11	5.01227e-12	1.25462e-10	0.0404	0.0618	0.0292	0.0506	TRUE	TRUE	TRUE	TRUE	TRUE	-0.452577	-0.33734	-0.394959	-0.629589	-0.514352	-0.571971	-0.747619	-0.632382
A0A6S8AE91-mmetsp	A0A6S8AE91	A0A6S8AE91	119464	325	19.7069	19.7686	19.7667	20.0399	20.0086	19.9946	19.9928	19.9969	19.9834	20.2405	20.2034	20.1921	20.1742	20.1943	20.2087	0.267	0.244	0.465	0.445	-0.284	-0.0171	-0.0404	0.181	0.161	3.95681e-08	1.10051e-07	6.38998e-11	1.06347e-10	0.129	0.594	0.104	0.0464	FALSE	FALSE	FALSE	TRUE	TRUE	0.218896	0.315009	0.266952	0.195586	0.291699	0.243642	0.416548	0.512661
A0A6S8AGF2-mmetsp	A0A6S8AGF2	A0A6S8AGF2	136608	326	20.5227	20.5309	20.527	20.4117	20.4323	20.4101	20.5487	20.5807	20.5566	20.8482	20.8155	20.84	20.8522	20.8191	20.8513	-0.109	0.0352	0.308	0.314	-0.11	-0.218	-0.0745	0.198	0.204	4.12138e-05	0.0665621	5.09188e-10	4.01804e-10	0.623	0.895	0.227	0.09	FALSE	FALSE	FALSE	TRUE	TRUE	-0.146773	-0.0708481	-0.108811	-0.00280377	0.0731214	0.0351588	0.269765	0.34569
A0A6S8AGH7-mmetsp	A0A6S8AGH7	A0A6S8AGH7	48812	327	18.556	18.6178	18.5429	17.9951	17.8481	17.7739	17.7118	17.7753	17.7418	17.6253	17.6288	17.757	17.7755	17.7965	17.8648	-0.7	-0.829	-0.902	-0.76	0.638	-0.0617	-0.191	-0.264	-0.122	1.21413e-08	1.71722e-09	6.45584e-10	4.71712e-09	0.0771	0.256	0.244	0.209	TRUE	FALSE	FALSE	FALSE	TRUE	-0.813386	-0.58632	-0.699853	-0.942795	-0.715728	-0.829261	-1.01537	-0.788305
A0A6S8AHB7-mmetsp	A0A6S8AHB7	A0A6S8AHB7	70240	328	18.5994	18.5962	18.5273	18.8876	18.8343	18.8491	19.4178	19.4926	19.4878	19.4434	19.4322	19.4582	19.2611	19.2246	19.2813	0.283	0.892	0.87	0.681	-0.545	-0.263	0.347	0.325	0.136	2.31296e-07	3.50362e-13	4.69373e-13	8.7776e-12	0.241	0.000844	0.00426	0.00825	FALSE	TRUE	TRUE	TRUE	TRUE	0.223045	0.342309	0.282677	0.832115	0.95138	0.891747	0.810659	0.929924
A0A6S8AKC3-mmetsp	A0A6S8AKC3	A0A6S8AKC3	46910	329	20.9047	20.8941	20.8749	20.689	20.6768	20.6711	20.4828	20.516	20.5428	20.4206	20.3912	20.4083	20.5436	20.5348	20.5323	-0.212	-0.377	-0.484	-0.354	0.286	0.0734	-0.0917	-0.199	-0.0686	7.47868e-08	9.71528e-11	4.98491e-12	2.04403e-10	0.161	0.0888	0.0291	0.0655	FALSE	TRUE	TRUE	TRUE	TRUE	-0.25269	-0.171813	-0.212251	-0.417788	-0.336911	-0.37735	-0.524929	-0.444052
A0A6S8ALN0-mmetsp	A0A6S8ALN0	A0A6S8ALN0	136674	330	18.66	18.6349	18.6467	18.7455	18.7786	18.7938	19.0145	18.9635	18.9588	18.9475	18.9934	18.9774	19.0703	19.0608	19.0626	0.125	0.332	0.326	0.417	-0.24	-0.115	0.0917	0.0856	0.177	5.83805e-05	1.71786e-09	2.13472e-09	1.16495e-10	0.64	0.256	0.345	0.0487	FALSE	FALSE	FALSE	TRUE	TRUE	0.080018	0.170859	0.125439	0.286326	0.377167	0.331746	0.280177	0.371018
A0A6S8AML2-mmetsp	A0A6S8AML2	A0A6S8AML2	142844	331	17.7791	17.8705	17.8135	18.4766	18.3969	18.3951	18.3285	18.2143	18.2353	18.2867	18.3199	18.3477	18.1176	18.1561	18.2072	0.602	0.438	0.497	0.339	-0.375	0.227	0.063	0.122	-0.036	1.41146e-09	5.32436e-08	1.28231e-08	8.88012e-07	0.0219	0.546	0.488	0.577	TRUE	FALSE	FALSE	FALSE	TRUE	0.520805	0.682839	0.601822	0.357313	0.519347	0.43833	0.416013	0.578047
A0A6S8AP20-mmetsp	A0A6S8AP20	A0A6S8AP20	80143	332	22.2711	22.3121	22.2743	22.4832	22.4788	22.4553	22.54	22.5501	22.5662	22.7765	22.7593	22.7617	22.6137	22.5704	22.6022	0.187	0.266	0.48	0.31	-0.248	-0.0619	0.0177	0.232	0.0611	3.33919e-07	6.14842e-09	6.01364e-12	1.06993e-09	0.271	0.369	0.0329	0.129	FALSE	FALSE	TRUE	FALSE	TRUE	0.145854	0.227247	0.186551	0.225509	0.306902	0.266205	0.439279	0.520671
A0A6S8APH7-mmetsp	A0A6S8APH7	A0A6S8APH7	43700	333	21.1834	21.1537	21.1645	21.4452	21.4628	21.4677	21.3695	21.3905	21.3608	21.3463	21.3406	21.3456	21.2174	21.2213	21.2118	0.291	0.206	0.177	0.0496	-0.145	0.146	0.0615	0.0321	-0.0952	3.31598e-10	1.7935e-08	1.01457e-07	0.00880868	0.00644	0.462	0.617	0.824	TRUE	FALSE	FALSE	FALSE	TRUE	0.256696	0.325999	0.291348	0.171765	0.241068	0.206416	0.142318	0.211621
A0A6S8AQ97-mmetsp	A0A6S8AQ97	A0A6S8AQ97	44649	334	17.0189	17.0273	17.0267	17.4085	17.3525	17.3881	17.2185	17.2886	17.2811	17.3058	17.2673	17.2847	17.2596	17.198	17.1566	0.359	0.238	0.262	0.18	-0.208	0.151	0.0306	0.0538	-0.0274	1.89555e-08	1.69284e-06	6.30078e-07	2.82687e-05	0.0948	0.727	0.697	0.716	TRUE	FALSE	FALSE	FALSE	TRUE	0.298238	0.419275	0.358756	0.177953	0.298991	0.238472	0.20112	0.322158
A0A6S8AS15-mmetsp	A0A6S8AS15	A0A6S8AS15	139165	335	20.5314	20.5312	20.4849	20.3022	20.2829	20.3112	20.1762	20.1487	20.1288	20.0412	20.0654	20.0597	20.1427	20.1553	20.1634	-0.217	-0.365	-0.46	-0.362	0.281	0.0638	-0.0838	-0.18	-0.0812	9.58349e-08	2.46687e-10	1.55946e-11	2.68057e-10	0.176	0.134	0.0554	0.0751	FALSE	FALSE	TRUE	TRUE	TRUE	-0.25935	-0.17478	-0.217065	-0.40688	-0.322309	-0.364595	-0.502675	-0.418105
A0A6S8AT99-mmetsp	A0A6S8AT99	A0A6S8AT99	46117	336	18.7582	18.7302	18.6944	19.1811	19.1416	19.0985	18.9606	18.9726	18.9922	18.9666	18.9683	18.9804	18.8255	18.8697	18.8895	0.413	0.248	0.244	0.134	-0.208	0.205	0.0398	0.0365	-0.0737	1.21715e-09	3.97053e-07	4.6057e-07	0.000177439	0.0195	0.666	0.686	0.761	TRUE	FALSE	FALSE	FALSE	TRUE	0.357911	0.467642	0.412777	0.192669	0.302401	0.247535	0.18931	0.299041
A0A6S8ATM5-mmetsp	A0A6S8ATM5	A0A6S8ATM5	142917	337	21.236	21.2257	21.1811	21.1428	21.1283	21.1287	20.9449	20.9818	20.981	20.8994	20.8946	20.92	20.8305	20.8413	20.8598	-0.081	-0.245	-0.31	-0.37	0.201	0.12	-0.0438	-0.108	-0.169	0.00127462	2.46941e-08	1.6804e-09	2.06038e-10	0.756	0.488	0.324	0.0658	FALSE	FALSE	FALSE	TRUE	TRUE	-0.123334	-0.0387157	-0.0810247	-0.287343	-0.202725	-0.245034	-0.351916	-0.267298
A0A6S8AUG3-mmetsp	A0A6S8AUG3	A0A6S8AUG3	70273	338	19.1603	19.1566	19.2265	18.8648	18.8529	18.8327	18.6438	18.6164	18.632	18.6178	18.6177	18.5991	18.6714	18.6907	18.6659	-0.331	-0.55	-0.57	-0.505	0.391	0.0602	-0.159	-0.178	-0.114	1.75594e-09	4.3289e-12	2.87492e-12	1.20594e-11	0.0258	0.0109	0.02	0.0106	TRUE	TRUE	TRUE	TRUE	TRUE	-0.37636	-0.285563	-0.330961	-0.595777	-0.50498	-0.550379	-0.614952	-0.524155
A0A6S8AVV6-mmetsp	A0A6S8AVV6	A0A6S8AVV6	43122	339	20.0794	20.1228	20.0915	20.1371	20.1433	20.1188	20.3652	20.3193	20.3841	20.4726	20.4675	20.4454	20.5337	20.5069	20.5006	0.0351	0.258	0.364	0.416	-0.215	-0.18	0.0437	0.149	0.201	0.117998	3.05074e-08	5.87423e-10	1.22515e-10	0.848	0.504	0.237	0.0499	FALSE	FALSE	FALSE	TRUE	TRUE	-0.010308	0.0805844	0.0351382	0.212889	0.303781	0.258335	0.318475	0.409367
A0A6S8AW87-mmetsp	A0A6S8AW87	A0A6S8AW87	43039	340	20.2929	20.2998	20.331	20.5888	20.58	20.5867	20.4538	20.4529	20.4822	20.5279	20.5195	20.4919	20.491	20.4852	20.4501	0.277	0.155	0.205	0.168	-0.161	0.116	-0.00595	0.0442	0.00653	4.20667e-09	2.61106e-06	1.27458e-07	1.15551e-06	0.044	0.742	0.628	0.591	TRUE	FALSE	FALSE	FALSE	TRUE	0.236223	0.318239	0.277231	0.114038	0.196055	0.155046	0.16417	0.246186
A0A6S8AWG7-mmetsp	A0A6S8AWG7	A0A6S8AWG7	48330	341	19.2975	19.2367	19.2796	19.9886	19.8926	19.8975	19.6375	19.7041	19.5933	19.5776	19.636	19.6554	19.537	19.5313	19.6085	0.655	0.374	0.352	0.288	-0.334	0.321	0.0401	0.0181	-0.0459	4.25385e-10	2.55762e-07	4.9533e-07	4.14521e-06	0.00794	0.643	0.688	0.649	TRUE	FALSE	FALSE	FALSE	TRUE	0.575402	0.734541	0.654972	0.294177	0.453317	0.373747	0.272181	0.431321
A0A6S8B1U1-mmetsp	A0A6S8B1U1	A0A6S8B1U1	80822	342	19.7878	19.8112	19.8116	19.9341	19.9074	19.8718	20.1301	20.0865	20.1433	20.2711	20.2924	20.2607	20.1916	20.2275	20.2038	0.101	0.316	0.471	0.404	-0.259	-0.158	0.0579	0.213	0.146	0.000560075	4.85458e-09	4.5882e-11	2.81465e-10	0.731	0.348	0.0915	0.0768	FALSE	FALSE	TRUE	TRUE	TRUE	0.0535123	0.148301	0.100907	0.269052	0.36384	0.316446	0.423803	0.518592
A0A6S8B2S9-mmetsp	A0A6S8B2S9	A0A6S8B2S9	42193	343	18.5882	18.5359	18.5822	18.5919	18.5348	18.5705	18.9214	18.9798	18.9076	19.1619	19.1419	19.1683	18.9733	18.9968	18.9825	-0.00302	0.368	0.589	0.415	-0.274	-0.277	0.0938	0.315	0.142	0.900915	2.31112e-09	8.99445e-12	5.53729e-10	0.881	0.28	0.0417	0.102	FALSE	FALSE	TRUE	FALSE	TRUE	-0.0546395	0.0486073	-0.00301607	0.315915	0.419162	0.367538	0.537018	0.640265
A0A6S8B2W4-mmetsp	A0A6S8B2W4	A0A6S8B2W4	42950	344	18.8572	18.893	18.8463	19.1882	19.1749	19.2644	19.2563	19.2094	19.1976	19.2403	19.2334	19.2173	19.1741	19.1773	19.1806	0.344	0.356	0.365	0.312	-0.275	0.0685	0.0804	0.0897	0.0366	9.45174e-09	6.38885e-09	4.75333e-09	2.86065e-08	0.0677	0.372	0.411	0.347	TRUE	FALSE	FALSE	FALSE	TRUE	0.289134	0.398226	0.34368	0.301066	0.410158	0.355612	0.310319	0.419411
A0A6S8B3A8-mmetsp	A0A6S8B3A8	A0A6S8B3A8	104016	345	18.9987	19.0491	18.9896	18.9495	18.929	18.9257	19.5285	19.4865	19.5218	19.3377	19.3411	19.3403	19.4321	19.4595	19.4625	-0.0777	0.5	0.327	0.439	-0.238	-0.315	0.262	0.0896	0.201	0.00215509	8.4986e-12	1.26127e-09	3.9855e-11	0.77	0.019	0.3	0.0261	FALSE	TRUE	FALSE	TRUE	TRUE	-0.121347	-0.0340984	-0.0777225	0.456176	0.543424	0.4998	0.283577	0.370825
A0A6S8B3N7-mmetsp	A0A6S8B3N7	A0A6S8B3N7	43746	346	20.509	20.5234	20.5441	20.8164	20.8024	20.8503	20.6218	20.6053	20.6167	20.534	20.5519	20.5202	20.585	20.5883	20.5258	0.298	0.0891	0.00989	0.0409	-0.0875	0.21	0.00163	-0.0776	-0.0466	7.88988e-09	0.00126497	0.651535	0.0796012	0.0618	0.861	0.897	0.849	TRUE	FALSE	FALSE	FALSE	TRUE	0.251097	0.344082	0.29759	0.0426347	0.13562	0.0891274	-0.0365998	0.0563856
A0A6S8B5Z6-mmetsp	A0A6S8B5Z6	A0A6S8B5Z6	82570	347	18.3009	18.3139	18.2569	18.6689	18.73	18.6815	18.6408	18.6431	18.6553	18.7614	18.7746	18.8449	18.7336	18.6616	18.6656	0.403	0.356	0.503	0.396	-0.332	0.0713	0.0242	0.171	0.0647	6.27515e-09	2.59038e-08	4.75832e-10	7.57114e-09	0.0547	0.492	0.223	0.243	TRUE	FALSE	FALSE	FALSE	TRUE	0.341171	0.464568	0.40287	0.294126	0.417523	0.355824	0.441334	0.56473
A0A6S8B890-mmetsp	A0A6S8B890	A0A6S8B890	47522	348	19.5718	19.562	19.5339	19.5714	19.6025	19.5879	19.8424	19.8021	19.8162	19.8361	19.8649	19.8678	19.8762	19.8783	19.891	0.0314	0.264	0.3	0.326	-0.184	-0.153	0.0799	0.116	0.142	0.114547	5.67945e-09	1.2937e-09	4.98314e-10	0.847	0.362	0.302	0.098	FALSE	FALSE	FALSE	TRUE	TRUE	-0.00877627	0.0714927	0.0313582	0.224212	0.304481	0.264347	0.260237	0.340506
A0A6S8B8L7-mmetsp	A0A6S8B8L7	A0A6S8B8L7	41722	349	20.2187	20.1573	20.1812	20.1562	20.1212	20.1373	20.1797	20.1886	20.1753	20.4041	20.4501	20.3963	20.5425	20.5665	20.5599	-0.0474	-0.00448	0.231	0.371	-0.11	-0.157	-0.114	0.121	0.261	0.0424092	0.834101	1.07933e-07	4.8295e-10	0.831	0.914	0.62	0.0968	FALSE	FALSE	FALSE	TRUE	TRUE	-0.092933	-0.00190892	-0.047421	-0.0499878	0.0410363	-0.00447575	0.185635	0.276659
A0A6S8B9K9-mmetsp	A0A6S8B9K9	A0A6S8B9K9	141761	350	20.5632	20.6843	20.6228	21.0275	20.9981	21.0168	21.0939	21.0324	21.0479	21.0598	21.0377	21.0578	20.9667	20.9591	20.9769	0.391	0.435	0.428	0.344	-0.32	0.0711	0.115	0.109	0.0246	5.9296e-09	1.72739e-09	2.04682e-09	2.52742e-08	0.053	0.256	0.341	0.337	TRUE	FALSE	FALSE	FALSE	TRUE	0.331158	0.450239	0.390699	0.37513	0.494211	0.43467	0.368825	0.487906
A0A6S8BA27-mmetsp	A0A6S8BA27	A0A6S8BA27	42704	351	18.3742	18.4313	18.4115	18.5027	18.4805	18.4857	18.7417	18.6953	18.7197	18.858	18.8529	18.8737	18.8207	18.8342	18.8097	0.084	0.313	0.456	0.416	-0.254	-0.17	0.0594	0.202	0.162	0.000992149	1.51674e-09	1.82648e-11	5.42749e-11	0.749	0.247	0.0596	0.0316	FALSE	FALSE	TRUE	TRUE	TRUE	0.0415628	0.126423	0.0839931	0.270813	0.355673	0.313243	0.413442	0.498302
A0A6S8BBH0-mmetsp	A0A6S8BBH0	A0A6S8BBH0	75220	352	20.8205	20.7936	20.7544	20.677	20.6792	20.7092	20.3832	20.3992	20.3761	20.3483	20.3533	20.3675	20.3721	20.3754	20.3849	-0.101	-0.403	-0.433	-0.412	0.27	0.169	-0.133	-0.163	-0.142	0.00020051	6.86297e-11	2.95099e-11	5.3299e-11	0.695	0.0753	0.0751	0.0313	FALSE	TRUE	TRUE	TRUE	TRUE	-0.143028	-0.0590768	-0.101052	-0.445351	-0.361399	-0.403375	-0.475118	-0.391167
A0A6S8BCL8-mmetsp	A0A6S8BCL8	A0A6S8BCL8	47823	353	19.162	19.1796	19.2447	19.5696	19.5188	19.5337	19.518	19.5007	19.496	19.6697	19.682	19.6546	19.4757	19.5064	19.5014	0.345	0.309	0.473	0.299	-0.285	0.0598	0.024	0.188	0.0137	3.45928e-09	1.21629e-08	8.61243e-11	1.79403e-08	0.0396	0.429	0.119	0.31	TRUE	FALSE	FALSE	FALSE	TRUE	0.295033	0.395456	0.345244	0.259258	0.35968	0.309469	0.423132	0.523555
A0A6S8BF91-mmetsp	A0A6S8BF91	A0A6S8BF91	35030	354	20.877	20.9257	20.8503	20.6019	20.5777	20.5584	20.3097	20.2602	20.3268	20.3951	20.3852	20.4059	20.4379	20.4591	20.4685	-0.305	-0.585	-0.489	-0.429	0.362	0.0567	-0.224	-0.127	-0.0674	2.06419e-08	1.00809e-11	8.55298e-11	3.97704e-10	0.0983	0.0217	0.118	0.0896	TRUE	TRUE	FALSE	TRUE	TRUE	-0.356833	-0.253159	-0.304996	-0.637287	-0.533613	-0.58545	-0.540793	-0.437119
A0A6S8BFD7-mmetsp	A0A6S8BFD7	A0A6S8BFD7	119116	355	21.532	21.5231	21.4785	21.286	21.2494	21.2407	21.0228	21.0356	21.0729	20.954	20.9653	20.9772	20.9788	20.9958	21.0138	-0.252	-0.467	-0.546	-0.515	0.356	0.104	-0.111	-0.19	-0.159	5.34563e-08	4.21908e-11	6.68968e-12	1.33249e-11	0.144	0.0583	0.0351	0.0115	FALSE	TRUE	TRUE	TRUE	TRUE	-0.299179	-0.205809	-0.252494	-0.514131	-0.42076	-0.467445	-0.592401	-0.49903
A0A6S8BFI1-mmetsp	A0A6S8BFI1	A0A6S8BFI1	142428	356	20.9662	20.9441	20.9993	20.5213	20.4523	20.471	20.3836	20.4786	20.4017	20.4073	20.4106	20.3847	20.4327	20.4451	20.4377	-0.488	-0.549	-0.569	-0.531	0.427	-0.0609	-0.121	-0.142	-0.104	3.3724e-10	8.56755e-11	5.55806e-11	1.24806e-10	0.00653	0.0833	0.0987	0.0504	TRUE	TRUE	TRUE	TRUE	TRUE	-0.546526	-0.430193	-0.48836	-0.606746	-0.490413	-0.54858	-0.627178	-0.510845
A0A6S8BGX2-mmetsp	A0A6S8BGX2	A0A6S8BGX2	142806	357	20.6813	20.6634	20.7163	20.4718	20.5048	20.4824	20.2947	20.2744	20.2657	20.2218	20.2259	20.2145	20.2812	20.2902	20.2717	-0.201	-0.409	-0.466	-0.406	0.296	0.0957	-0.112	-0.17	-0.11	1.12403e-07	2.99048e-11	6.23274e-12	3.24284e-11	0.186	0.0471	0.0336	0.0227	FALSE	TRUE	TRUE	TRUE	TRUE	-0.240314	-0.161007	-0.20066	-0.448382	-0.369074	-0.408728	-0.505934	-0.426626
A0A6S8BJH8-mmetsp	A0A6S8BJH8	A0A6S8BJH8	138891	358	19.6991	19.6521	19.6735	19.6874	19.6386	19.6466	19.9768	20.0913	20.0739	20.2054	20.266	20.2153	20.3788	20.328	20.3388	-0.0174	0.372	0.554	0.674	-0.317	-0.334	0.0559	0.237	0.357	0.580013	3.60295e-08	3.68704e-10	3.66551e-11	0.873	0.517	0.205	0.0247	FALSE	FALSE	FALSE	TRUE	TRUE	-0.0838582	0.0491144	-0.0173719	0.305925	0.438897	0.372411	0.487501	0.620473
A0A6S8BKH2-mmetsp	A0A6S8BKH2	A0A6S8BKH2	45185	359	21.6484	21.6314	21.6335	21.9526	21.942	21.9394	22.0413	22.0403	22.039	21.9745	21.9781	21.994	21.8453	21.8621	21.8523	0.307	0.402	0.344	0.216	-0.254	0.0531	0.149	0.0906	-0.0384	7.5007e-11	2.9877e-12	1.91058e-11	4.69255e-09	0.00143	0.00765	0.0609	0.208	TRUE	TRUE	TRUE	FALSE	TRUE	0.274757	0.339118	0.306938	0.370253	0.434615	0.402434	0.312266	0.376628
A0A6S8BM67-mmetsp	A0A6S8BM67	A0A6S8BM67	44040	360	19.6283	19.6509	19.6163	19.5124	19.5227	19.4578	19.0835	19.0644	19.1131	19.2403	19.2397	19.2387	19.042	19.0276	19.0633	-0.134	-0.545	-0.392	-0.588	0.332	0.198	-0.213	-0.0605	-0.256	3.72498e-05	6.21436e-12	3.04887e-10	2.52198e-12	0.617	0.0148	0.193	0.00247	FALSE	TRUE	FALSE	TRUE	TRUE	-0.180525	-0.0878776	-0.134201	-0.591167	-0.49852	-0.544844	-0.438607	-0.34596
A0A6S8BM83-mmetsp	A0A6S8BM83	A0A6S8BM83	77227	361	18.8854	18.8901	18.9051	19.2488	19.2304	19.1768	18.9888	19.0392	18.9642	18.8995	18.9436	18.9078	18.9313	18.9325	18.9616	0.325	0.104	0.0234	0.0483	-0.1	0.225	0.00374	-0.0767	-0.0519	1.40874e-08	0.00113821	0.358292	0.0726578	0.0829	0.86	0.892	0.848	TRUE	FALSE	FALSE	FALSE	TRUE	0.2717	0.378572	0.325136	0.050451	0.157324	0.103887	-0.0299891	0.0768836
A0A6S8BRE5-mmetsp	A0A6S8BRE5	A0A6S8BRE5	43961	362	21.1548	21.031	21.1969	20.6514	20.6385	20.6433	20.3773	20.4532	20.3814	20.3344	20.3624	20.3044	20.3414	20.4115	20.305	-0.483	-0.724	-0.794	-0.775	0.555	0.0719	-0.169	-0.239	-0.22	4.2861e-08	4.08197e-10	1.37316e-10	1.82458e-10	0.133	0.161	0.144	0.0617	FALSE	FALSE	FALSE	TRUE	TRUE	-0.570789	-0.395585	-0.483187	-0.811228	-0.636025	-0.723627	-0.881443	-0.706239
A0A6S8BRI6-mmetsp	A0A6S8BRI6	A0A6S8BRI6	77776	363	16.2849	16.1674	16.2274	15.6217	15.6276	15.5534	15.829	15.8181	15.8822	15.7379	15.9	15.8381	16.0129	16.0123	16.0287	-0.626	-0.383	-0.401	-0.209	0.324	-0.302	-0.0597	-0.0775	0.115	2.25716e-09	5.57194e-07	3.40709e-07	0.000222522	0.0306	0.682	0.673	0.766	TRUE	FALSE	FALSE	FALSE	TRUE	-0.713337	-0.537943	-0.62564	-0.471179	-0.295785	-0.383482	-0.488955	-0.313561
A0A6S8BSP9-mmetsp	A0A6S8BSP9	A0A6S8BSP9	55246	364	20.1742	20.2264	20.271	19.8989	19.8838	19.8752	19.7187	19.7487	19.7415	19.7107	19.6753	19.6475	19.7505	19.7413	19.7239	-0.338	-0.488	-0.546	-0.485	0.371	0.0335	-0.116	-0.175	-0.114	1.01444e-08	1.42199e-10	3.72151e-11	1.50151e-10	0.0703	0.106	0.0836	0.0553	TRUE	FALSE	TRUE	TRUE	TRUE	-0.391846	-0.283928	-0.337887	-0.541484	-0.433566	-0.487525	-0.599979	-0.492061
A0A6S8BUB1-mmetsp	A0A6S8BUB1	A0A6S8BUB1	45860	365	21.4587	21.4954	21.4524	21.6307	21.6054	21.6231	21.7798	21.7486	21.7604	21.9088	21.8893	21.9223	21.7984	21.8325	21.8157	0.151	0.294	0.438	0.347	-0.246	-0.095	0.0481	0.192	0.101	3.27886e-06	2.00063e-09	1.84239e-11	2.92387e-10	0.459	0.267	0.0599	0.0782	FALSE	FALSE	TRUE	TRUE	TRUE	0.110091	0.191673	0.150882	0.253261	0.334844	0.294053	0.397154	0.478736
A0A6S8BWR6-mmetsp	A0A6S8BWR6	A0A6S8BWR6	139450	366	20.2026	20.2317	20.2916	19.9604	20.0004	19.996	19.7947	19.8116	19.7534	19.6994	19.6582	19.6525	19.7697	19.7375	19.7121	-0.256	-0.455	-0.572	-0.502	0.357	0.101	-0.0982	-0.215	-0.145	5.52213e-07	8.30497e-10	5.69199e-11	2.64036e-10	0.314	0.206	0.0996	0.0745	FALSE	FALSE	TRUE	TRUE	TRUE	-0.314958	-0.197796	-0.256377	-0.513993	-0.396831	-0.455412	-0.630497	-0.513335
A0A6S8BXF3-mmetsp	A0A6S8BXF3	A0A6S8BXF3	41994	367	21.2726	21.328	21.2637	20.8728	20.8842	20.8637	20.5397	20.4733	20.5252	20.5002	20.4554	20.4974	20.6693	20.6707	20.6832	-0.415	-0.775	-0.804	-0.614	0.521	0.107	-0.254	-0.282	-0.0922	4.38877e-10	2.54552e-13	1.65278e-13	4.19598e-12	0.00815	0.000582	0.00148	0.00411	TRUE	TRUE	TRUE	TRUE	TRUE	-0.464991	-0.36401	-0.4145	-0.825874	-0.724893	-0.775383	-0.854237	-0.753256
A0A6S8BZS9-mmetsp	A0A6S8BZS9	A0A6S8BZS9	139443	368	19.3104	19.4274	19.5279	18.7361	18.6607	18.7147	18.8442	18.7964	18.7004	18.6974	18.6597	18.6201	18.8143	18.7892	18.7003	-0.718	-0.642	-0.763	-0.654	0.555	-0.163	-0.0863	-0.208	-0.0987	1.06092e-08	3.81688e-08	5.30113e-09	3.07456e-08	0.072	0.522	0.42	0.352	TRUE	FALSE	FALSE	FALSE	TRUE	-0.833203	-0.602956	-0.718079	-0.75668	-0.526432	-0.641556	-0.877944	-0.647696
A0A6S8C1Z4-mmetsp	A0A6S8C1Z4	A0A6S8C1Z4	140215	369	21.4658	21.4426	21.5084	21.3613	21.3373	21.3323	21.0853	21.0978	21.0497	20.9695	21.0051	20.9975	21.1127	21.1091	21.0848	-0.129	-0.395	-0.482	-0.37	0.275	0.146	-0.12	-0.207	-0.0951	6.26373e-05	3.30441e-10	3.15329e-11	7.02166e-10	0.644	0.15	0.0775	0.111	FALSE	FALSE	TRUE	FALSE	TRUE	-0.175547	-0.0816926	-0.12862	-0.441605	-0.347751	-0.394678	-0.528466	-0.434612
A0A6S8C3N2-mmetsp	A0A6S8C3N2	A0A6S8C3N2	42810	370	19.0297	19.1503	19.1622	18.6525	18.6357	18.578	18.7402	18.7064	18.6972	18.7309	18.6671	18.7055	18.6913	18.7113	18.7124	-0.492	-0.399	-0.413	-0.409	0.343	-0.149	-0.0568	-0.0702	-0.0664	4.4171e-09	4.74787e-08	3.2692e-08	3.63393e-08	0.0452	0.538	0.551	0.365	TRUE	FALSE	FALSE	FALSE	TRUE	-0.565089	-0.418916	-0.492003	-0.47256	-0.326388	-0.399474	-0.486005	-0.339832
A0A6S8C7A2-mmetsp	A0A6S8C7A2	A0A6S8C7A2	85237	371	18.5375	18.4773	18.6115	18.9933	19.0138	19.0323	18.7932	18.8711	18.7941	18.7774	18.785	18.7685	18.754	18.7226	18.6805	0.471	0.277	0.235	0.177	-0.232	0.239	0.0453	0.00281	-0.0551	6.2693e-09	2.1913e-06	1.19803e-05	0.000170398	0.0547	0.736	0.78	0.761	TRUE	FALSE	FALSE	FALSE	TRUE	0.398911	0.543178	0.471044	0.205207	0.349473	0.27734	0.162708	0.306974
A0A6S8C866-mmetsp	A0A6S8C866	A0A6S8C866	140744	372	19.9463	19.976	19.8335	19.354	19.455	19.393	19.1516	19.0328	19.1022	18.9826	18.974	19.0627	19.0762	19.0018	19.1064	-0.518	-0.823	-0.912	-0.857	0.622	0.104	-0.201	-0.29	-0.235	7.61099e-08	3.71182e-10	1.10644e-10	2.3037e-10	0.162	0.156	0.132	0.0697	FALSE	FALSE	FALSE	TRUE	TRUE	-0.61679	-0.419116	-0.517953	-0.921908	-0.724235	-0.823071	-1.01103	-0.813352
A0A6S8C9C4-mmetsp	A0A6S8C9C4	A0A6S8C9C4	136427	373	19.1478	19.1963	19.1775	19.4605	19.4984	19.4777	19.6177	19.5759	19.6496	19.7187	19.7049	19.6822	19.7221	19.697	19.6937	0.305	0.441	0.528	0.53	-0.361	-0.0558	0.0797	0.167	0.17	1.0376e-08	1.43901e-10	1.67898e-11	1.59266e-11	0.0712	0.106	0.0574	0.0133	TRUE	FALSE	TRUE	TRUE	TRUE	0.256213	0.353826	0.30502	0.39172	0.489333	0.440526	0.479297	0.576909
A0A6S8CAA2-mmetsp	A0A6S8CAA2	A0A6S8CAA2	44417	374	20.9883	21.0511	21.0178	20.5686	20.6227	20.6206	20.482	20.4006	20.4534	20.3265	20.2848	20.2827	20.4737	20.4348	20.4228	-0.415	-0.574	-0.721	-0.575	0.457	0.042	-0.117	-0.264	-0.118	2.5017e-09	5.6168e-11	3.69796e-12	5.43855e-11	0.0327	0.0682	0.0238	0.0316	TRUE	TRUE	TRUE	TRUE	TRUE	-0.473762	-0.356365	-0.415063	-0.632406	-0.515009	-0.573707	-0.779761	-0.662364
A0A6S8CF28-mmetsp	A0A6S8CF28	A0A6S8CF28	83142	375	21.238	21.2076	21.1761	21.3825	21.3972	21.3859	21.4567	21.4781	21.5073	21.6326	21.6245	21.6325	21.5091	21.5023	21.4989	0.181	0.273	0.423	0.296	-0.235	-0.0534	0.0387	0.188	0.0615	6.34102e-07	6.42613e-09	3.93944e-11	2.55637e-09	0.325	0.373	0.0858	0.174	FALSE	FALSE	TRUE	FALSE	TRUE	0.139352	0.223281	0.181317	0.231483	0.315412	0.273448	0.380649	0.464578
A0A6S8CFE1-mmetsp	A0A6S8CFE1	A0A6S8CFE1	40261	376	20.0589	20.0477	20.0815	19.4569	19.4336	19.4651	19.3836	19.3269	19.3916	19.2838	19.327	19.2855	19.3978	19.4406	19.3527	-0.611	-0.695	-0.764	-0.666	0.547	-0.0637	-0.148	-0.217	-0.118	1.5042e-11	3.20781e-12	1.03954e-12	5.40333e-12	0.000156	0.00816	0.00883	0.00529	TRUE	TRUE	TRUE	TRUE	TRUE	-0.666761	-0.554896	-0.610829	-0.751242	-0.639377	-0.69531	-0.819874	-0.708008
A0A6S8CHX1-mmetsp	A0A6S8CHX1	A0A6S8CHX1	43908	377	21.2729	21.3796	21.2929	20.9692	20.9524	20.9566	20.6242	20.6334	20.5675	20.4678	20.3997	20.4956	20.6308	20.5265	20.6112	-0.356	-0.707	-0.861	-0.726	0.53	0.174	-0.177	-0.331	-0.196	3.62615e-07	1.41568e-10	1.36852e-11	1.03736e-10	0.278	0.106	0.0518	0.0458	FALSE	FALSE	TRUE	TRUE	TRUE	-0.433946	-0.277553	-0.35575	-0.784977	-0.628584	-0.706781	-0.938974	-0.782581
A0A6S8CHX9-mmetsp	A0A6S8CHX9	A0A6S8CHX9	73555	378	20.0046	20.0926	20.0798	19.7031	19.6507	19.5952	19.4528	19.4188	19.4381	19.3849	19.3788	19.4054	19.454	19.3761	19.4176	-0.409	-0.622	-0.669	-0.643	0.469	0.0595	-0.154	-0.2	-0.174	1.55296e-08	1.18768e-10	5.03502e-11	8.0742e-11	0.0868	0.0978	0.095	0.0396	TRUE	TRUE	TRUE	TRUE	TRUE	-0.477164	-0.341466	-0.409315	-0.690296	-0.554598	-0.622447	-0.737138	-0.601441
A0A6S8CIM2-mmetsp	A0A6S8CIM2	A0A6S8CIM2	42652	379	21.2595	21.2374	21.2238	21.3773	21.3749	21.3409	21.5196	21.5233	21.5994	21.8894	21.8862	21.8817	21.7745	21.771	21.7608	0.124	0.307	0.646	0.529	-0.321	-0.197	-0.0139	0.324	0.207	0.000115265	8.78351e-09	1.39717e-12	1.52139e-11	0.672	0.401	0.011	0.0128	FALSE	FALSE	TRUE	TRUE	TRUE	0.0757404	0.17263	0.124185	0.258753	0.355643	0.307198	0.597099	0.693989
A0A6S8CJW4-mmetsp	A0A6S8CJW4	A0A6S8CJW4	47773	380	20.1573	20.2091	20.2452	20.4762	20.5088	20.5143	20.6066	20.5837	20.5702	20.8326	20.8007	20.7678	20.6846	20.6482	20.6392	0.296	0.383	0.597	0.453	-0.346	-0.0499	0.0372	0.251	0.108	6.89231e-08	3.65497e-09	2.00933e-11	5.1233e-10	0.157	0.322	0.0622	0.099	FALSE	FALSE	TRUE	TRUE	TRUE	0.239939	0.351872	0.295905	0.327022	0.438955	0.382988	0.540534	0.652467
A0A6S8CKA3-mmetsp	A0A6S8CKA3	A0A6S8CKA3	123824	381	20.7673	20.7695	20.8963	19.8392	19.7537	19.6532	19.7386	19.7537	19.6883	19.8532	19.8674	19.8553	19.9937	20.013	19.9547	-1.06	-1.08	-0.952	-0.824	0.785	-0.278	-0.3	-0.168	-0.0394	1.37256e-11	1.07792e-11	5.02582e-11	2.78008e-10	0.000135	0.0228	0.0949	0.0764	TRUE	TRUE	TRUE	TRUE	TRUE	-1.1589	-0.96583	-1.06236	-1.18067	-0.987607	-1.08414	-1.04893	-0.85586
A0A6S8CMC1-mmetsp	A0A6S8CMC1	A0A6S8CMC1	85346	382	20.736	20.6686	20.6316	21.1489	21.0778	21.0881	20.9648	21.0593	21.071	21.0273	21.0507	21.0728	20.7829	20.7726	20.7813	0.426	0.353	0.372	0.1	-0.25	0.176	0.103	0.121	-0.15	1.85148e-08	1.53607e-07	8.68952e-08	0.0101607	0.0939	0.615	0.609	0.826	TRUE	FALSE	FALSE	FALSE	TRUE	0.35445	0.497943	0.426196	0.281225	0.424719	0.352972	0.299804	0.443297
A0A6S8CQ92-mmetsp	A0A6S8CQ92	A0A6S8CQ92	67186	383	19.738	19.8391	19.8881	19.9157	19.9162	19.9636	20.4613	20.4331	20.4102	20.4857	20.4587	20.4232	20.5313	20.5026	20.4758	0.11	0.613	0.634	0.681	-0.408	-0.298	0.205	0.226	0.274	0.00737166	4.31998e-10	2.91085e-10	1.24645e-10	0.799	0.164	0.189	0.0504	FALSE	FALSE	FALSE	TRUE	TRUE	0.0354933	0.18467	0.110082	0.538573	0.68775	0.613161	0.559545	0.708722
A0A6S8CSC6-mmetsp	A0A6S8CSC6	A0A6S8CSC6	45936	384	19.5155	19.5421	19.5411	19.45	19.5431	19.5469	19.8864	19.8915	19.8417	20.2887	20.2331	20.2482	20.2136	20.1497	20.18	-0.0195	0.34	0.724	0.648	-0.339	-0.358	0.00177	0.385	0.31	0.50953	4.97109e-08	7.50933e-12	2.78761e-11	0.871	0.541	0.0377	0.0204	FALSE	FALSE	TRUE	TRUE	TRUE	-0.0820427	0.0429945	-0.0195241	0.277801	0.402838	0.34032	0.661228	0.786265
A0A6S8CTK2-mmetsp	A0A6S8CTK2	A0A6S8CTK2	43167	385	21.3149	21.3094	21.3093	21.6105	21.5948	21.5704	21.253	21.2643	21.3032	21.1988	21.2114	21.2153	21.276	21.3111	21.2746	0.281	-0.0377	-0.103	-0.0239	-0.0233	0.257	-0.061	-0.126	-0.0472	4.00473e-09	0.070404	0.000152906	0.231229	0.0428	0.895	0.824	0.86	TRUE	FALSE	FALSE	FALSE	TRUE	0.239387	0.322087	0.280737	-0.0790407	0.00366	-0.0376904	-0.144033	-0.0613318
A0A6S8CZS8-mmetsp	A0A6S8CZS8	A0A6S8CZS8	140994	386	19.8737	19.8563	19.9166	19.8502	19.8509	19.8773	19.4697	19.5182	19.4633	19.4303	19.4321	19.4071	19.5216	19.5027	19.4995	-0.0228	-0.398	-0.459	-0.374	0.251	0.228	-0.148	-0.208	-0.123	0.305304	2.5029e-10	4.70433e-11	5.2197e-10	0.862	0.135	0.0924	0.0997	FALSE	FALSE	TRUE	TRUE	TRUE	-0.0690265	0.0235114	-0.0227576	-0.444721	-0.352183	-0.398452	-0.50531	-0.412772
A0A6S8D0A4-mmetsp	A0A6S8D0A4	A0A6S8D0A4	140639	387	21.22	21.2458	21.2679	21.2364	21.213	21.2623	21.3927	21.3863	21.3894	21.7219	21.7308	21.6703	21.5802	21.576	21.5602	-0.00731	0.145	0.463	0.328	-0.186	-0.193	-0.0407	0.277	0.142	0.734618	1.60686e-05	3.81369e-11	2.2276e-09	0.877	0.792	0.0845	0.166	FALSE	FALSE	TRUE	FALSE	TRUE	-0.0531734	0.0385516	-0.0073109	0.0990796	0.190805	0.144942	0.417272	0.508997
A0A6S8D0N9-mmetsp	A0A6S8D0N9	A0A6S8D0N9	43993	388	19.7892	19.7876	19.7778	19.5373	19.4817	19.4695	19.4534	19.4767	19.5153	19.5213	19.5413	19.5158	19.6334	19.6649	19.6736	-0.289	-0.303	-0.259	-0.128	0.196	-0.0931	-0.107	-0.0631	0.0681	2.05335e-08	1.17921e-08	7.05521e-08	0.000101079	0.0981	0.426	0.597	0.749	TRUE	FALSE	FALSE	FALSE	TRUE	-0.337726	-0.239642	-0.288684	-0.352125	-0.254041	-0.303083	-0.307795	-0.209711
A0A6S8D3H4-mmetsp	A0A6S8D3H4	A0A6S8D3H4	138285	389	21.508	21.5217	21.5766	21.2087	21.197	21.2295	20.9071	20.8494	20.8304	20.8929	20.9097	20.8454	20.953	20.9928	20.9337	-0.324	-0.673	-0.653	-0.576	0.445	0.121	-0.228	-0.208	-0.131	5.32093e-08	1.05455e-11	1.52008e-11	6.76933e-11	0.144	0.0225	0.0547	0.0358	FALSE	TRUE	TRUE	TRUE	TRUE	-0.383533	-0.263878	-0.323706	-0.732971	-0.613316	-0.673143	-0.712615	-0.59296
A0A6S8D3Y0-mmetsp	A0A6S8D3Y0	A0A6S8D3Y0	44584	390	21.6575	21.6296	21.6217	21.7796	21.7713	21.766	21.892	21.886	21.8975	22.0545	22.0571	22.0685	22.0408	22.0585	22.0516	0.136	0.256	0.424	0.414	-0.246	-0.11	0.00971	0.178	0.168	1.51725e-06	1.29942e-09	3.29365e-12	4.35054e-12	0.398	0.237	0.022	0.00425	FALSE	FALSE	TRUE	TRUE	TRUE	0.101865	0.170195	0.13603	0.221433	0.289762	0.255598	0.389608	0.457938
A0A6S8D5D6-mmetsp	A0A6S8D5D6	A0A6S8D5D6	85644	391	20.0189	20.037	20.0417	19.9276	19.9067	19.8986	19.6697	19.6416	19.683	19.6261	19.662	19.6396	19.6989	19.7176	19.7101	-0.122	-0.368	-0.39	-0.324	0.241	0.119	-0.127	-0.149	-0.0831	1.79799e-05	8.31865e-11	4.15589e-11	3.75037e-10	0.576	0.0823	0.0878	0.0874	FALSE	TRUE	TRUE	TRUE	TRUE	-0.160425	-0.0826312	-0.121528	-0.406658	-0.328864	-0.367761	-0.428856	-0.351062
A0A6S8D6D1-mmetsp	A0A6S8D6D1	A0A6S8D6D1	42143	392	21.6838	21.7207	21.6848	21.9897	22.0296	21.9999	21.8539	21.8313	21.8977	21.6958	21.6897	21.685	21.5544	21.5128	21.5184	0.31	0.165	-0.00629	-0.168	-0.0601	0.25	0.104	-0.0664	-0.228	5.45831e-09	5.64931e-06	0.775347	4.59671e-06	0.0506	0.765	0.899	0.654	TRUE	FALSE	FALSE	FALSE	TRUE	0.263091	0.356896	0.309994	0.117636	0.211442	0.164539	-0.0531927	0.0406127
A0A6S8D6M2-mmetsp	A0A6S8D6M2	A0A6S8D6M2	138951	393	20.9248	20.9331	20.8567	20.9127	20.938	20.8756	21.2131	21.1867	21.2273	21.5083	21.5295	21.5606	21.5519	21.5235	21.5803	0.00388	0.304	0.628	0.647	-0.317	-0.313	-0.0124	0.311	0.33	0.885609	6.7692e-08	1.48667e-11	1.04025e-11	0.88	0.563	0.0541	0.00947	FALSE	FALSE	TRUE	TRUE	TRUE	-0.0535629	0.0613192	0.00387814	0.24675	0.361632	0.304191	0.570478	0.68536
A0A6S8D6W4-mmetsp	A0A6S8D6W4	A0A6S8D6W4	63111	394	20.5188	20.5192	20.4827	20.4131	20.3696	20.3931	20.1338	20.1687	20.0995	20.0288	20.0253	20.0523	20.1368	20.1314	20.1708	-0.115	-0.373	-0.471	-0.361	0.264	0.149	-0.109	-0.207	-0.0966	0.00021532	8.69983e-10	5.51009e-11	1.28689e-09	0.697	0.209	0.0984	0.137	FALSE	FALSE	TRUE	FALSE	TRUE	-0.163147	-0.0668285	-0.114988	-0.421067	-0.324748	-0.372907	-0.519622	-0.423303
A0A6S8D802-mmetsp	A0A6S8D802	A0A6S8D802	72990	395	21.6472	21.6777	21.6699	21.8977	21.8882	21.9034	21.8233	21.8088	21.7716	21.7793	21.7541	21.7691	21.4389	21.446	21.4511	0.232	0.136	0.103	-0.22	-0.0502	0.181	0.0861	0.0524	-0.27	1.75807e-08	5.57446e-06	8.71352e-05	3.20375e-08	0.0918	0.765	0.816	0.355	TRUE	FALSE	FALSE	FALSE	TRUE	0.192725	0.270322	0.231524	0.0974876	0.175084	0.136286	0.0637866	0.141383
A0A6S8D8H7-mmetsp	A0A6S8D8H7	A0A6S8D8H7	85053	396	21.2216	21.1936	21.1597	21.3943	21.421	21.4086	21.5659	21.5646	21.5862	21.6447	21.6478	21.6636	21.5314	21.5251	21.5318	0.216	0.381	0.46	0.338	-0.279	-0.0627	0.102	0.181	0.0588	5.38804e-08	7.77627e-11	8.10857e-12	3.17625e-10	0.145	0.0798	0.0394	0.0812	FALSE	TRUE	TRUE	TRUE	TRUE	0.176306	0.256361	0.216333	0.340586	0.420641	0.380614	0.420378	0.500433
A0A6S8DC36-mmetsp	A0A6S8DC36	A0A6S8DC36	46705	397	19.124	19.1223	19.1172	19.4025	19.3775	19.4142	19.3815	19.3944	19.4228	19.444	19.4475	19.4347	19.455	19.4457	19.3994	0.277	0.278	0.321	0.312	-0.238	0.0392	0.0407	0.0832	0.0745	5.85463e-09	5.50236e-09	1.06097e-09	1.45885e-09	0.0527	0.359	0.286	0.144	TRUE	FALSE	FALSE	FALSE	TRUE	0.234735	0.319033	0.276884	0.236232	0.32053	0.278381	0.278715	0.363013
A0A6S8DDM4-mmetsp	A0A6S8DDM4	A0A6S8DDM4	116011	398	21.5652	21.5411	21.6088	21.2336	21.2304	21.2398	20.9872	20.9649	20.9723	20.9112	20.9111	20.8756	20.942	20.978	20.9071	-0.337	-0.597	-0.672	-0.629	0.447	0.11	-0.15	-0.225	-0.182	3.73751e-09	4.45377e-12	1.07101e-12	2.36533e-12	0.0413	0.0112	0.00902	0.0023	TRUE	TRUE	TRUE	TRUE	TRUE	-0.386414	-0.287712	-0.337063	-0.64622	-0.547519	-0.59687	-0.721719	-0.623018
A0A6S8DFP8-mmetsp	A0A6S8DFP8	A0A6S8DFP8	138926	399	20.9399	20.9938	20.9968	21.2785	21.2431	21.2268	21.3549	21.3776	21.3757	21.3657	21.3245	21.3328	21.1734	21.1519	21.1628	0.273	0.393	0.364	0.186	-0.243	0.0296	0.15	0.121	-0.0572	2.11679e-08	3.11554e-10	7.51415e-10	1.43562e-06	0.0994	0.146	0.257	0.602	TRUE	FALSE	FALSE	FALSE	TRUE	0.226199	0.319081	0.27264	0.346109	0.438991	0.39255	0.317697	0.410578
A0A6S8DIL2-mmetsp	A0A6S8DIL2	A0A6S8DIL2	43290	400	20.5705	20.567	20.4852	20.2484	20.2622	20.2406	19.97	20.0286	20.043	19.9747	19.9378	19.9989	20.0591	20.0537	20.074	-0.291	-0.527	-0.57	-0.479	0.373	0.0828	-0.154	-0.197	-0.105	1.50295e-07	1.60492e-10	6.30312e-11	4.97765e-10	0.207	0.112	0.104	0.098	FALSE	FALSE	FALSE	TRUE	TRUE	-0.349446	-0.231577	-0.290512	-0.585976	-0.468107	-0.527041	-0.629366	-0.511497
A0A6S8DL43-mmetsp	A0A6S8DL43	A0A6S8DL43	79063	401	21.1068	21.1257	21.0872	21.416	21.3708	21.4079	21.3896	21.3676	21.3844	21.3803	21.3534	21.3732	21.1894	21.2389	21.2111	0.292	0.274	0.262	0.107	-0.187	0.105	0.087	0.0755	-0.0804	4.17393e-09	8.58238e-09	1.40588e-08	0.00015954	0.0438	0.399	0.494	0.759	TRUE	FALSE	FALSE	FALSE	TRUE	0.248547	0.334775	0.291661	0.230831	0.317058	0.273944	0.21926	0.305487
A0A6S8DMS8-mmetsp	A0A6S8DMS8	A0A6S8DMS8	7713	402	21.5327	21.5468	21.512	21.5253	21.5278	21.5229	21.4158	21.3971	21.4269	21.4293	21.4196	21.4317	21.2315	21.2357	21.2301	-0.00517	-0.117	-0.104	-0.298	0.105	0.0997	-0.0124	0.00119	-0.193	0.74877	7.42817e-06	2.51338e-05	2.27479e-10	0.877	0.773	0.795	0.0692	FALSE	FALSE	FALSE	TRUE	TRUE	-0.0395027	0.029164	-0.00516933	-0.151572	-0.0829053	-0.117239	-0.13797	-0.0693035
A0A6S8DTP5-mmetsp	A0A6S8DTP5	A0A6S8DTP5	79519	403	19.1479	19.1102	19.2012	19.5373	19.5636	19.5438	19.4895	19.4964	19.4666	19.4595	19.4641	19.4556	19.5811	19.5384	19.5451	0.395	0.331	0.307	0.402	-0.287	0.108	0.0441	0.0197	0.115	6.32868e-10	4.93709e-09	1.19027e-08	5.20244e-10	0.0114	0.349	0.482	0.0996	TRUE	FALSE	FALSE	TRUE	TRUE	0.345447	0.444757	0.395102	0.281403	0.380713	0.331058	0.256967	0.356277
A0A6S8DV16-mmetsp	A0A6S8DV16	A0A6S8DV16	34497	404	18.7851	18.884	18.8711	18.9482	19.036	19.0556	19.1934	19.2524	19.1986	19.5166	19.4672	19.4885	19.7377	19.6007	19.6027	0.167	0.368	0.644	0.8	-0.396	-0.229	-0.0277	0.248	0.404	0.00168834	1.19098e-06	2.28065e-09	1.79751e-10	0.764	0.714	0.35	0.0612	FALSE	FALSE	FALSE	TRUE	TRUE	0.0762011	0.256905	0.166553	0.277706	0.45841	0.368058	0.553655	0.73436
A0A6S8DVQ6-mmetsp	A0A6S8DVQ6	A0A6S8DVQ6	136226	405	18.9454	18.9656	18.9981	19.3359	19.4656	19.4378	19.254	19.209	19.2258	19.2751	19.2464	19.2563	19.1887	19.1161	19.1241	0.443	0.26	0.29	0.173	-0.233	0.21	0.0267	0.0563	-0.06	8.55928e-09	3.04197e-06	9.75913e-07	0.000152689	0.0644	0.747	0.713	0.758	TRUE	FALSE	FALSE	FALSE	TRUE	0.37365	0.513189	0.443419	0.190172	0.329711	0.259941	0.219807	0.359346
A0A6S8DX42-mmetsp	A0A6S8DX42	A0A6S8DX42	141237	406	19.9787	19.8755	19.9419	19.9991	19.9613	19.9339	20.3173	20.3738	20.2698	20.4365	20.4732	20.4683	20.7587	20.7429	20.7883	0.0327	0.388	0.527	0.831	-0.356	-0.323	0.0324	0.171	0.475	0.321413	3.36974e-08	9.98351e-10	4.59569e-12	0.863	0.512	0.28	0.00448	FALSE	FALSE	FALSE	TRUE	TRUE	-0.0361746	0.101647	0.0327364	0.319376	0.457198	0.388287	0.458425	0.596247
A0A6S8DZB6-mmetsp	A0A6S8DZB6	A0A6S8DZB6	46177	407	20.2406	20.2531	20.252	19.9905	19.9633	19.9889	19.7016	19.6664	19.6552	19.6794	19.6533	19.6809	19.6821	19.7377	19.7048	-0.268	-0.574	-0.577	-0.54	0.392	0.124	-0.182	-0.185	-0.148	1.10589e-08	1.38998e-12	1.29907e-12	2.8717e-12	0.0735	0.0037	0.0105	0.00283	TRUE	TRUE	TRUE	TRUE	TRUE	-0.310745	-0.224605	-0.267675	-0.617241	-0.531101	-0.574171	-0.620493	-0.534352
A0A6S8DZT5-mmetsp	A0A6S8DZT5	A0A6S8DZT5	41268	408	18.6754	18.6903	18.7224	18.522	18.4785	18.479	18.198	18.2353	18.1814	18.2527	18.2685	18.2664	18.2902	18.2617	18.2719	-0.203	-0.491	-0.434	-0.421	0.31	0.107	-0.181	-0.124	-0.112	4.13658e-07	1.57306e-11	6.92174e-11	9.65283e-11	0.289	0.0301	0.108	0.044	FALSE	TRUE	FALSE	TRUE	TRUE	-0.248051	-0.157764	-0.202907	-0.536298	-0.446011	-0.491155	-0.478652	-0.388364
A0A6S8E1F6-mmetsp	A0A6S8E1F6	A0A6S8E1F6	137525	409	20.7611	20.782	20.7402	20.49	20.4847	20.5019	20.3194	20.2857	20.3161	20.2627	20.2659	20.2672	20.3829	20.3677	20.3433	-0.269	-0.454	-0.496	-0.396	0.323	0.0542	-0.131	-0.173	-0.0734	3.4688e-09	7.26699e-12	2.53882e-12	3.64543e-11	0.0397	0.0167	0.0183	0.0246	TRUE	TRUE	TRUE	TRUE	TRUE	-0.307995	-0.229766	-0.268881	-0.49317	-0.414941	-0.454056	-0.534958	-0.456729
A0A6S8E2Y0-mmetsp	A0A6S8E2Y0	A0A6S8E2Y0	46847	410	20.4601	20.5034	20.4742	20.7049	20.7172	20.6587	20.6952	20.6873	20.6927	20.7762	20.759	20.79	20.9388	20.8933	20.9181	0.214	0.213	0.296	0.438	-0.232	-0.0177	-0.0195	0.0638	0.205	2.17373e-07	2.39194e-07	5.75287e-09	5.92894e-11	0.236	0.64	0.426	0.0333	FALSE	FALSE	FALSE	TRUE	TRUE	0.169407	0.259344	0.214375	0.167548	0.257486	0.212517	0.25089	0.340827
A0A6S8E460-mmetsp	A0A6S8E460	A0A6S8E460	78450	411	21.895	21.8949	21.8755	22.0978	22.0947	22.049	22.2634	22.2625	22.3185	22.4986	22.4788	22.4992	22.1784	22.1894	22.1891	0.192	0.393	0.604	0.297	-0.297	-0.105	0.0958	0.307	-4.31e-05	5.93299e-07	1.70439e-10	1.0315e-12	4.45554e-09	0.32	0.115	0.00878	0.205	FALSE	FALSE	TRUE	FALSE	TRUE	0.147875	0.236226	0.19205	0.348868	0.437218	0.393043	0.559573	0.647923
A0A6S8E640-mmetsp	A0A6S8E640	A0A6S8E640	28829	412	19.0434	19.0542	19.1076	19.4214	19.4486	19.4155	19.3674	19.3224	19.3654	19.41	19.4136	19.3781	19.3394	19.3348	19.323	0.36	0.283	0.332	0.264	-0.248	0.112	0.0354	0.0842	0.0161	1.00916e-09	1.6055e-08	2.58082e-09	3.57517e-08	0.0168	0.453	0.361	0.364	TRUE	FALSE	FALSE	FALSE	TRUE	0.312999	0.4072	0.360099	0.236216	0.330417	0.283317	0.285058	0.379259
A0A6S8E8F8-mmetsp	A0A6S8E8F8	A0A6S8E8F8	44292	413	19.8944	20.0746	19.9605	19.3375	19.3539	19.3428	19.2737	19.1885	19.2252	19.2663	19.1807	19.2502	19.314	19.2511	19.2505	-0.632	-0.747	-0.744	-0.705	0.566	-0.0662	-0.182	-0.179	-0.139	2.43453e-09	3.42869e-10	3.60829e-10	6.83464e-10	0.0322	0.151	0.204	0.11	TRUE	FALSE	FALSE	FALSE	TRUE	-0.720931	-0.542654	-0.631792	-0.836486	-0.658208	-0.747347	-0.833243	-0.654965
A0A6S8ECX0-mmetsp	A0A6S8ECX0	A0A6S8ECX0	139652	414	19.6309	19.6488	19.6649	20.0291	20.0388	20.0273	19.9585	19.9738	20.019	20.1381	20.0816	20.0533	19.9698	19.9922	19.9182	0.384	0.336	0.443	0.312	-0.295	0.0888	0.0408	0.148	0.0171	4.65273e-09	2.14805e-08	8.7746e-10	4.90818e-08	0.0464	0.477	0.27	0.388	TRUE	FALSE	FALSE	FALSE	TRUE	0.326288	0.440745	0.383517	0.278309	0.392765	0.335537	0.385576	0.500032
A0A6S8EEN6-mmetsp	A0A6S8EEN6	A0A6S8EEN6	47839	415	18.5713	18.5454	18.5382	18.5506	18.5047	18.5122	18.7662	18.8718	18.7747	18.9645	18.9355	19.0081	19.1463	19.1063	19.1278	-0.0291	0.253	0.418	0.575	-0.243	-0.272	0.00935	0.174	0.332	0.337865	1.54603e-06	5.82764e-09	1.39611e-10	0.864	0.724	0.428	0.0534	FALSE	FALSE	FALSE	TRUE	TRUE	-0.0927045	0.0344166	-0.0291439	0.189061	0.316182	0.252621	0.354147	0.481268
A0A6S8EF49-mmetsp	A0A6S8EF49	A0A6S8EF49	97114	416	19.5794	19.5542	19.6317	19.2078	19.173	19.188	19.1694	19.1859	19.1326	19.1177	19.1477	19.1471	19.1591	19.1754	19.1284	-0.399	-0.426	-0.451	-0.434	0.342	-0.0569	-0.0838	-0.109	-0.0922	9.2432e-10	4.30304e-10	2.19215e-10	3.42621e-10	0.0157	0.164	0.171	0.084	TRUE	FALSE	FALSE	TRUE	TRUE	-0.450608	-0.347057	-0.398833	-0.477543	-0.373992	-0.425768	-0.502701	-0.39915
A0A6S8EHV2-mmetsp	A0A6S8EHV2	A0A6S8EHV2	42098	417	20.2052	20.203	20.2106	20.0824	20.0681	20.0727	19.8474	19.8289	19.8402	19.963	19.9629	19.9217	19.7896	19.8169	19.8465	-0.132	-0.367	-0.257	-0.389	0.229	0.0971	-0.138	-0.028	-0.16	1.3067e-05	1.50298e-10	9.62524e-09	7.7593e-11	0.556	0.108	0.466	0.0387	FALSE	FALSE	FALSE	TRUE	TRUE	-0.172718	-0.0910022	-0.13186	-0.408284	-0.326568	-0.367426	-0.297884	-0.216168
A0A6S8EIQ2-mmetsp	A0A6S8EIQ2	A0A6S8EIQ2	137532	418	20.1761	20.1557	20.2263	19.833	19.8862	19.8666	19.6412	19.6816	19.5429	19.4809	19.4183	19.4382	19.5894	19.5793	19.5874	-0.324	-0.564	-0.74	-0.601	0.446	0.122	-0.118	-0.294	-0.155	3.84577e-07	7.13158e-10	2.89641e-11	3.41601e-10	0.283	0.195	0.0744	0.0839	FALSE	FALSE	TRUE	TRUE	TRUE	-0.395725	-0.252474	-0.3241	-0.635751	-0.4925	-0.564126	-0.811885	-0.668635
A0A6S8EMI9-mmetsp	A0A6S8EMI9	A0A6S8EMI9	107249	419	22.0694	22.1907	21.9943	21.1094	21.0225	21.1023	20.8836	20.8385	20.8877	20.881	20.8109	20.9468	20.7961	20.7411	20.8343	-1.01	-1.21	-1.21	-1.29	0.944	-0.0625	-0.271	-0.261	-0.35	7.42833e-11	7.96909e-12	8.76312e-12	3.74225e-12	0.00141	0.0181	0.0411	0.00367	TRUE	TRUE	TRUE	TRUE	TRUE	-1.11224	-0.901299	-1.00677	-1.32036	-1.10942	-1.21489	-1.31072	-1.09978
A0A6S8EP58-mmetsp	A0A6S8EP58	A0A6S8EP58	44587	420	19.7397	19.7714	19.7897	20.1504	20.1202	20.1684	19.855	19.7973	19.8031	19.8123	19.799	19.7766	19.6645	19.7427	19.655	0.379	0.0515	0.029	-0.0795	-0.0761	0.303	-0.0246	-0.047	-0.156	6.69083e-09	0.0788361	0.300485	0.0117466	0.0567	0.896	0.891	0.828	TRUE	FALSE	FALSE	FALSE	TRUE	0.320973	0.437832	0.379403	-0.00690938	0.10995	0.0515202	-0.0293897	0.0874695
A0A6S8EPF4-mmetsp	A0A6S8EPF4	A0A6S8EPF4	44457	421	19.3304	19.3663	19.3778	19.5184	19.5442	19.5315	19.7066	19.6795	19.6585	19.9324	19.9425	19.8964	19.8225	19.7979	19.8363	0.173	0.323	0.566	0.461	-0.305	-0.131	0.0188	0.261	0.156	2.49971e-06	2.42798e-09	3.30923e-12	3.80725e-11	0.438	0.285	0.0221	0.0253	FALSE	FALSE	TRUE	TRUE	TRUE	0.127576	0.21881	0.173193	0.277779	0.369013	0.323396	0.519981	0.611215
A0A6S8EPW6-mmetsp	A0A6S8EPW6	A0A6S8EPW6	6812	422	20.6096	20.6087	20.5845	20.8476	20.8526	20.8276	20.8174	20.8483	20.8475	20.9336	20.9239	20.9473	20.8492	20.8384	20.8533	0.242	0.237	0.334	0.246	-0.212	0.03	0.0251	0.122	0.0343	5.35704e-09	6.77249e-09	1.22726e-10	4.35698e-09	0.0501	0.378	0.138	0.204	TRUE	FALSE	FALSE	FALSE	TRUE	0.205163	0.278174	0.241669	0.200287	0.273298	0.236793	0.297469	0.37048
A0A6S8ETY0-mmetsp	A0A6S8ETY0	A0A6S8ETY0	442	423	17.6557	17.7927	17.6331	18.4107	18.3399	18.3411	18.4361	18.3752	18.4097	18.6253	18.5069	18.6045	18.0371	18.1253	18.1259	0.67	0.713	0.885	0.402	-0.534	0.136	0.179	0.351	-0.132	3.52608e-09	1.71134e-09	1.3639e-10	1.05185e-06	0.04	0.255	0.144	0.586	TRUE	FALSE	FALSE	FALSE	TRUE	0.57243	0.76765	0.67004	0.615556	0.810776	0.713166	0.78743	0.98265
A0A6S8EU84-mmetsp	A0A6S8EU84	A0A6S8EU84	138707	424	20.9474	20.9694	20.9685	20.6689	20.6612	20.6403	20.4922	20.5111	20.5274	20.327	20.2883	20.306	20.4822	20.4879	20.4711	-0.305	-0.452	-0.655	-0.481	0.379	0.0735	-0.073	-0.276	-0.103	6.13402e-10	5.90238e-12	6.85677e-14	2.74745e-12	0.0111	0.0142	0.000546	0.0027	TRUE	TRUE	TRUE	TRUE	TRUE	-0.343201	-0.266749	-0.304975	-0.489773	-0.413321	-0.451547	-0.6929	-0.616447
A0A6S8EUZ0-mmetsp	A0A6S8EUZ0	A0A6S8EUZ0	9990	425	21.2285	21.1844	21.1827	21.4887	21.5166	21.4683	21.319	21.3166	21.312	21.3151	21.3392	21.3272	21.1394	21.1283	21.1774	0.293	0.117	0.129	-0.0501	-0.0977	0.195	0.0196	0.0309	-0.148	5.36305e-09	8.42228e-05	3.58307e-05	0.029406	0.0501	0.825	0.801	0.838	TRUE	FALSE	FALSE	FALSE	TRUE	0.248478	0.336914	0.292696	0.0731341	0.16157	0.117352	0.0844074	0.172843
A0A6S8EVK6-mmetsp	A0A6S8EVK6	A0A6S8EVK6	40071	426	18.9475	18.9059	19.0007	18.4697	18.5041	18.522	18.5588	18.4881	18.5431	18.4324	18.4616	18.3523	18.3801	18.4312	18.3635	-0.453	-0.421	-0.536	-0.56	0.394	-0.0588	-0.0274	-0.142	-0.166	1.27922e-08	2.8966e-08	1.83376e-09	1.10548e-09	0.0791	0.5	0.332	0.13	TRUE	FALSE	FALSE	FALSE	TRUE	-0.526579	-0.378999	-0.452789	-0.49517	-0.34759	-0.42138	-0.609724	-0.462144
A0A6S8EWZ1-mmetsp	A0A6S8EWZ1	A0A6S8EWZ1	139686	427	19.0634	19.1231	19.0878	19.6099	19.5367	19.48	19.2347	19.2559	19.2858	19.5103	19.4628	19.4591	19.4777	19.4423	19.4705	0.451	0.167	0.386	0.372	-0.275	0.176	-0.108	0.111	0.0969	4.47571e-09	0.000145995	2.64237e-08	3.99499e-08	0.0455	0.833	0.538	0.372	TRUE	FALSE	FALSE	FALSE	TRUE	0.383732	0.517807	0.45077	0.100306	0.234382	0.167344	0.318902	0.452977
A0A6S8EXA0-mmetsp	A0A6S8EXA0	A0A6S8EXA0	77077	428	20.1752	20.1174	20.1911	19.9058	19.9037	19.9237	19.6828	19.7342	19.6786	19.6518	19.6798	19.6413	19.7322	19.6688	19.6561	-0.25	-0.463	-0.504	-0.476	0.338	0.0882	-0.124	-0.165	-0.137	5.70715e-07	5.37121e-10	1.98523e-10	3.89464e-10	0.316	0.176	0.165	0.0888	FALSE	FALSE	FALSE	TRUE	TRUE	-0.307517	-0.192838	-0.250178	-0.52002	-0.405342	-0.462681	-0.560943	-0.446264
A0A6S8EXH8-mmetsp	A0A6S8EXH8	A0A6S8EXH8	140684	429	21.0366	21.0505	21.0359	20.7916	20.7704	20.7555	20.7882	20.7431	20.7394	20.6213	20.651	20.6726	20.716	20.7099	20.7466	-0.269	-0.284	-0.393	-0.317	0.252	-0.0161	-0.0317	-0.14	-0.0644	1.67242e-08	8.77807e-09	2.0303e-10	2.49531e-09	0.0897	0.401	0.167	0.172	TRUE	FALSE	FALSE	FALSE	TRUE	-0.313318	-0.223717	-0.268518	-0.328904	-0.239303	-0.284103	-0.437529	-0.347928
A0A6S8EY15-mmetsp	A0A6S8EY15	A0A6S8EY15	111355	430	19.8461	19.8599	19.8837	19.9646	19.9694	19.9743	20.0145	19.9656	19.9714	20.3356	20.351	20.3161	20.4493	20.4458	20.4213	0.106	0.121	0.471	0.576	-0.255	-0.148	-0.134	0.216	0.321	0.000117332	3.62379e-05	9.53916e-12	8.67493e-13	0.673	0.809	0.043	0.000702	FALSE	FALSE	TRUE	TRUE	TRUE	0.0646858	0.147704	0.106195	0.0790932	0.162111	0.120602	0.429474	0.512493
A0A6S8F047-mmetsp	A0A6S8F047	A0A6S8F047	44933	431	19.3838	19.2883	19.2049	19.896	19.9218	19.8903	20.0001	20.038	20.1141	20.1841	20.2088	20.2323	20.0239	19.9886	19.9874	0.61	0.758	0.916	0.708	-0.598	0.0119	0.16	0.318	0.109	2.52942e-09	1.99867e-10	2.13792e-11	4.5126e-10	0.0329	0.123	0.0639	0.0943	TRUE	FALSE	TRUE	TRUE	TRUE	0.52394	0.696732	0.610336	0.671977	0.84477	0.758374	0.829638	1.00243
A0A6S8F2E2-mmetsp	A0A6S8F2E2	A0A6S8F2E2	139649	432	19.0027	18.9538	19.0059	19.5096	19.5122	19.4073	19.504	19.5031	19.4879	19.2307	19.2572	19.2391	18.8342	18.8719	18.9507	0.489	0.511	0.255	-0.102	-0.231	0.258	0.28	0.0243	-0.332	3.87861e-09	2.33142e-09	5.01562e-06	0.00929997	0.0421	0.281	0.76	0.825	TRUE	FALSE	FALSE	FALSE	TRUE	0.417067	0.560683	0.488875	0.439052	0.582669	0.51086	0.183055	0.326671
A0A6S8F2H1-mmetsp	A0A6S8F2H1	A0A6S8F2H1	139649	433	18.3447	18.2246	18.2969	18.8321	18.7725	18.7902	18.9835	18.9539	18.941	18.4348	18.5383	18.4643	18.1308	18.2395	18.2474	0.51	0.671	0.19	-0.0828	-0.258	0.252	0.413	-0.0672	-0.34	1.63571e-08	6.82901e-10	0.00036437	0.0548284	0.0888	0.192	0.835	0.845	TRUE	FALSE	FALSE	FALSE	TRUE	0.424667	0.594353	0.50951	0.585868	0.755554	0.670711	0.105539	0.275225
A0A6S8F330-mmetsp	A0A6S8F330	A0A6S8F330	48319	434	19.8311	19.8859	19.8253	20.1022	20.0323	20.0154	20.2802	20.2687	20.2829	20.4346	20.3978	20.4308	20.3268	20.3937	20.3881	0.203	0.43	0.574	0.522	-0.346	-0.143	0.0842	0.228	0.176	7.37116e-06	1.86325e-09	6.30504e-11	1.91652e-10	0.518	0.262	0.104	0.0633	FALSE	FALSE	FALSE	TRUE	TRUE	0.143279	0.261823	0.202551	0.370628	0.489172	0.4299	0.514413	0.632957
A0A6S8F358-mmetsp	A0A6S8F358	A0A6S8F358	115215	435	21.318	21.3544	21.3272	21.5601	21.5458	21.5853	21.4858	21.4891	21.4948	21.6518	21.6305	21.6508	21.5106	21.4875	21.4912	0.23	0.157	0.311	0.163	-0.172	0.0582	-0.0157	0.139	-0.00908	1.38899e-08	1.00168e-06	4.30072e-10	6.44662e-07	0.0823	0.707	0.216	0.56	TRUE	FALSE	FALSE	FALSE	TRUE	0.192657	0.268326	0.230491	0.118814	0.194483	0.156649	0.273306	0.348975
A0A6S8F965-mmetsp	A0A6S8F965	A0A6S8F965	136102	436	20.6824	20.6625	20.7167	20.9419	20.9476	20.9566	21.0353	21.0317	21.0228	20.9176	20.9244	20.9144	20.8596	20.8547	20.8332	0.261	0.343	0.232	0.162	-0.2	0.0619	0.143	0.032	-0.0376	3.23748e-09	1.37028e-10	1.30692e-08	6.96272e-07	0.0382	0.104	0.489	0.564	TRUE	FALSE	FALSE	FALSE	TRUE	0.223672	0.299297	0.261484	0.304899	0.380524	0.342711	0.193775	0.269399
A0A6S8FBY9-mmetsp	A0A6S8FBY9	A0A6S8FBY9	137176	437	21.3382	21.3299	21.2687	21.3724	21.3746	21.3797	21.541	21.5597	21.5583	21.8265	21.8105	21.8057	21.677	21.6624	21.7058	0.0633	0.241	0.502	0.369	-0.235	-0.172	0.00562	0.267	0.134	0.00944616	5.66805e-08	1.0903e-11	4.09446e-10	0.804	0.55	0.0461	0.0907	FALSE	FALSE	TRUE	TRUE	TRUE	0.0185569	0.108028	0.0632924	0.195954	0.285425	0.240689	0.457196	0.546667
A0A6S8FGG0-mmetsp	A0A6S8FGG0	A0A6S8FGG0	139073	438	20.6455	20.642	20.5637	20.4423	20.4649	20.4433	20.1428	20.1641	20.1846	20.0779	20.0437	20.113	20.1671	20.1543	20.161	-0.167	-0.453	-0.539	-0.456	0.323	0.156	-0.13	-0.216	-0.133	2.08353e-05	3.56469e-10	4.63025e-11	3.29757e-10	0.585	0.154	0.0918	0.0826	FALSE	FALSE	TRUE	TRUE	TRUE	-0.221181	-0.112693	-0.166937	-0.507525	-0.399037	-0.453281	-0.593127	-0.484639
A0A6S8FIR1-mmetsp	A0A6S8FIR1	A0A6S8FIR1	78224	439	20.2191	20.0225	20.2232	20.8438	20.8283	20.8207	20.6323	20.764	20.6746	20.6652	20.7337	20.6656	20.3392	20.336	20.311	0.676	0.535	0.533	0.174	-0.384	0.292	0.152	0.15	-0.21	7.56992e-09	1.05962e-07	1.10776e-07	0.00362171	0.0605	0.592	0.621	0.813	TRUE	FALSE	FALSE	FALSE	TRUE	0.570796	0.78127	0.676033	0.430128	0.640602	0.535365	0.427992	0.638466
A0A6S8FJH8-mmetsp	A0A6S8FJH8	A0A6S8FJH8	45357	440	21.4744	21.4679	21.5036	20.9503	20.9926	20.9598	20.7097	20.6398	20.6572	20.6593	20.659	20.6245	20.7534	20.7765	20.7631	-0.514	-0.813	-0.834	-0.718	0.576	0.0615	-0.237	-0.258	-0.142	1.77904e-11	7.3961e-14	5.41487e-14	3.31832e-13	0.000204	9.15e-05	0.00038	0.000197	TRUE	TRUE	TRUE	TRUE	TRUE	-0.562199	-0.466651	-0.514425	-0.860842	-0.765294	-0.813068	-0.88217	-0.786622
A0A6S8FKQ9-mmetsp	A0A6S8FKQ9	A0A6S8FKQ9	42973	441	20.6537	20.7141	20.6195	20.2884	20.308	20.3557	20.2863	20.2715	20.2987	20.2672	20.2601	20.252	20.3228	20.2863	20.2886	-0.345	-0.377	-0.403	-0.363	0.298	-0.0475	-0.0794	-0.105	-0.0656	9.99588e-09	3.61868e-09	1.68287e-09	5.55685e-09	0.0698	0.321	0.325	0.219	TRUE	FALSE	FALSE	FALSE	TRUE	-0.400132	-0.290055	-0.345094	-0.432004	-0.321927	-0.376966	-0.457749	-0.347672
A0A6S8FKW1-mmetsp	A0A6S8FKW1	A0A6S8FKW1	44962	442	20.566	20.6078	20.5875	20.9841	20.9649	20.9686	20.9294	20.8393	20.8954	20.8221	20.8379	20.8146	20.6953	20.7302	20.7016	0.385	0.301	0.238	0.122	-0.209	0.176	0.0917	0.0286	-0.0873	8.82859e-10	1.53723e-08	2.15432e-07	0.000174209	0.0151	0.449	0.653	0.761	TRUE	FALSE	FALSE	FALSE	TRUE	0.33559	0.435268	0.385429	0.251097	0.350775	0.300936	0.187948	0.287626
A0A6S8FLP0-mmetsp	A0A6S8FLP0	A0A6S8FLP0	139066	443	19.1959	19.0907	19.0291	19.8775	19.8433	19.8901	19.6962	19.7453	19.7737	19.7705	19.799	19.8054	19.5306	19.5358	19.5193	0.765	0.633	0.686	0.423	-0.502	0.264	0.132	0.185	-0.0783	4.44545e-11	4.14634e-10	1.6044e-10	4.28538e-08	0.000719	0.162	0.153	0.378	TRUE	FALSE	FALSE	FALSE	TRUE	0.688339	0.841839	0.765089	0.556388	0.709887	0.633138	0.60963	0.76313
A0A6S8FR98-mmetsp	A0A6S8FR98	A0A6S8FR98	46923	444	20.5275	20.4835	20.5254	20.558	20.588	20.5839	20.8165	20.7972	20.8251	21.0863	21.0863	21.0416	21.0018	20.9817	20.9563	0.0645	0.301	0.559	0.468	-0.278	-0.214	0.0223	0.281	0.189	0.00909962	5.17165e-09	3.48379e-12	2.92454e-11	0.803	0.353	0.0228	0.0212	FALSE	FALSE	TRUE	TRUE	TRUE	0.0192065	0.109801	0.0645038	0.255492	0.346086	0.300789	0.513928	0.604523
A0A6S8FRT4-mmetsp	A0A6S8FRT4	A0A6S8FRT4	118443	445	22.5186	22.512	22.4786	22.4289	22.4268	22.4116	22.3839	22.4029	22.412	22.4543	22.4742	22.4723	22.1796	22.1605	22.194	-0.0807	-0.104	-0.0362	-0.325	0.109	0.0284	0.00557	0.0729	-0.216	0.000623987	7.29994e-05	0.0625414	3.05899e-10	0.735	0.822	0.88	0.0799	FALSE	FALSE	FALSE	TRUE	TRUE	-0.119062	-0.0422619	-0.0806622	-0.141917	-0.0651167	-0.103517	-0.0745866	0.00221391
A0A6S8FSY9-mmetsp	A0A6S8FSY9	A0A6S8FSY9	110565	446	19.3903	19.3929	19.4066	19.4105	19.523	19.453	20.0047	19.9385	20.0901	20.0466	20.0263	19.9836	20.2721	20.2319	20.1718	0.0656	0.615	0.622	0.829	-0.426	-0.361	0.188	0.196	0.402	0.12383	2.32264e-09	2.00764e-09	6.97092e-11	0.849	0.281	0.34	0.0364	FALSE	FALSE	FALSE	TRUE	TRUE	-0.0207346	0.151968	0.0656166	0.528172	0.700874	0.614523	0.535941	0.708643
A0A6S8FW75-mmetsp	A0A6S8FW75	A0A6S8FW75	139036	447	20.8853	20.8957	20.9515	21.2658	21.2468	21.3306	21.5785	21.5475	21.4732	21.4304	21.4289	21.4192	21.2857	21.3301	21.2794	0.37	0.622	0.515	0.388	-0.379	-0.00883	0.243	0.136	0.00848	4.12569e-08	1.00915e-10	9.2414e-10	2.46088e-08	0.131	0.0904	0.274	0.335	FALSE	TRUE	FALSE	FALSE	TRUE	0.303334	0.437126	0.37023	0.555334	0.689126	0.62223	0.448419	0.582211
A0A6S8FX57-mmetsp	A0A6S8FX57	A0A6S8FX57	136538	448	19.0351	18.9776	18.9149	19.4332	19.5642	19.6237	19.4044	19.4429	19.4017	19.3262	19.3116	19.2938	19.2192	19.153	19.174	0.564	0.44	0.335	0.206	-0.309	0.255	0.131	0.0255	-0.103	1.49892e-08	2.41468e-07	4.49483e-06	0.000412658	0.0853	0.64	0.758	0.778	TRUE	FALSE	FALSE	FALSE	TRUE	0.471208	0.657769	0.564489	0.34717	0.53373	0.44045	0.241354	0.427915
A0A6S8G047-mmetsp	A0A6S8G047	A0A6S8G047	74302	449	19.6016	19.5668	19.593	19.3954	19.4091	19.4158	19.2366	19.2115	19.2497	19.2403	19.2611	19.2212	19.2077	19.2046	19.1593	-0.18	-0.355	-0.346	-0.397	0.256	0.0752	-0.099	-0.0907	-0.141	9.67388e-07	4.67793e-10	6.16538e-10	1.25166e-10	0.361	0.168	0.24	0.0505	FALSE	FALSE	FALSE	TRUE	TRUE	-0.223796	-0.13695	-0.180373	-0.397966	-0.311121	-0.354543	-0.389705	-0.30286
A0A6S8G4C7-mmetsp	A0A6S8G4C7	A0A6S8G4C7	37145	450	22.0737	22.1235	22.1395	21.9536	21.9598	21.973	21.6732	21.6674	21.6571	21.5307	21.5153	21.5014	21.6853	21.625	21.6246	-0.15	-0.446	-0.596	-0.467	0.332	0.182	-0.114	-0.264	-0.135	1.82516e-05	1.04039e-10	3.31713e-12	6.05557e-11	0.577	0.0918	0.0221	0.0337	FALSE	TRUE	TRUE	TRUE	TRUE	-0.198195	-0.101974	-0.150085	-0.494456	-0.398235	-0.446346	-0.644509	-0.548288
A0A6S8G6Y5-mmetsp	A0A6S8G6Y5	A0A6S8G6Y5	48363	451	18.6034	18.7597	18.737	18.0176	18.0586	17.9742	18.1542	18.0137	18.181	17.9305	17.8756	17.8627	18.0014	17.9295	17.9021	-0.683	-0.584	-0.81	-0.756	0.567	-0.117	-0.0171	-0.244	-0.189	9.42345e-09	5.61736e-08	1.31049e-09	2.94947e-09	0.0676	0.55	0.303	0.182	TRUE	FALSE	FALSE	FALSE	TRUE	-0.791603	-0.574796	-0.683199	-0.692111	-0.475304	-0.583707	-0.918811	-0.702004
A0A6S8G8U8-mmetsp	A0A6S8G8U8	A0A6S8G8U8	137504	452	18.7611	18.9323	18.7976	18.1993	18.1477	18.2083	17.9439	17.9588	18.0342	18.0914	17.9142	17.9898	18.1092	18.0433	18.0518	-0.645	-0.851	-0.832	-0.762	0.618	-0.0271	-0.233	-0.214	-0.144	1.73202e-08	7.04717e-10	9.23374e-10	2.55267e-09	0.0912	0.194	0.274	0.174	TRUE	FALSE	FALSE	FALSE	TRUE	-0.753193	-0.53723	-0.645211	-0.959313	-0.74335	-0.851332	-0.939844	-0.723882
A0A6S8GG82-mmetsp	A0A6S8GG82	A0A6S8GG82	45927	453	20.0618	20.1145	20.0644	20.5128	20.4778	20.4663	20.4148	20.3636	20.4428	20.3189	20.3347	20.3092	20.3315	20.2978	20.3206	0.405	0.327	0.241	0.236	-0.242	0.164	0.085	-0.00119	-0.00546	8.20383e-10	9.92793e-09	3.06539e-07	3.72783e-07	0.0142	0.411	0.669	0.528	TRUE	FALSE	FALSE	FALSE	TRUE	0.353323	0.457514	0.405419	0.274738	0.37893	0.326834	0.188587	0.292778
10398-jgi	10398	10398	10398	454	19.1795	19.2191	19.0986	19.5877	19.5666	19.633	19.4946	19.4971	19.5865	19.5061	19.5217	19.5184	19.5679	19.5087	19.4655	0.43	0.36	0.35	0.348	-0.298	0.132	0.0627	0.052	0.0506	5.80081e-08	4.1979e-07	5.83995e-07	6.0955e-07	0.0858	0.668	0.76	0.51	TRUE	FALSE	FALSE	FALSE	TRUE	0.348847	0.511279	0.430063	0.279173	0.441604	0.360389	0.268487	0.430919
114690-jgi	114690	114690	114690	455	21.3484	21.2976	21.33	21.1203	21.1106	21.1242	20.9607	20.9847	20.9663	20.9477	20.9768	20.9532	20.9916	21.0036	20.9954	-0.207	-0.355	-0.366	-0.328	0.251	0.0443	-0.104	-0.115	-0.0772	1.96551e-07	3.79166e-10	2.60674e-10	9.47013e-10	0.143	0.109	0.184	0.0808	FALSE	FALSE	FALSE	TRUE	TRUE	-0.250499	-0.163397	-0.206948	-0.398303	-0.311201	-0.354752	-0.409619	-0.322518
117061-jgi	117061	117061	117061	456	19.5697	19.5266	19.3947	18.8754	18.908	18.9163	18.6354	18.5813	18.7349	18.7182	18.7992	18.8229	19.1146	19.1304	19.1115	-0.597	-0.846	-0.717	-0.378	0.508	-0.0894	-0.339	-0.209	0.13	1.89627e-08	3.13568e-10	2.24928e-09	2.99103e-06	0.0467	0.0993	0.379	0.609	TRUE	TRUE	FALSE	FALSE	TRUE	-0.699387	-0.494834	-0.59711	-0.948765	-0.744212	-0.846488	-0.819167	-0.614614
119545-jgi	119545	119545	119545	457	17.6042	17.6797	17.5057	17.704	17.7387	17.6715	18.007	18.0125	18.0434	18.2349	18.2126	18.329	18.3386	18.2434	18.2928	0.108	0.424	0.662	0.695	-0.378	-0.27	0.0464	0.284	0.317	0.0290998	3.98243e-07	2.45051e-09	1.38732e-09	0.824	0.664	0.387	0.0967	FALSE	FALSE	FALSE	TRUE	TRUE	0.0129692	0.203325	0.108147	0.329194	0.51955	0.424372	0.567117	0.757473
120109-jgi	120109	120109	120109	458	22.0682	22.1337	21.9267	22.5333	22.5198	22.5154	22.5866	22.5715	22.6117	22.7501	22.7005	22.7507	22.6905	22.6812	22.7619	0.48	0.547	0.691	0.668	-0.477	0.00273	0.0698	0.214	0.191	7.9126e-08	1.77234e-08	1.15542e-09	1.70984e-09	0.098	0.413	0.312	0.107	TRUE	FALSE	FALSE	FALSE	TRUE	0.386832	0.573148	0.47999	0.453913	0.640229	0.547071	0.597729	0.784045
1283-jgi	1283	1283	1283	459	18.4698	18.652	18.3273	19.3091	19.3663	19.3453	19.2378	19.0973	19.1986	19.3826	19.3903	19.4879	19.2014	19.1364	19.1503	0.857	0.695	0.937	0.68	-0.634	0.223	0.0611	0.303	0.0459	1.32076e-08	1.44903e-07	4.6704e-09	1.85707e-07	0.0378	0.597	0.45	0.421	TRUE	FALSE	FALSE	FALSE	TRUE	0.714902	0.99951	0.857206	0.552584	0.837192	0.694888	0.794959	1.07957
133929-jgi	133929	133929	133929	460	18.1342	18.1547	18.2001	18.4542	18.3845	18.3858	18.66	18.7331	18.6977	18.6724	18.6645	18.6987	18.6163	18.6151	18.5678	0.245	0.534	0.516	0.437	-0.346	-0.101	0.188	0.169	0.0904	1.65668e-06	2.23597e-10	3.39712e-10	2.4273e-09	0.288	0.0837	0.201	0.126	FALSE	TRUE	FALSE	FALSE	TRUE	0.182477	0.307901	0.245189	0.471228	0.596652	0.53394	0.45285	0.578274
136325-jgi	136325	136325	136325	461	20.3713	20.3968	20.4774	20.0819	19.9883	20.0571	19.6492	19.6581	19.5759	19.5684	19.5414	19.4863	19.6499	19.7399	19.6451	-0.373	-0.787	-0.883	-0.737	0.556	0.183	-0.231	-0.327	-0.181	5.65719e-07	9.77075e-11	2.45601e-11	2.16593e-10	0.199	0.0513	0.0669	0.0383	FALSE	TRUE	TRUE	TRUE	TRUE	-0.459061	-0.28643	-0.372746	-0.873799	-0.701167	-0.787483	-0.969484	-0.796853
136425-jgi	136425	136425	136425	462	17.565	17.6064	17.5222	17.9826	17.961	17.9519	17.8482	17.8447	17.8644	17.928	17.8821	17.9522	17.81	17.826	17.8552	0.401	0.288	0.356	0.266	-0.262	0.138	0.0257	0.0941	0.00377	2.43235e-09	1.10175e-07	9.59159e-09	2.6788e-07	0.0108	0.576	0.515	0.449	TRUE	FALSE	FALSE	FALSE	TRUE	0.343066	0.458133	0.400599	0.230341	0.345408	0.287874	0.298724	0.413791
137411-jgi	137411	137411	137411	463	16.2528	16.185	16.3241	16.7725	16.7669	16.6834	16.7976	16.8558	16.7524	16.7978	16.7975	16.8343	16.724	16.6924	16.7319	0.487	0.548	0.556	0.462	-0.411	0.0764	0.137	0.145	0.0515	1.74892e-08	4.43412e-09	3.74534e-09	3.19396e-08	0.0447	0.28	0.429	0.285	TRUE	FALSE	FALSE	FALSE	TRUE	0.404134	0.569787	0.486961	0.465125	0.630778	0.547952	0.473078	0.638731
138548-jgi	138548	138548	138548	464	19.2818	19.2878	19.3113	19.5459	19.5011	19.48	19.8671	19.8021	19.8176	19.7198	19.7539	19.7531	19.6401	19.6804	19.6653	0.215	0.535	0.449	0.368	-0.314	-0.0982	0.222	0.135	0.0548	1.56953e-06	4.30118e-11	3.57489e-10	3.69037e-09	0.283	0.032	0.204	0.149	FALSE	TRUE	FALSE	FALSE	TRUE	0.160566	0.270182	0.215374	0.480526	0.590142	0.535334	0.393853	0.503469
138816-jgi	138816	138816	138816	465	19.4475	19.4992	19.4511	19.1836	19.2074	19.1313	19.0131	18.9841	19.004	18.9395	18.9075	18.9556	18.9757	18.9967	19.0104	-0.292	-0.466	-0.532	-0.472	0.352	0.0603	-0.113	-0.18	-0.12	6.27032e-08	2.66885e-10	5.42203e-11	2.28248e-10	0.0888	0.0918	0.0961	0.0395	TRUE	TRUE	TRUE	TRUE	TRUE	-0.347355	-0.236364	-0.29186	-0.521043	-0.410053	-0.465548	-0.587214	-0.476224
139427-jgi	139427	139427	139427	466	21.0432	21.0716	20.9294	20.5441	20.5941	20.544	20.4421	20.328	20.4253	20.184	20.2188	20.276	20.2779	20.2368	20.3317	-0.454	-0.616	-0.788	-0.733	0.518	0.0642	-0.098	-0.27	-0.214	1.60407e-07	4.82348e-09	2.61335e-10	6.27669e-10	0.133	0.286	0.184	0.0674	FALSE	FALSE	FALSE	TRUE	TRUE	-0.547847	-0.360197	-0.454022	-0.710087	-0.522437	-0.616262	-0.882307	-0.694657
139555-jgi	139555	139555	139555	467	19.6035	19.7751	19.7688	19.8384	19.9632	19.9371	20.453	20.4215	20.3584	20.7721	20.6998	20.7114	20.6362	20.5259	20.6079	0.197	0.695	1.01	0.874	-0.556	-0.359	0.139	0.456	0.319	0.00194866	7.07576e-09	8.24781e-11	4.74716e-10	0.751	0.32	0.118	0.0586	FALSE	FALSE	FALSE	TRUE	TRUE	0.0877473	0.306482	0.197115	0.585792	0.804527	0.695159	0.902601	1.12134
139751-jgi	139751	139751	139751	468	20.9408	20.9001	20.9294	20.6993	20.7119	20.7235	20.5287	20.5219	20.5201	20.5734	20.5869	20.594	20.5417	20.5459	20.5059	-0.212	-0.4	-0.339	-0.392	0.269	0.0567	-0.131	-0.0702	-0.124	1.64044e-07	9.86834e-11	7.16543e-10	1.24168e-10	0.134	0.0516	0.265	0.0264	FALSE	TRUE	FALSE	TRUE	TRUE	-0.255676	-0.167956	-0.211816	-0.443678	-0.355957	-0.399817	-0.382519	-0.294798
139856-jgi	139856	139856	139856	469	16.9026	16.8364	16.941	17.3843	17.3065	17.3847	17.2516	17.2882	17.2586	17.0788	17.1961	17.0654	17.0486	17.0978	17.1253	0.465	0.373	0.22	0.197	-0.251	0.214	0.122	-0.031	-0.0538	4.4499e-08	5.30105e-07	0.00010935	0.000287267	0.0758	0.681	0.874	0.776	TRUE	FALSE	FALSE	FALSE	TRUE	0.379356	0.551011	0.465184	0.287018	0.458673	0.372845	0.134297	0.305952
140578-jgi	140578	140578	140578	470	20.064	20.1009	20.0172	19.951	19.965	19.9569	19.7687	19.7446	19.7835	19.6825	19.6795	19.6705	19.6425	19.6394	19.6726	-0.103	-0.295	-0.383	-0.409	0.238	0.135	-0.057	-0.145	-0.171	0.000849443	2.19838e-08	1.03596e-09	4.7541e-10	0.72	0.434	0.301	0.0587	FALSE	FALSE	FALSE	TRUE	TRUE	-0.154254	-0.0518622	-0.103058	-0.346278	-0.243887	-0.295082	-0.434396	-0.332004
141124-jgi	141124	141124	141124	471	18.1033	17.9716	18.1071	17.7912	17.7464	17.7808	17.5674	17.6048	17.5532	17.3821	17.4409	17.3802	17.3717	17.4707	17.4184	-0.288	-0.486	-0.66	-0.64	0.415	0.127	-0.0708	-0.245	-0.226	5.61356e-06	1.77966e-08	4.87475e-10	6.93016e-10	0.397	0.413	0.229	0.0706	FALSE	FALSE	FALSE	TRUE	TRUE	-0.370564	-0.205155	-0.28786	-0.568215	-0.402805	-0.48551	-0.742329	-0.576919
141319-jgi	141319	141319	141319	472	20.4376	20.3289	20.4807	19.9098	19.8787	19.8524	19.5554	19.6108	19.5559	19.4836	19.555	19.4677	19.6291	19.708	19.6606	-0.535	-0.842	-0.914	-0.75	0.608	0.0727	-0.234	-0.306	-0.142	8.14666e-09	3.78359e-11	1.40511e-11	1.51776e-10	0.0275	0.0296	0.0494	0.0305	TRUE	TRUE	TRUE	TRUE	TRUE	-0.620701	-0.450172	-0.535437	-0.926981	-0.756452	-0.841717	-0.998923	-0.828395
141519-jgi	141519	141519	141519	473	18.8564	19.0013	18.8966	19.3075	19.3315	19.3814	19.4124	19.3818	19.3735	19.5924	19.5344	19.6068	19.5191	19.4573	19.4537	0.422	0.471	0.66	0.559	-0.422	-0.000281	0.0489	0.237	0.136	6.77911e-08	1.92243e-08	3.68438e-10	2.6448e-09	0.0919	0.421	0.206	0.13	TRUE	FALSE	FALSE	FALSE	TRUE	0.341236	0.502838	0.422037	0.39037	0.551972	0.471171	0.578964	0.740565
141546-jgi	141546	141546	141546	474	18.3587	18.2793	18.3258	17.7977	17.9445	17.9362	17.7482	17.7005	17.7061	17.6913	17.6527	17.6095	17.7517	17.7723	17.751	-0.428	-0.603	-0.67	-0.563	0.453	0.0244	-0.15	-0.217	-0.11	7.53859e-08	1.4327e-09	4.09768e-10	3.22012e-09	0.0961	0.193	0.214	0.141	TRUE	FALSE	FALSE	FALSE	TRUE	-0.511242	-0.345644	-0.428443	-0.685789	-0.520191	-0.60299	-0.752875	-0.587277
141950-jgi	141950	141950	141950	475	20.7637	20.6852	20.671	20.4061	20.4137	20.4375	20.2254	20.2273	20.2492	20.2107	20.2302	20.2034	20.2392	20.2766	20.2492	-0.288	-0.473	-0.492	-0.452	0.341	0.0532	-0.132	-0.151	-0.111	7.65414e-08	2.29606e-10	1.42723e-10	3.95667e-10	0.0967	0.0849	0.148	0.0531	TRUE	TRUE	FALSE	TRUE	TRUE	-0.343187	-0.231899	-0.287543	-0.528356	-0.417068	-0.472712	-0.547513	-0.436225
142238-jgi	142238	142238	142238	476	21.6275	21.6633	21.623	21.956	21.9595	21.9463	22.0567	22.0256	22.0404	22.2308	22.2088	22.2152	22.2729	22.274	22.2895	0.316	0.403	0.58	0.641	-0.388	-0.072	0.0149	0.192	0.253	1.16157e-09	6.3793e-11	7.67043e-13	2.28387e-13	0.0055	0.0406	0.00528	1.35e-05	TRUE	TRUE	TRUE	TRUE	TRUE	0.273386	0.358646	0.316016	0.360344	0.445605	0.402974	0.537687	0.622948
142565-jgi	142565	142565	142565	477	20.7913	20.7838	20.6522	20.8182	20.9012	20.7914	21.1796	21.1216	21.102	21.491	21.514	21.6419	21.5221	21.4661	21.5238	0.0945	0.392	0.807	0.762	-0.411	-0.316	-0.0189	0.396	0.351	0.0715097	2.47204e-06	6.88889e-10	1.35975e-09	0.843	0.754	0.261	0.0958	FALSE	FALSE	FALSE	TRUE	TRUE	-0.0096161	0.198605	0.0944945	0.287877	0.496098	0.391988	0.702431	0.910652
142566-jgi	142566	142566	142566	478	18.059	17.9976	18.0736	17.5972	17.6396	17.6564	17.634	17.6144	17.5702	17.6433	17.6696	17.6761	17.7449	17.7306	17.7161	-0.412	-0.437	-0.38	-0.313	0.309	-0.104	-0.129	-0.0718	-0.00432	2.09166e-09	1.04689e-09	5.39018e-09	5.14352e-08	0.00948	0.171	0.463	0.315	TRUE	FALSE	FALSE	FALSE	TRUE	-0.470804	-0.353873	-0.412338	-0.495687	-0.378757	-0.437222	-0.438846	-0.321916
142584-jgi	142584	142584	142584	479	18.8285	18.6848	18.9139	18.2166	18.1652	18.1742	18.1488	18.2667	18.1229	18.1489	18.2268	18.1223	18.1787	18.2247	18.1791	-0.624	-0.63	-0.643	-0.615	0.502	-0.121	-0.127	-0.141	-0.113	4.70068e-08	4.22266e-08	3.31533e-08	5.5265e-08	0.0778	0.495	0.612	0.32	TRUE	FALSE	FALSE	FALSE	TRUE	-0.739314	-0.508062	-0.623688	-0.745201	-0.513949	-0.629575	-0.758656	-0.527404
142911-jgi	142911	142911	142911	480	20.0934	20.1217	20.1092	19.9903	19.941	19.9623	19.7484	19.784	19.7599	19.7152	19.6988	19.7095	19.7598	19.7851	19.7808	-0.144	-0.344	-0.4	-0.333	0.244	0.101	-0.0999	-0.156	-0.0887	1.35143e-05	8.00679e-10	1.31504e-10	1.18287e-09	0.472	0.152	0.143	0.0893	FALSE	FALSE	FALSE	TRUE	TRUE	-0.18854	-0.0985913	-0.143566	-0.389002	-0.299054	-0.344028	-0.445253	-0.355304
30401-jgi	30401	30401	30401	481	18.3775	18.3129	18.3211	18.6505	18.641	18.626	18.6835	18.7495	18.7028	18.6819	18.679	18.6858	18.6282	18.6666	18.7081	0.302	0.375	0.345	0.33	-0.27	0.0316	0.104	0.0746	0.06	7.75264e-08	6.47514e-09	1.68881e-08	2.77787e-08	0.0972	0.312	0.562	0.276	TRUE	FALSE	FALSE	FALSE	TRUE	0.243538	0.360576	0.302057	0.316277	0.433314	0.374795	0.286571	0.403609
34645-jgi	34645	34645	34645	482	19.5539	19.5459	19.6126	19.569	19.5947	19.5614	19.8807	19.8614	19.8642	19.916	19.942	19.9037	19.9819	19.951	19.9721	0.00422	0.298	0.35	0.397	-0.21	-0.206	0.0881	0.14	0.188	0.858085	1.56541e-08	2.41441e-09	5.31197e-10	0.889	0.4	0.386	0.0621	FALSE	FALSE	FALSE	TRUE	TRUE	-0.0459793	0.0544197	0.0042202	0.247782	0.348181	0.297981	0.299554	0.399953
4023-jgi	4023	4023	4023	483	19.9004	19.8967	19.8296	19.4066	19.4075	19.3779	19.3551	19.2651	19.2279	19.3096	19.3379	19.3759	19.4533	19.4753	19.6015	-0.478	-0.593	-0.534	-0.366	0.394	-0.084	-0.199	-0.14	0.0287	6.24196e-08	5.23801e-09	1.74728e-08	1.22543e-06	0.0886	0.293	0.564	0.556	TRUE	FALSE	FALSE	FALSE	TRUE	-0.569131	-0.387338	-0.478234	-0.683732	-0.501938	-0.592835	-0.625346	-0.443552
43547-jgi	43547	43547	43547	484	19.8243	19.6891	19.8042	20.1849	20.1196	20.1744	20.5043	20.5019	20.4471	20.3701	20.4671	20.4116	20.2252	20.2899	20.2265	0.387	0.712	0.644	0.475	-0.443	-0.0564	0.268	0.2	0.0312	2.82739e-07	2.42024e-10	8.02816e-10	2.82631e-08	0.162	0.0873	0.276	0.277	FALSE	TRUE	FALSE	FALSE	TRUE	0.302938	0.471281	0.387109	0.627743	0.796086	0.711915	0.559547	0.727889
44178-jgi	44178	44178	44178	485	21.7486	21.7407	21.834	21.1657	21.1408	21.2156	21.09	21.1322	21.0369	20.9279	20.9136	20.8756	21.0807	21.1059	20.9977	-0.6	-0.688	-0.869	-0.713	0.574	-0.0263	-0.114	-0.295	-0.139	1.18204e-09	2.33521e-10	1.41351e-11	1.52504e-10	0.00559	0.0856	0.0495	0.0306	TRUE	TRUE	TRUE	TRUE	TRUE	-0.681494	-0.519272	-0.600383	-0.769196	-0.606975	-0.688086	-0.949835	-0.787613
44752-jgi	44752	44752	44752	486	19.9427	19.8767	19.8826	19.6767	19.767	19.7943	19.5317	19.5178	19.4543	19.4643	19.5053	19.5018	19.3645	19.3294	19.3471	-0.155	-0.399	-0.41	-0.554	0.304	0.149	-0.0958	-0.107	-0.25	0.000514325	3.49762e-08	2.57482e-08	7.70857e-10	0.699	0.478	0.594	0.0741	FALSE	FALSE	FALSE	TRUE	TRUE	-0.22681	-0.0825017	-0.154656	-0.471552	-0.327244	-0.399398	-0.482359	-0.338051
44896-jgi	44896	44896	44896	487	20.9132	20.9394	20.9454	21.1746	21.1939	21.1866	21.233	21.2469	21.235	21.3226	21.3022	21.2896	21.2419	21.2096	21.2211	0.252	0.306	0.372	0.292	-0.244	0.00804	0.0613	0.128	0.0472	1.60547e-08	1.71331e-09	1.64821e-10	2.98895e-09	0.0425	0.206	0.156	0.137	TRUE	FALSE	FALSE	FALSE	TRUE	0.209753	0.294967	0.25236	0.263017	0.348231	0.305624	0.329521	0.414735
45119-jgi	45119	45119	45119	488	19.4102	19.4774	19.4542	19.7734	19.7272	19.7245	19.6958	19.6655	19.6659	19.7485	19.729	19.7575	19.6498	19.6357	19.6796	0.294	0.228	0.298	0.208	-0.206	0.0888	0.0228	0.0921	0.00208	3.34703e-08	5.76867e-07	2.94749e-08	1.60847e-06	0.0653	0.686	0.603	0.573	TRUE	FALSE	FALSE	FALSE	TRUE	0.241464	0.347446	0.294455	0.175438	0.281421	0.228429	0.244746	0.350729
45216-jgi	45216	45216	45216	489	21.1353	21.1331	21.1645	20.9505	20.9067	20.9646	20.6335	20.6246	20.5963	20.6455	20.662	20.6613	20.6198	20.645	20.5655	-0.204	-0.526	-0.488	-0.534	0.35	0.147	-0.176	-0.138	-0.184	2.86043e-06	5.34819e-11	1.32087e-10	4.45748e-11	0.337	0.0365	0.144	0.0125	FALSE	TRUE	FALSE	TRUE	TRUE	-0.25855	-0.14884	-0.203695	-0.58104	-0.47133	-0.526185	-0.542893	-0.433183
45900-jgi	45900	45900	45900	490	21.4032	21.4017	21.3923	21.6648	21.7346	21.6866	21.8572	21.8086	21.8671	21.9007	21.9052	21.9019	21.6709	21.6423	21.6488	0.296	0.445	0.504	0.255	-0.3	-0.0037	0.145	0.204	-0.0451	1.97578e-08	1.63141e-10	3.71562e-11	1.09756e-07	0.0479	0.0698	0.0818	0.378	TRUE	TRUE	TRUE	FALSE	TRUE	0.245349	0.347207	0.296278	0.394267	0.496125	0.445196	0.452594	0.554453
46198-jgi	46198	46198	46198	491	21.8968	21.9113	21.9317	22.2931	22.2802	22.2558	22.3315	22.3449	22.3469	22.4913	22.4788	22.4585	22.3864	22.3635	22.3834	0.363	0.428	0.563	0.464	-0.364	-0.000567	0.0642	0.199	0.101	2.96011e-10	4.13813e-11	1.48615e-12	1.5333e-11	0.00129	0.0313	0.0102	0.00506	TRUE	TRUE	TRUE	TRUE	TRUE	0.319451	0.406774	0.363113	0.384169	0.471492	0.42783	0.519298	0.606621
47238-jgi	47238	47238	47238	492	17.2653	17.2436	17.3455	17.3019	17.3393	17.366	17.4955	17.4849	17.568	17.8309	17.7993	17.6837	17.9712	17.9844	17.9194	0.051	0.231	0.486	0.674	-0.288	-0.238	-0.0571	0.198	0.385	0.239163	0.000101768	4.29574e-08	9.68923e-10	0.865	0.853	0.629	0.0816	FALSE	FALSE	FALSE	TRUE	TRUE	-0.038526	0.140436	0.0509551	0.141835	0.320797	0.231316	0.397005	0.575967
47351-jgi	47351	47351	47351	493	19.6391	19.6362	19.6594	19.6315	19.6182	19.5889	19.3924	19.3853	19.3588	19.3061	19.3136	19.3276	19.2678	19.3151	19.2981	-0.032	-0.266	-0.329	-0.351	0.196	0.164	-0.0704	-0.133	-0.156	0.158426	2.30022e-08	1.92927e-09	8.93867e-10	0.858	0.438	0.364	0.079	FALSE	FALSE	FALSE	TRUE	TRUE	-0.0783768	0.0143115	-0.0320327	-0.312413	-0.219725	-0.266069	-0.375445	-0.282757
48031-jgi	48031	48031	48031	494	20.0253	20.0223	20.0117	19.7492	19.7404	19.7646	19.7524	19.7125	19.747	19.6566	19.6953	19.653	19.7035	19.6949	19.668	-0.268	-0.282	-0.351	-0.331	0.247	-0.0217	-0.0358	-0.105	-0.0843	1.86999e-08	1.03356e-08	7.94422e-10	1.61613e-09	0.0464	0.359	0.275	0.104	TRUE	FALSE	FALSE	FALSE	TRUE	-0.314274	-0.222452	-0.268363	-0.328379	-0.236557	-0.282468	-0.397338	-0.305516
48380-jgi	48380	48380	48380	495	21.1674	21.0614	21.1513	20.9179	20.8635	20.8917	20.5969	20.6471	20.6091	20.4269	20.5272	20.476	20.5876	20.6043	20.5704	-0.236	-0.509	-0.65	-0.539	0.387	0.151	-0.122	-0.263	-0.153	9.93026e-06	1.90404e-09	1.03682e-10	9.61409e-10	0.446	0.214	0.13	0.0813	FALSE	FALSE	FALSE	TRUE	TRUE	-0.307269	-0.16407	-0.23567	-0.580614	-0.437415	-0.509015	-0.721602	-0.578403
55737-jgi	55737	55737	55737	496	17.971	17.8898	17.9308	17.5631	17.5177	17.5258	17.6706	17.6829	17.6359	17.6773	17.7551	17.743	17.7388	17.7866	17.7865	-0.395	-0.267	-0.205	-0.16	0.206	-0.189	-0.0619	0.000139	0.0456	9.0614e-09	7.41709e-07	1.1796e-05	0.000128669	0.0295	0.699	0.84	0.756	TRUE	FALSE	FALSE	FALSE	TRUE	-0.458483	-0.331524	-0.395003	-0.330885	-0.203926	-0.267405	-0.268883	-0.141925
68334-jgi	68334	68334	68334	497	20.7604	20.7827	20.8217	21.1111	21.0566	21.1078	20.9644	20.9761	20.9281	20.9647	20.9325	20.9209	20.8116	20.8312	20.7856	0.304	0.168	0.151	0.0212	-0.129	0.175	0.0392	0.0223	-0.108	4.36582e-08	2.47075e-05	6.76827e-05	0.425988	0.0751	0.824	0.868	0.883	TRUE	FALSE	FALSE	FALSE	TRUE	0.247626	0.359445	0.303535	0.111993	0.223812	0.167903	0.0951647	0.206984
70975-jgi	70975	70975	70975	498	18.1314	18.2787	18.2562	18.7326	18.718	18.7261	18.6211	18.6401	18.6042	18.6423	18.5607	18.5902	18.5919	18.4977	18.5363	0.503	0.4	0.376	0.32	-0.32	0.184	0.0799	0.0559	0.000159	1.0565e-08	1.47683e-07	2.95028e-07	1.69345e-06	0.0327	0.598	0.733	0.576	TRUE	FALSE	FALSE	FALSE	TRUE	0.421497	0.585476	0.503487	0.317698	0.481677	0.399687	0.293641	0.45762
73034-jgi	73034	73034	73034	499	19.6671	19.6074	19.7373	19.3644	19.2833	19.2873	18.9861	19.0865	18.9936	19.008	19.0376	18.9676	18.976	19.0219	18.9766	-0.359	-0.649	-0.666	-0.679	0.471	0.112	-0.178	-0.196	-0.209	6.59132e-07	7.46986e-10	5.43129e-10	4.32081e-10	0.21	0.148	0.239	0.0557	FALSE	FALSE	FALSE	TRUE	TRUE	-0.443216	-0.274641	-0.358929	-0.732821	-0.564246	-0.648534	-0.750453	-0.581878
73186-jgi	73186	73186	73186	500	21.1408	21.1731	21.1435	20.8842	20.8495	20.8465	20.7259	20.7679	20.6862	20.643	20.6281	20.684	20.709	20.682	20.7445	-0.292	-0.426	-0.501	-0.441	0.332	0.0395	-0.0939	-0.169	-0.109	1.2148e-07	1.57726e-09	2.29675e-10	1.05225e-09	0.119	0.2	0.176	0.0844	FALSE	FALSE	FALSE	TRUE	TRUE	-0.351345	-0.233452	-0.292398	-0.484752	-0.366858	-0.425805	-0.559704	-0.441811
75453-jgi	75453	75453	75453	501	19.5532	19.5205	19.5863	19.5682	19.5626	19.6125	19.8272	19.8106	19.855	20.046	20.0606	19.996	20.0935	20.1122	20.0096	0.0278	0.278	0.481	0.518	-0.261	-0.233	0.0166	0.22	0.258	0.391409	1.02034e-06	1.97821e-09	8.12654e-10	0.874	0.715	0.366	0.0758	FALSE	FALSE	FALSE	TRUE	TRUE	-0.040109	0.0956109	0.0277509	0.209709	0.345428	0.277568	0.413007	0.548727
77712-jgi	77712	77712	77712	502	18.3224	18.3167	18.3774	18.7221	18.742	18.7252	18.8939	18.817	18.8486	18.7828	18.773	18.7379	18.7823	18.8604	18.7906	0.391	0.514	0.426	0.472	-0.361	0.0302	0.154	0.0651	0.112	8.75696e-09	3.44426e-10	3.22847e-09	9.49737e-10	0.0288	0.104	0.415	0.0809	TRUE	FALSE	FALSE	TRUE	TRUE	0.328247	0.453511	0.390879	0.451678	0.576942	0.51431	0.363088	0.488352
82212-jgi	82212	82212	82212	503	18.7906	18.8529	18.9303	18.2418	18.3776	18.2942	18.5067	18.4606	18.4132	18.2997	18.2182	18.2719	18.3879	18.2936	18.3191	-0.553	-0.398	-0.595	-0.524	0.414	-0.139	0.0163	-0.181	-0.11	2.44915e-08	9.83592e-07	1.06702e-08	4.53789e-08	0.0545	0.713	0.524	0.307	TRUE	FALSE	FALSE	FALSE	TRUE	-0.650301	-0.456469	-0.553385	-0.494682	-0.300849	-0.397766	-0.691557	-0.497725
8387-jgi	8387	8387	8387	504	19.0519	19.004	18.9569	19.7708	19.72	19.7721	19.862	19.8825	19.9374	19.8792	19.9139	19.8894	19.7535	19.7752	19.7321	0.75	0.89	0.89	0.749	-0.656	0.0942	0.234	0.234	0.0936	4.65078e-12	5.81321e-13	5.79976e-13	4.70159e-12	4.5e-07	0.000267	0.00412	0.0017	TRUE	TRUE	TRUE	TRUE	TRUE	0.686153	0.813939	0.750046	0.825866	0.953652	0.889759	0.826034	0.953821
86370-jgi	86370	86370	86370	505	22.5256	22.5585	22.5316	22.2922	22.2763	22.2672	22.2194	22.2109	22.2318	22.306	22.3173	22.307	22.2688	22.268	22.2762	-0.26	-0.318	-0.228	-0.268	0.215	-0.0452	-0.103	-0.0137	-0.0528	6.21323e-09	5.82088e-10	2.77911e-08	4.44809e-09	0.0228	0.134	0.599	0.16	TRUE	FALSE	FALSE	FALSE	TRUE	-0.300475	-0.219565	-0.26002	-0.358332	-0.277422	-0.317877	-0.268923	-0.188013
A0A6S7ZKK5-mmetsp	A0A6S7ZKK5	A0A6S7ZKK5	38293	506	19.6121	19.6101	19.5655	20.0532	20.0489	19.9778	20.1517	20.1024	20.148	20.22	20.2329	20.2379	20.0022	20.0064	20.09	0.431	0.538	0.634	0.437	-0.408	0.0227	0.13	0.226	0.0289	3.23813e-09	2.41059e-10	3.45064e-11	2.74597e-09	0.0382	0.133	0.0808	0.178	TRUE	FALSE	TRUE	FALSE	TRUE	0.368453	0.493031	0.430742	0.475837	0.600415	0.538126	0.572051	0.696628
A0A6S7ZLT8-mmetsp	A0A6S7ZLT8	A0A6S7ZLT8	40544	507	18.8098	18.7171	18.7722	17.9598	17.9614	17.9424	17.844	17.9685	17.8879	17.9309	17.9743	17.923	17.9074	17.9433	17.9892	-0.812	-0.866	-0.824	-0.82	0.664	-0.148	-0.202	-0.159	-0.155	1.31646e-11	6.07676e-12	1.1081e-11	1.17245e-11	0.000126	0.0145	0.0464	0.0104	TRUE	TRUE	TRUE	TRUE	TRUE	-0.885335	-0.738316	-0.811825	-0.939729	-0.792709	-0.866219	-0.897166	-0.750146
A0A6S7ZMC6-mmetsp	A0A6S7ZMC6	A0A6S7ZMC6	141707	508	21.1471	21.196	21.1513	21.4561	21.4412	21.422	21.4743	21.481	21.4792	21.4193	21.3892	21.4202	21.2936	21.2788	21.2985	0.275	0.313	0.245	0.126	-0.192	0.0833	0.122	0.053	-0.0662	3.86971e-09	8.48158e-10	1.47286e-08	1.88701e-05	0.0421	0.207	0.498	0.704	TRUE	FALSE	FALSE	FALSE	TRUE	0.234605	0.315372	0.274989	0.272995	0.353762	0.313378	0.204375	0.285142
A0A6S7ZP73-mmetsp	A0A6S7ZP73	A0A6S7ZP73	A0A6S7ZP73	509	17.7646	17.7561	17.6809	17.9956	17.9887	17.9605	17.9148	17.8898	17.9688	18.3085	18.3266	18.3548	18.0051	18.0051	18.0178	0.248	0.191	0.596	0.275	-0.262	-0.0142	-0.0714	0.334	0.0135	6.63793e-07	1.01574e-05	2.83852e-11	2.09085e-07	0.329	0.781	0.0737	0.492	FALSE	FALSE	TRUE	FALSE	TRUE	0.190139	0.30529	0.247714	0.133001	0.248153	0.190577	0.538492	0.653644
A0A6S7ZPX6-mmetsp	A0A6S7ZPX6	A0A6S7ZPX6	109737	510	20.5736	20.5815	20.5921	20.6672	20.6782	20.6674	20.792	20.8095	20.8013	20.8839	20.8493	20.8617	20.8923	20.897	20.8815	0.0885	0.219	0.283	0.308	-0.179	-0.0909	0.039	0.103	0.128	0.000105455	8.05728e-09	4.07692e-10	1.48593e-10	0.668	0.393	0.212	0.055	FALSE	FALSE	FALSE	TRUE	TRUE	0.0543442	0.122748	0.088546	0.184316	0.252719	0.218518	0.248348	0.316752
A0A6S7ZUR3-mmetsp	A0A6S7ZUR3	A0A6S7ZUR3	47601	511	21.0446	21.0762	20.9778	21.5594	21.5738	21.5294	21.6515	21.6431	21.671	21.7448	21.7132	21.7483	21.5482	21.5323	21.5917	0.521	0.622	0.703	0.525	-0.474	0.0472	0.148	0.228	0.0504	1.21834e-10	1.49244e-11	3.51446e-12	1.13341e-10	0.00239	0.029	0.023	0.048	TRUE	TRUE	TRUE	TRUE	TRUE	0.46441	0.578317	0.521363	0.565431	0.679337	0.622384	0.645656	0.759562
A0A6S7ZXD5-mmetsp	A0A6S7ZXD5	A0A6S7ZXD5	A0A6S7ZXD5	512	17.1422	17.0028	17.2012	16.5221	16.5868	16.5116	16.6055	16.6359	16.5899	16.5052	16.5265	16.4424	16.4943	16.5568	16.4678	-0.575	-0.505	-0.624	-0.609	0.463	-0.113	-0.0423	-0.161	-0.146	1.99286e-08	8.6448e-08	7.86739e-09	1.03827e-08	0.0969	0.579	0.451	0.267	TRUE	FALSE	FALSE	FALSE	TRUE	-0.672673	-0.477751	-0.575212	-0.60241	-0.407489	-0.50495	-0.721442	-0.52652
A0A6S7ZY73-mmetsp	A0A6S7ZY73	A0A6S7ZY73	139106	513	20.2708	20.3656	20.2731	19.8536	19.8616	19.8769	19.8211	19.7681	19.8523	19.8073	19.7883	19.7975	19.8813	19.8551	19.8393	-0.439	-0.489	-0.505	-0.445	0.376	-0.0634	-0.114	-0.13	-0.0689	1.94066e-09	5.49592e-10	3.75714e-10	1.68323e-09	0.0277	0.177	0.207	0.15	TRUE	FALSE	FALSE	FALSE	TRUE	-0.499905	-0.378386	-0.439146	-0.55008	-0.428561	-0.48932	-0.566216	-0.444697
A0A6S8A1G9-mmetsp	A0A6S8A1G9	A0A6S8A1G9	A0A6S8A1G9	514	20.202	20.1414	20.1853	20.1187	20.052	20.0687	19.7575	19.7976	19.7594	19.6911	19.7108	19.7034	19.7829	19.7995	19.791	-0.0964	-0.405	-0.474	-0.385	0.272	0.176	-0.133	-0.202	-0.113	0.000977641	3.71889e-10	5.70951e-11	6.65723e-10	0.748	0.156	0.0998	0.109	FALSE	FALSE	TRUE	FALSE	TRUE	-0.145021	-0.0478014	-0.0964113	-0.453348	-0.356128	-0.404738	-0.523057	-0.425838
A0A6S8A3H4-mmetsp	A0A6S8A3H4	A0A6S8A3H4	42867	515	17.0941	16.9974	16.9712	17.5436	17.59	17.609	17.4243	17.437	17.4605	17.4605	17.4981	17.5178	17.3397	17.3687	17.3521	0.56	0.42	0.471	0.333	-0.357	0.203	0.063	0.115	-0.0241	3.01965e-10	8.61237e-09	2.2638e-09	1.19011e-07	0.00594	0.399	0.35	0.453	TRUE	FALSE	FALSE	FALSE	TRUE	0.49388	0.626018	0.559949	0.353605	0.485742	0.419674	0.405155	0.537293
A0A6S8A4S7-mmetsp	A0A6S8A4S7	A0A6S8A4S7	28564	516	20.1647	20.1946	20.2211	19.9792	19.9533	19.9642	19.8252	19.7815	19.8196	19.7887	19.7852	19.7685	19.7719	19.8197	19.7408	-0.228	-0.385	-0.413	-0.416	0.288	0.0603	-0.0964	-0.124	-0.128	3.93239e-07	1.04622e-09	4.60307e-10	4.19278e-10	0.285	0.222	0.22	0.0915	FALSE	FALSE	FALSE	TRUE	TRUE	-0.278396	-0.177449	-0.227922	-0.43517	-0.334223	-0.384697	-0.463156	-0.362208
A0A6S8A8H6-mmetsp	A0A6S8A8H6	A0A6S8A8H6	A0A6S8A8H6	517	18.3097	18.1529	18.2492	17.9521	17.9123	17.9577	17.3424	17.382	17.3446	17.075	17.2586	17.1349	17.2572	17.289	17.2458	-0.297	-0.881	-1.08	-0.973	0.646	0.35	-0.235	-0.435	-0.327	2.3536e-05	1.4371e-10	1.2678e-11	4.42103e-11	0.592	0.106	0.0498	0.0279	FALSE	FALSE	TRUE	TRUE	TRUE	-0.394152	-0.198985	-0.296569	-0.978473	-0.783306	-0.880889	-1.17869	-0.983524
A0A6S8ACH8-mmetsp	A0A6S8ACH8	A0A6S8ACH8	140998	518	21.3068	21.2809	21.3038	21.4713	21.4859	21.4768	21.6032	21.6678	21.6226	21.7625	21.7418	21.7376	21.6678	21.6099	21.6291	0.181	0.334	0.45	0.338	-0.261	-0.0799	0.0733	0.189	0.0778	1.75627e-06	1.85999e-09	5.6047e-11	1.59537e-09	0.41	0.262	0.0991	0.148	FALSE	FALSE	TRUE	FALSE	TRUE	0.13476	0.226848	0.180804	0.287966	0.380055	0.33401	0.404066	0.496155
A0A6S8AHQ2-mmetsp	A0A6S8AHQ2	A0A6S8AHQ2	A0A6S8AHQ2	519	17.6475	17.6936	17.6887	18.039	18.0962	18.0646	18.336	18.272	18.2736	18.5304	18.5031	18.4909	18.3989	18.3698	18.4011	0.39	0.617	0.832	0.713	-0.51	-0.12	0.107	0.321	0.203	1.246e-09	5.49107e-12	1.54479e-13	9.72743e-13	0.0199	0.0134	0.0014	0.000798	TRUE	TRUE	TRUE	TRUE	TRUE	0.338053	0.441937	0.389995	0.565346	0.66923	0.617288	0.779569	0.883453
A0A6S8AIN4-mmetsp	A0A6S8AIN4	A0A6S8AIN4	57766	520	17.8006	17.8245	17.7408	18.1615	18.1492	18.0414	18.8521	18.8008	18.8129	18.7925	18.8149	18.8517	18.8761	18.8791	18.9479	0.329	1.03	1.03	1.11	-0.701	-0.372	0.332	0.33	0.411	6.4583e-07	1.13595e-12	1.16587e-12	4.68908e-13	0.327	0.00313	0.00964	0.000319	FALSE	TRUE	TRUE	TRUE	TRUE	0.25253	0.40496	0.328745	0.957073	1.1095	1.03329	0.954834	1.10726
A0A6S8ANJ6-mmetsp	A0A6S8ANJ6	A0A6S8ANJ6	A0A6S8ANJ6	521	18.2311	18.1629	18.2013	17.6603	17.685	17.7326	17.3413	17.3429	17.3895	17.3229	17.3403	17.2274	17.3997	17.3315	17.3193	-0.506	-0.841	-0.902	-0.848	0.619	0.113	-0.221	-0.282	-0.229	3.66987e-09	9.32877e-12	4.04145e-12	8.36639e-12	0.0409	0.0205	0.0253	0.00792	TRUE	TRUE	TRUE	TRUE	TRUE	-0.579764	-0.43188	-0.505822	-0.914501	-0.766617	-0.840559	-0.975537	-0.827652
A0A6S8AQT0-mmetsp	A0A6S8AQT0	A0A6S8AQT0	A0A6S8AQT0	522	18.7205	18.7092	18.5823	17.8121	17.6441	17.7786	17.6345	17.7717	17.7636	17.5943	17.593	17.6632	17.6763	17.7065	17.6986	-0.926	-0.947	-1.05	-0.977	0.781	-0.145	-0.167	-0.273	-0.196	3.26697e-10	2.48898e-10	7.08912e-11	1.73558e-10	0.00636	0.134	0.109	0.06	TRUE	FALSE	FALSE	TRUE	TRUE	-1.03571	-0.815786	-0.92575	-1.05739	-0.837459	-0.947423	-1.1638	-0.943875
A0A6S8AS53-mmetsp	A0A6S8AS53	A0A6S8AS53	A0A6S8AS53	523	22.0335	22.021	22.0317	21.5608	21.5454	21.5565	21.5539	21.5592	21.5592	21.6229	21.6166	21.6128	21.7944	21.8074	21.783	-0.475	-0.471	-0.411	-0.234	0.318	-0.156	-0.153	-0.0931	0.0844	3.89579e-13	4.2286e-13	2.1634e-12	1.71894e-09	3.64e-08	0.00106	0.0161	0.152	TRUE	TRUE	TRUE	FALSE	TRUE	-0.50653	-0.442504	-0.474517	-0.503301	-0.439275	-0.471288	-0.4433	-0.379274
A0A6S8ATM8-mmetsp	A0A6S8ATM8	A0A6S8ATM8	46809	524	20.4805	20.4985	20.455	20.156	20.1489	20.1285	20.1646	20.1985	20.1796	20.0978	20.0848	20.1101	20.1438	20.1488	20.1581	-0.334	-0.297	-0.38	-0.328	0.268	-0.0658	-0.0293	-0.113	-0.06	2.38821e-10	9.25426e-10	5.05031e-11	2.92964e-10	0.00481	0.213	0.0951	0.0783	TRUE	FALSE	TRUE	TRUE	TRUE	-0.372094	-0.294945	-0.33352	-0.33569	-0.25854	-0.297115	-0.418995	-0.341846
A0A6S8AVJ1-mmetsp	A0A6S8AVJ1	A0A6S8AVJ1	A0A6S8AVJ1	525	19.8645	19.9154	19.9865	19.4468	19.4208	19.4001	19.3709	19.3503	19.3548	19.4513	19.4528	19.3882	19.5242	19.4986	19.5235	-0.5	-0.563	-0.491	-0.407	0.392	-0.107	-0.171	-0.0991	-0.0145	6.79007e-10	1.65371e-10	8.24434e-10	7.37562e-09	0.0121	0.113	0.264	0.241	TRUE	FALSE	FALSE	FALSE	TRUE	-0.562754	-0.436423	-0.499588	-0.626614	-0.500282	-0.563448	-0.554527	-0.428195
A0A6S8B545-mmetsp	A0A6S8B545	A0A6S8B545	44127	526	22.2918	22.2434	22.2385	22.0787	22.0538	22.052	21.888	21.9126	21.9176	21.8113	21.8376	21.8247	21.896	21.9309	21.9265	-0.196	-0.352	-0.433	-0.34	0.264	0.0679	-0.0875	-0.169	-0.0757	3.47532e-07	4.56174e-10	3.90491e-11	6.79359e-10	0.275	0.167	0.0854	0.11	FALSE	FALSE	TRUE	FALSE	TRUE	-0.239396	-0.153394	-0.196395	-0.394857	-0.308855	-0.351856	-0.476376	-0.390374
A0A6S8B5B1-mmetsp	A0A6S8B5B1	A0A6S8B5B1	140473	527	19.0762	18.9463	18.9242	18.4038	18.4428	18.3576	18.0674	18.1024	18.1652	18.1477	18.1581	18.1973	18.1234	18.1298	18.2136	-0.581	-0.871	-0.815	-0.827	0.619	0.0377	-0.252	-0.196	-0.208	8.10607e-09	7.20059e-11	1.5795e-10	1.32778e-10	0.0627	0.0771	0.152	0.052	TRUE	TRUE	FALSE	TRUE	TRUE	-0.671801	-0.489882	-0.580841	-0.961517	-0.779598	-0.870558	-0.905499	-0.72358
A0A6S8BDF3-mmetsp	A0A6S8BDF3	A0A6S8BDF3	A0A6S8BDF3	528	21.217	21.2048	21.1986	21.2525	21.2487	21.2745	21.5536	21.5262	21.5346	21.7652	21.7528	21.7601	21.6922	21.7277	21.6991	0.0518	0.331	0.553	0.5	-0.287	-0.235	0.0443	0.266	0.212	0.00918466	1.30463e-10	2.93158e-13	9.83459e-13	0.803	0.102	0.00261	0.000808	FALSE	FALSE	TRUE	TRUE	TRUE	0.0153526	0.0881622	0.0517574	0.294927	0.367736	0.331331	0.516134	0.588944
A0A6S8BSP1-mmetsp	A0A6S8BSP1	A0A6S8BSP1	A0A6S8BSP1	529	18.4623	18.4543	18.4761	18.1667	18.2393	18.1835	18.38	18.3494	18.351	18.3818	18.3874	18.3721	18.3982	18.375	18.4063	-0.268	-0.104	-0.0838	-0.071	0.105	-0.162	0.00124	0.0216	0.0343	1.73087e-08	0.000272156	0.00152295	0.00472207	0.0911	0.842	0.85	0.816	TRUE	FALSE	FALSE	FALSE	TRUE	-0.312527	-0.222921	-0.267724	-0.14889	-0.0592834	-0.104086	-0.128567	-0.0389606
A0A6S8BTD6-mmetsp	A0A6S8BTD6	A0A6S8BTD6	A0A6S8BTD6	530	19.0673	19.0639	19.0437	18.5512	18.5822	18.5872	18.5262	18.4419	18.4243	18.4508	18.4743	18.4561	18.456	18.4985	18.5231	-0.485	-0.594	-0.598	-0.566	0.448	-0.0362	-0.146	-0.149	-0.117	3.63701e-10	3.29179e-11	3.05522e-11	5.87829e-11	0.00694	0.0501	0.0763	0.0331	TRUE	TRUE	TRUE	TRUE	TRUE	-0.542835	-0.426622	-0.484729	-0.65221	-0.535997	-0.594103	-0.655954	-0.539741
A0A6S8BXA6-mmetsp	A0A6S8BXA6	A0A6S8BXA6	A0A6S8BXA6	531	19.8384	19.8932	19.7621	19.151	19.0945	19.1606	19.0466	19.006	19.0664	19.1008	19.101	19.1466	19.2166	19.2107	19.1893	-0.696	-0.792	-0.715	-0.626	0.566	-0.13	-0.226	-0.149	-0.0601	3.84413e-11	8.30673e-12	2.7821e-11	1.35143e-10	0.000592	0.0187	0.0729	0.0525	TRUE	TRUE	TRUE	TRUE	TRUE	-0.764832	-0.62692	-0.695876	-0.860501	-0.722589	-0.791545	-0.784051	-0.646138
A0A6S8BYG3-mmetsp	A0A6S8BYG3	A0A6S8BYG3	36581	532	18.1456	18.2538	18.1937	17.5369	17.4589	17.4218	17.437	17.3282	17.4456	17.4406	17.4558	17.4565	17.5924	17.601	17.6035	-0.725	-0.794	-0.747	-0.599	0.573	-0.152	-0.221	-0.174	-0.0258	1.47651e-10	5.04077e-11	1.04433e-10	1.39394e-09	0.00294	0.0644	0.129	0.141	TRUE	TRUE	FALSE	FALSE	TRUE	-0.805634	-0.644609	-0.725122	-0.874645	-0.71362	-0.794132	-0.827226	-0.666201
A0A6S8BYJ4-mmetsp	A0A6S8BYJ4	A0A6S8BYJ4	A0A6S8BYJ4	533	19.0134	19.0292	19.1244	19.4987	19.4292	19.4383	19.252	19.2553	19.2211	19.2271	19.2505	19.1849	19.2135	19.2058	19.1728	0.4	0.187	0.165	0.142	-0.179	0.221	0.00838	-0.0136	-0.037	1.76469e-08	5.26599e-05	0.000163332	0.000591337	0.0919	0.816	0.825	0.785	TRUE	FALSE	FALSE	FALSE	TRUE	0.332736	0.466757	0.399746	0.120114	0.254135	0.187124	0.0981486	0.23217
A0A6S8BZC5-mmetsp	A0A6S8BZC5	A0A6S8BZC5	A0A6S8BZC5	534	16.2636	16.0082	16.0603	15.0563	15.1145	15.1958	14.9533	15.2347	15.044	14.9886	14.9962	15.0078	15.2735	15.2444	15.2206	-0.988	-1.03	-1.11	-0.865	0.8	-0.189	-0.233	-0.313	-0.0646	8.25994e-09	4.95817e-09	2.09795e-09	3.79384e-08	0.0633	0.349	0.343	0.369	TRUE	FALSE	FALSE	FALSE	TRUE	-1.14354	-0.833435	-0.988485	-1.18841	-0.878308	-1.03336	-1.26819	-0.958094
A0A6S8C6N3-mmetsp	A0A6S8C6N3	A0A6S8C6N3	58598	535	20.4788	20.4657	20.425	20.659	20.6439	20.6114	20.7511	20.7649	20.7521	20.9431	20.9314	20.9554	20.8982	20.8922	20.9373	0.182	0.3	0.487	0.453	-0.284	-0.103	0.0154	0.203	0.169	1.25763e-06	4.78251e-09	1.59877e-11	3.78493e-11	0.383	0.346	0.056	0.0252	FALSE	FALSE	TRUE	TRUE	TRUE	0.136772	0.226377	0.181574	0.254728	0.344333	0.29953	0.441976	0.531581
A0A6S8C6T5-mmetsp	A0A6S8C6T5	A0A6S8C6T5	A0A6S8C6T5	536	20.8478	20.8744	20.8635	20.3342	20.3468	20.3365	20.0898	20.1018	20.1218	20.0937	20.0563	20.048	20.1461	20.1432	20.1251	-0.523	-0.757	-0.796	-0.724	0.56	0.0372	-0.197	-0.236	-0.164	1.20139e-12	1.38963e-14	7.64123e-15	2.4032e-14	7.79e-07	2.53e-06	1.3e-05	1.02e-06	TRUE	TRUE	TRUE	TRUE	TRUE	-0.561494	-0.484016	-0.522755	-0.796145	-0.718667	-0.757406	-0.83463	-0.757152
A0A6S8CEQ0-mmetsp	A0A6S8CEQ0	A0A6S8CEQ0	A0A6S8CEQ0	537	22.0955	22.096	22.1232	21.7873	21.74	21.7753	21.8726	21.857	21.8543	21.7789	21.7993	21.773	21.7691	21.7944	21.7514	-0.337	-0.244	-0.321	-0.333	0.247	-0.0903	0.00347	-0.0741	-0.0862	4.72258e-10	2.03638e-08	8.41422e-10	5.44841e-10	0.00864	0.472	0.266	0.101	TRUE	FALSE	FALSE	FALSE	TRUE	-0.378765	-0.29605	-0.337408	-0.284984	-0.20227	-0.243627	-0.362513	-0.279798
A0A6S8CF23-mmetsp	A0A6S8CF23	A0A6S8CF23	A0A6S8CF23	538	16.6737	16.6143	16.7123	16.9849	17.0065	16.9824	16.8785	16.9177	16.8726	16.7574	16.7506	16.7404	16.9991	17.0096	17.004	0.324	0.223	0.0827	0.337	-0.193	0.131	0.0293	-0.111	0.144	8.33015e-09	5.54298e-07	0.00405186	5.30995e-09	0.0635	0.681	0.859	0.216	TRUE	FALSE	FALSE	FALSE	TRUE	0.273552	0.375423	0.324487	0.171903	0.273774	0.222839	0.0317727	0.133644
A0A6S8CJQ8-mmetsp	A0A6S8CJQ8	A0A6S8CJQ8	A0A6S8CJQ8	539	18.4862	18.2685	18.4921	17.5621	17.6856	17.6232	17.6329	17.7227	17.5653	17.7118	17.8285	17.6926	18.132	18.1012	18.1321	-0.792	-0.775	-0.671	-0.294	0.506	-0.285	-0.269	-0.165	0.213	1.7087e-08	2.17558e-08	1.09826e-07	0.000399016	0.0906	0.478	0.621	0.778	TRUE	FALSE	FALSE	FALSE	TRUE	-0.924336	-0.659572	-0.791954	-0.907686	-0.642922	-0.775304	-0.803673	-0.538909
A0A6S8CRL4-mmetsp	A0A6S8CRL4	A0A6S8CRL4	3822	540	17.5057	17.5423	17.4538	17.2778	17.2547	17.2181	16.7654	16.7162	16.835	16.6079	16.576	16.6065	16.7093	16.6765	16.7128	-0.25	-0.728	-0.904	-0.801	0.537	0.286	-0.192	-0.367	-0.264	3.34586e-06	1.84006e-11	1.4006e-12	5.92773e-12	0.461	0.0334	0.011	0.00578	FALSE	TRUE	TRUE	TRUE	TRUE	-0.318297	-0.18261	-0.250453	-0.796301	-0.660614	-0.728457	-0.971692	-0.836005
A0A6S8CY60-mmetsp	A0A6S8CY60	A0A6S8CY60	A0A6S8CY60	541	16.4847	16.6557	16.5911	17.179	17.1295	17.1038	17.0196	16.9918	16.9876	17.0798	16.9868	17.0028	16.7858	16.7499	16.8482	0.56	0.423	0.446	0.217	-0.329	0.231	0.0933	0.117	-0.112	1.19766e-08	2.82776e-07	1.56196e-07	0.000209431	0.0766	0.648	0.638	0.765	TRUE	FALSE	FALSE	FALSE	TRUE	0.469475	0.651031	0.560253	0.331725	0.513281	0.422503	0.355149	0.536706
A0A6S8D267-mmetsp	A0A6S8D267	A0A6S8D267	A0A6S8D267	542	19.9553	20.0144	19.9818	20.485	20.5315	20.5341	20.3665	20.3701	20.3401	20.4075	20.3817	20.4057	20.2708	20.1938	20.2221	0.533	0.375	0.414	0.245	-0.314	0.219	0.0616	0.101	-0.0685	3.61465e-11	2.23987e-09	7.00812e-10	2.76486e-07	0.000544	0.277	0.251	0.51	TRUE	FALSE	FALSE	FALSE	TRUE	0.48046	0.585547	0.533004	0.322557	0.427644	0.3751	0.36191	0.466997
A0A6S8D2A7-mmetsp	A0A6S8D2A7	A0A6S8D2A7	A0A6S8D2A7	543	19.3134	19.2654	19.405	19.3695	19.4037	19.4287	19.5637	19.5652	19.5841	20.0525	20.0306	19.9772	19.9837	20.0001	19.9147	0.0727	0.243	0.692	0.638	-0.329	-0.257	-0.0862	0.363	0.309	0.0608711	1.5449e-05	1.42107e-10	3.6916e-10	0.837	0.791	0.146	0.0868	FALSE	FALSE	FALSE	TRUE	TRUE	-0.00387898	0.149332	0.0727265	0.166466	0.319677	0.243071	0.615572	0.768783
A0A6S8D2W5-mmetsp	A0A6S8D2W5	A0A6S8D2W5	44270	544	21.5451	21.5738	21.6344	20.6967	20.7065	20.6401	20.7853	20.7757	20.7917	20.8206	20.7957	20.7636	20.7754	20.7377	20.7177	-0.903	-0.8	-0.791	-0.841	0.667	-0.236	-0.133	-0.124	-0.174	2.84839e-13	1.22004e-12	1.3982e-12	6.73416e-13	1.58e-08	0.00333	0.011	0.000512	TRUE	TRUE	TRUE	TRUE	TRUE	-0.962701	-0.843952	-0.903327	-0.859562	-0.740813	-0.800187	-0.850509	-0.73176
A0A6S8D8J3-mmetsp	A0A6S8D8J3	A0A6S8D8J3	A0A6S8D8J3	545	19.8011	19.7719	19.7807	19.5335	19.5366	19.4919	19.2824	19.3469	19.3327	19.3108	19.2941	19.3142	19.512	19.5215	19.5122	-0.264	-0.464	-0.478	-0.269	0.295	0.0312	-0.169	-0.183	0.0257	1.92778e-08	2.67405e-11	1.86431e-11	1.52869e-08	0.0955	0.0437	0.0602	0.297	TRUE	TRUE	TRUE	FALSE	TRUE	-0.308496	-0.219326	-0.263911	-0.508491	-0.41932	-0.463905	-0.522786	-0.433615
A0A6S8DA03-mmetsp	A0A6S8DA03	A0A6S8DA03	A0A6S8DA03	546	19.8293	19.8062	19.8657	20.3978	20.3897	20.2973	20.3156	20.3381	20.328	20.267	20.2691	20.2846	20.1625	20.1461	20.1714	0.528	0.493	0.44	0.326	-0.357	0.17	0.136	0.0823	-0.0312	8.99334e-11	1.99106e-10	7.68824e-10	2.40625e-08	0.00176	0.123	0.259	0.333	TRUE	FALSE	FALSE	FALSE	TRUE	0.471687	0.584093	0.52789	0.437297	0.549703	0.4935	0.383616	0.496022
A0A6S8DAI1-mmetsp	A0A6S8DAI1	A0A6S8DAI1	A0A6S8DAI1	547	19.8979	19.9591	19.8733	20.259	20.2269	20.2188	20.1584	20.1577	20.1954	20.7312	20.7515	20.7306	19.9429	19.8973	19.9637	0.325	0.26	0.828	0.0245	-0.287	0.0373	-0.0271	0.54	-0.263	2.03002e-08	2.40497e-07	3.33825e-13	0.351661	0.0976	0.64	0.00302	0.864	TRUE	FALSE	TRUE	FALSE	TRUE	0.269685	0.379931	0.324808	0.205253	0.315499	0.260376	0.772521	0.882767
A0A6S8DMP4-mmetsp	A0A6S8DMP4	A0A6S8DMP4	138903	548	18.599	18.6185	18.5434	18.9586	18.9583	19.0056	18.6219	18.7123	18.6319	18.6446	18.6098	18.6838	18.7789	18.7478	18.7575	0.387	0.0683	0.0591	0.174	-0.138	0.249	-0.0694	-0.0787	0.0366	1.66775e-08	0.039745	0.0696182	7.17966e-05	0.0896	0.891	0.881	0.741	TRUE	FALSE	FALSE	FALSE	TRUE	0.322584	0.451744	0.387164	0.00376989	0.13293	0.0683499	-0.00552648	0.123634
A0A6S8DMR1-mmetsp	A0A6S8DMR1	A0A6S8DMR1	A0A6S8DMR1	549	18.9128	18.9139	18.9422	18.6673	18.6947	18.667	18.292	18.2814	18.3158	18.2698	18.2813	18.234	18.3581	18.3442	18.3323	-0.247	-0.627	-0.661	-0.578	0.423	0.176	-0.204	-0.239	-0.156	1.77804e-08	3.00623e-13	1.57332e-13	7.90313e-13	0.0922	0.000699	0.00142	0.000628	TRUE	TRUE	TRUE	TRUE	TRUE	-0.288006	-0.205263	-0.246635	-0.66798	-0.585238	-0.626609	-0.70266	-0.619917
A0A6S8DRH6-mmetsp	A0A6S8DRH6	A0A6S8DRH6	A0A6S8DRH6	550	22.0576	22.0834	22.0714	21.0409	21.0664	20.9924	20.8954	20.8642	20.9167	20.939	20.8954	20.9247	21.0122	20.9577	20.9915	-1.04	-1.18	-1.15	-1.08	0.89	-0.147	-0.288	-0.261	-0.193	1.09842e-14	2.35526e-15	3.13588e-15	6.49899e-15	6.46e-13	3.48e-08	1.87e-06	3.71e-08	TRUE	TRUE	TRUE	TRUE	TRUE	-1.0896	-0.985513	-1.03756	-1.23072	-1.12663	-1.17868	-1.20312	-1.09903
A0A6S8DST5-mmetsp	A0A6S8DST5	A0A6S8DST5	83394	551	21.8509	21.9026	21.9118	21.9045	21.9811	21.9664	22.3217	22.3798	22.3372	22.6884	22.6339	22.633	22.7382	22.6346	22.6685	0.0623	0.458	0.763	0.792	-0.415	-0.353	0.0427	0.348	0.377	0.0723585	5.09552e-09	1.25791e-11	8.10318e-12	0.84	0.352	0.0496	0.0077	FALSE	FALSE	TRUE	TRUE	TRUE	-0.00658866	0.131125	0.0622681	0.388964	0.526677	0.457821	0.694494	0.832208
A0A6S8DTZ9-mmetsp	A0A6S8DTZ9	A0A6S8DTZ9	44404	552	20.3886	20.434	20.4077	20.9032	20.8901	20.9416	20.7953	20.7737	20.784	20.8669	20.866	20.869	20.7622	20.7419	20.7375	0.502	0.374	0.457	0.337	-0.334	0.168	0.0402	0.123	0.00307	3.69068e-12	1.19921e-10	1.11366e-11	4.10136e-10	1.07e-05	0.0982	0.0465	0.0907	TRUE	TRUE	TRUE	TRUE	TRUE	0.460734	0.54238	0.501557	0.33338	0.415026	0.374203	0.416393	0.498038
A0A6S8DW52-mmetsp	A0A6S8DW52	A0A6S8DW52	A0A6S8DW52	553	21.869	21.8277	21.8504	22.3097	22.2995	22.3014	22.4311	22.4256	22.4325	22.716	22.7439	22.7261	22.5429	22.5484	22.5509	0.455	0.581	0.88	0.698	-0.523	-0.0681	0.058	0.357	0.176	1.9342e-12	1.02186e-13	6.80584e-16	1.10506e-14	2.42e-06	0.00015	4.37e-08	1.38e-07	TRUE	TRUE	TRUE	TRUE	TRUE	0.419467	0.489563	0.454515	0.545633	0.61573	0.580681	0.844586	0.914682
A0A6S8E0K0-mmetsp	A0A6S8E0K0	A0A6S8E0K0	137113	554	21.6604	21.64	21.6945	22.4104	22.3666	22.3411	22.1142	22.0792	22.0973	22.0687	22.0903	22.0488	21.7839	21.8449	21.8237	0.708	0.432	0.404	0.153	-0.339	0.368	0.0926	0.065	-0.187	1.30694e-12	4.5943e-10	9.93886e-10	3.83054e-05	9.38e-07	0.167	0.28	0.724	TRUE	FALSE	FALSE	FALSE	TRUE	0.654918	0.760552	0.707735	0.379095	0.484728	0.431912	0.351515	0.457149
A0A6S8E0K8-mmetsp	A0A6S8E0K8	A0A6S8E0K8	80514	555	19.6398	19.6054	19.6439	19.3863	19.3986	19.3783	19.2566	19.2545	19.2719	19.0365	19.0251	18.9906	19.158	19.1822	19.1975	-0.242	-0.369	-0.612	-0.45	0.335	0.0927	-0.034	-0.278	-0.116	2.18558e-08	1.65483e-10	3.92415e-13	1.5419e-11	0.101	0.113	0.00357	0.0129	FALSE	FALSE	TRUE	TRUE	TRUE	-0.283298	-0.200634	-0.241966	-0.409999	-0.327335	-0.368667	-0.653607	-0.570943
A0A6S8E9V7-mmetsp	A0A6S8E9V7	A0A6S8E9V7	A0A6S8E9V7	556	19.1961	19.2139	19.1629	19.7426	19.7844	19.8056	19.7716	19.7474	19.7046	19.5836	19.5661	19.5849	19.4238	19.4364	19.4691	0.587	0.55	0.387	0.252	-0.355	0.231	0.195	0.032	-0.103	1.00239e-11	2.1476e-11	1.3428e-09	1.7712e-07	7.83e-05	0.0375	0.305	0.481	TRUE	TRUE	FALSE	FALSE	TRUE	0.534667	0.638491	0.586579	0.49829	0.602115	0.550203	0.335365	0.43919
A0A6S8EEA1-mmetsp	A0A6S8EEA1	A0A6S8EEA1	A0A6S8EEA1	557	22.3014	22.3049	22.2675	22.6031	22.5908	22.5492	22.5919	22.5516	22.5978	22.4557	22.4674	22.4825	22.3832	22.407	22.4241	0.29	0.289	0.177	0.113	-0.174	0.116	0.115	0.00332	-0.0605	1.04008e-08	1.06646e-08	2.33273e-06	0.000174019	0.0713	0.418	0.74	0.761	TRUE	FALSE	FALSE	FALSE	TRUE	0.243405	0.336161	0.289783	0.242772	0.335528	0.28915	0.130874	0.223631
A0A6S8EF95-mmetsp	A0A6S8EF95	A0A6S8EF95	137175	558	17.6167	17.6038	17.6465	17.1122	17.0722	17.0383	16.9276	16.9666	16.8767	16.9991	16.927	16.8868	16.8987	16.9979	16.9111	-0.548	-0.699	-0.685	-0.686	0.524	-0.0245	-0.175	-0.161	-0.163	2.72533e-09	1.59505e-10	2.0249e-10	1.96445e-10	0.0345	0.111	0.166	0.0642	TRUE	FALSE	FALSE	TRUE	TRUE	-0.626182	-0.470008	-0.548095	-0.776773	-0.620599	-0.698686	-0.762764	-0.60659
A0A6S8EGS8-mmetsp	A0A6S8EGS8	A0A6S8EGS8	80217	559	17.2089	17.2699	17.3413	16.507	16.4541	16.4796	16.1269	16.0837	15.966	16.1521	16.1971	16.1197	16.3403	16.3214	16.3891	-0.793	-1.21	-1.12	-0.923	0.81	0.0164	-0.405	-0.307	-0.114	2.61943e-10	1.65791e-12	4.50826e-12	4.36197e-11	0.00523	0.00436	0.0273	0.0277	TRUE	TRUE	TRUE	TRUE	TRUE	-0.885535	-0.700632	-0.793083	-1.30692	-1.12201	-1.21447	-1.20946	-1.02456
A0A6S8EHW7-mmetsp	A0A6S8EHW7	A0A6S8EHW7	140579	560	18.617	18.6593	18.5278	18.0027	17.995	18.0263	17.9419	17.953	17.9675	17.9498	17.9467	17.9937	17.9763	17.9166	17.9775	-0.593	-0.647	-0.638	-0.645	0.505	-0.0887	-0.143	-0.133	-0.14	1.65965e-10	5.94702e-11	7.05449e-11	6.23794e-11	0.00334	0.0702	0.108	0.0342	TRUE	TRUE	FALSE	TRUE	TRUE	-0.659905	-0.526826	-0.593365	-0.713757	-0.580677	-0.647217	-0.704486	-0.571406
A0A6S8EM18-mmetsp	A0A6S8EM18	A0A6S8EM18	A0A6S8EM18	561	21.1101	21.1303	21.13	20.5573	20.527	20.5409	20.4122	20.4386	20.4067	20.5166	20.4905	20.5011	20.8163	20.8282	20.8063	-0.582	-0.704	-0.621	-0.307	0.443	-0.139	-0.262	-0.178	0.136	1.88018e-13	1.88061e-14	8.61233e-14	3.86244e-10	3.94e-09	5.18e-06	0.000747	0.0885	TRUE	TRUE	TRUE	TRUE	TRUE	-0.618671	-0.544796	-0.581733	-0.741235	-0.66736	-0.704297	-0.657678	-0.583802
A0A6S8EMD9-mmetsp	A0A6S8EMD9	A0A6S8EMD9	A0A6S8EMD9	562	20.6755	20.6579	20.6891	20.9861	20.9751	20.9951	20.9715	21.0298	20.9895	20.9842	20.9999	20.9919	20.902	20.848	20.8623	0.311	0.323	0.318	0.197	-0.23	0.0816	0.0931	0.0881	-0.0331	2.62067e-09	1.72058e-09	2.05863e-09	4.62466e-07	0.0337	0.256	0.342	0.541	TRUE	FALSE	FALSE	FALSE	TRUE	0.267072	0.355465	0.311269	0.278567	0.366961	0.322764	0.27362	0.362014
A0A6S8EN07-mmetsp	A0A6S8EN07	A0A6S8EN07	A0A6S8EN07	563	20.537	20.4442	20.552	20.0176	20.0835	20.0654	20.1118	20.1345	20.0765	19.9882	20.0314	19.9696	20.092	20.0605	20.0919	-0.456	-0.404	-0.515	-0.43	0.361	-0.0949	-0.0428	-0.154	-0.069	3.43582e-09	1.38561e-08	8.32497e-10	6.75229e-09	0.0394	0.44	0.265	0.234	TRUE	FALSE	FALSE	FALSE	TRUE	-0.521826	-0.389381	-0.455603	-0.469742	-0.337297	-0.403519	-0.580934	-0.448489
A0A6S8ENU7-mmetsp	A0A6S8ENU7	A0A6S8ENU7	A0A6S8ENU7	564	17.3492	17.4304	17.4053	16.6644	16.7223	16.5797	16.7808	16.7165	16.7505	16.7692	16.6749	16.6942	16.7544	16.671	16.8024	-0.739	-0.646	-0.682	-0.652	0.544	-0.196	-0.102	-0.138	-0.108	6.06526e-10	2.93984e-09	1.55406e-09	2.61192e-09	0.011	0.302	0.318	0.175	TRUE	FALSE	FALSE	FALSE	TRUE	-0.832094	-0.646894	-0.739494	-0.738325	-0.553124	-0.645725	-0.774799	-0.589598
A0A6S8ENW3-mmetsp	A0A6S8ENW3	A0A6S8ENW3	A0A6S8ENW3	565	20.1651	20.1213	20.1089	19.7837	19.761	19.8048	19.4765	19.5544	19.5278	19.4316	19.466	19.4662	19.5203	19.5338	19.5091	-0.349	-0.612	-0.677	-0.611	0.45	0.101	-0.162	-0.227	-0.161	4.39469e-09	5.81091e-12	1.74116e-12	5.98061e-12	0.045	0.014	0.0134	0.00583	TRUE	TRUE	TRUE	TRUE	TRUE	-0.40034	-0.296823	-0.348582	-0.663957	-0.56044	-0.612198	-0.728895	-0.625378
A0A6S8ERD4-mmetsp	A0A6S8ERD4	A0A6S8ERD4	103997	566	20.6227	20.6045	20.5738	20.0587	19.9943	20.056	20.0372	20.0323	20.0274	19.9884	20.053	20.0474	20.1775	20.2079	20.171	-0.564	-0.568	-0.571	-0.415	0.424	-0.14	-0.145	-0.147	0.00865	1.8382e-11	1.689e-11	1.59637e-11	6.89296e-10	0.000214	0.0316	0.056	0.11	TRUE	TRUE	TRUE	FALSE	TRUE	-0.616533	-0.511487	-0.56401	-0.620562	-0.515515	-0.568038	-0.623261	-0.518214
A0A6S8EUR2-mmetsp	A0A6S8EUR2	A0A6S8EUR2	148186	567	17.2578	17.2425	17.129	16.7451	16.7391	16.6393	16.3878	16.3422	16.3914	16.4481	16.421	16.4783	16.3696	16.4444	16.4952	-0.502	-0.836	-0.761	-0.773	0.574	0.0724	-0.262	-0.186	-0.199	3.98059e-08	1.08169e-10	3.29083e-10	2.70799e-10	0.129	0.0935	0.198	0.0754	FALSE	TRUE	FALSE	TRUE	TRUE	-0.592335	-0.411526	-0.501931	-0.926374	-0.745564	-0.835969	-0.851019	-0.670209
A0A6S8EW60-mmetsp	A0A6S8EW60	A0A6S8EW60	A0A6S8EW60	568	20.1879	20.2815	20.2524	19.6022	19.6099	19.6082	19.5484	19.4585	19.4837	19.4263	19.3911	19.4345	19.5549	19.5262	19.4577	-0.634	-0.744	-0.823	-0.728	0.586	-0.0481	-0.158	-0.238	-0.142	1.17338e-10	1.76512e-11	5.25402e-12	2.28656e-11	0.00231	0.0325	0.0301	0.0176	TRUE	TRUE	TRUE	TRUE	TRUE	-0.702879	-0.564835	-0.633857	-0.812726	-0.674683	-0.743705	-0.892328	-0.754284
A0A6S8EZC4-mmetsp	A0A6S8EZC4	A0A6S8EZC4	A0A6S8EZC4	569	22.0193	21.9599	22.018	21.5608	21.5596	21.5888	21.4239	21.4178	21.4042	21.4338	21.4631	21.4234	21.429	21.4715	21.4037	-0.429	-0.584	-0.559	-0.564	0.427	-0.00203	-0.156	-0.132	-0.137	2.5786e-10	6.75272e-12	1.13233e-11	1.01067e-11	0.00516	0.0157	0.0469	0.00926	TRUE	TRUE	TRUE	TRUE	TRUE	-0.479326	-0.379361	-0.429343	-0.633781	-0.533816	-0.583799	-0.609008	-0.509043
A0A6S8EZV0-mmetsp	A0A6S8EZV0	A0A6S8EZV0	A0A6S8EZV0	570	20.5432	20.5127	20.5641	20.2648	20.2493	20.298	20.0236	20.0898	20.0386	19.9912	19.9968	19.9607	20.0346	20.0115	19.9737	-0.269	-0.489	-0.557	-0.533	0.37	0.101	-0.12	-0.187	-0.164	1.18268e-07	1.21989e-10	2.62573e-11	4.39785e-11	0.19	0.099	0.0709	0.0278	FALSE	TRUE	TRUE	TRUE	TRUE	-0.322745	-0.215826	-0.269285	-0.542789	-0.43587	-0.48933	-0.610557	-0.503637
A0A6S8F3J4-mmetsp	A0A6S8F3J4	A0A6S8F3J4	128408	571	15.9586	15.9571	15.859	15.0608	15.0883	15.2311	15.7928	15.6776	15.6704	15.3114	15.3555	15.4236	15.587	15.6216	15.5606	-0.798	-0.211	-0.561	-0.335	0.381	-0.417	0.17	-0.18	0.046	1.39264e-09	0.00103396	7.77007e-08	1.80492e-05	0.0217	0.859	0.603	0.702	TRUE	FALSE	FALSE	FALSE	TRUE	-0.905479	-0.690832	-0.798156	-0.318632	-0.103985	-0.211309	-0.668712	-0.454065
A0A6S8F8I3-mmetsp	A0A6S8F8I3	A0A6S8F8I3	A0A6S8F8I3	572	18.2974	18.1871	18.0787	18.5092	18.4398	18.4308	18.7101	18.6688	18.6694	19.1276	19.153	19.1898	19.0761	19.1946	19.2125	0.272	0.495	0.969	0.973	-0.542	-0.27	-0.0469	0.427	0.431	0.000136317	3.40987e-07	1.57594e-10	1.49638e-10	0.679	0.658	0.152	0.0552	FALSE	FALSE	FALSE	TRUE	TRUE	0.163986	0.380373	0.27218	0.38681	0.603197	0.495004	0.860863	1.07725
A0A6S8FAM8-mmetsp	A0A6S8FAM8	A0A6S8FAM8	A0A6S8FAM8	573	18.5795	18.6062	18.6133	18.1334	18.1321	18.0997	18.0524	18.0845	18.089	18.1635	18.1183	18.141	18.2692	18.2893	18.2731	-0.478	-0.524	-0.459	-0.322	0.357	-0.121	-0.168	-0.102	0.0342	9.06467e-12	2.99779e-12	1.47843e-11	9.45791e-10	6.58e-05	0.00767	0.0539	0.123	TRUE	TRUE	TRUE	FALSE	TRUE	-0.519888	-0.436003	-0.477946	-0.566303	-0.482418	-0.52436	-0.500657	-0.416771
A0A6S8FI62-mmetsp	A0A6S8FI62	A0A6S8FI62	A0A6S8FI62	574	19.4028	19.341	19.2942	19.7902	19.8023	19.8332	19.7662	19.7242	19.7313	19.7785	19.815	19.8203	19.6817	19.6912	19.6725	0.463	0.395	0.459	0.336	-0.33	0.132	0.0643	0.128	0.00551	5.01973e-10	3.19403e-09	5.55117e-10	2.03042e-08	0.00917	0.309	0.233	0.32	TRUE	FALSE	FALSE	FALSE	TRUE	0.405545	0.519527	0.462536	0.337583	0.451565	0.394574	0.401588	0.51557
A0A6S8FK63-mmetsp	A0A6S8FK63	A0A6S8FK63	46720	575	21.8691	21.8083	21.9129	21.0405	21.0583	21.015	20.737	20.7363	20.7244	20.6914	20.714	20.638	20.6106	20.6575	20.6148	-0.826	-1.13	-1.18	-1.24	0.875	0.0494	-0.256	-0.307	-0.361	1.1615e-12	2.63981e-14	1.54415e-14	9.05177e-15	7.29e-07	1.05e-05	4.74e-05	8.79e-08	TRUE	TRUE	TRUE	TRUE	TRUE	-0.886529	-0.764521	-0.825525	-1.19191	-1.06991	-1.13091	-1.24334	-1.12133
A0A6S8FNC6-mmetsp	A0A6S8FNC6	A0A6S8FNC6	138555	576	20.2395	20.3519	20.3782	19.4197	19.3915	19.3864	19.448	19.4015	19.3503	19.4733	19.3503	19.3509	19.6744	19.6741	19.6574	-0.924	-0.923	-0.932	-0.655	0.687	-0.237	-0.237	-0.245	0.0321	2.43041e-11	2.45297e-11	2.20239e-11	1.40603e-09	0.000315	0.0412	0.0648	0.142	TRUE	TRUE	TRUE	FALSE	TRUE	-1.01211	-0.83592	-0.924015	-1.01139	-0.835202	-0.923296	-1.0198	-0.843612
A0A6S8FUX8-mmetsp	A0A6S8FUX8	A0A6S8FUX8	A0A6S8FUX8	577	21.5879	21.6354	21.6196	22.1383	22.0724	22.0591	21.9435	21.9246	21.9599	21.9158	21.9208	21.9166	21.8258	21.8353	21.824	0.476	0.328	0.303	0.214	-0.264	0.211	0.0641	0.0392	-0.0502	4.69521e-11	3.60606e-09	8.94374e-09	4.42848e-07	0.000772	0.32	0.461	0.538	TRUE	FALSE	FALSE	FALSE	TRUE	0.427686	0.52355	0.475618	0.280457	0.376321	0.328389	0.255534	0.351398
A0A6S8G0G5-mmetsp	A0A6S8G0G5	A0A6S8G0G5	48845	578	18.6147	18.4503	18.4615	19.0657	19.0717	19.0243	18.9701	18.9857	18.9795	18.8596	18.9232	18.9116	18.8176	18.8557	18.8725	0.545	0.47	0.389	0.34	-0.349	0.196	0.121	0.0405	-0.00895	4.79057e-09	2.63236e-08	2.13843e-07	9.34678e-07	0.0471	0.493	0.653	0.58	TRUE	FALSE	FALSE	FALSE	TRUE	0.4635	0.626572	0.545036	0.388029	0.551102	0.469565	0.307742	0.470815
A0A6S8G532-mmetsp	A0A6S8G532	A0A6S8G532	45608	579	20.0568	20.1278	20.1189	20.5315	20.5358	20.5334	20.5806	20.5655	20.5495	20.6517	20.6214	20.6301	20.4364	20.397	20.4382	0.432	0.464	0.533	0.323	-0.35	0.0819	0.114	0.183	-0.0278	1.08286e-10	4.69977e-11	9.00025e-12	3.3193e-09	0.00214	0.062	0.0417	0.189	TRUE	TRUE	TRUE	FALSE	TRUE	0.38565	0.479185	0.432418	0.417258	0.510793	0.464025	0.486476	0.580011
A0A6S8GCD1-mmetsp	A0A6S8GCD1	A0A6S8GCD1	142771	580	22.5752	22.5842	22.5441	22.2367	22.2473	22.2107	21.9625	21.9685	22.0025	21.9842	21.9648	21.9877	21.9734	21.9603	21.986	-0.336	-0.59	-0.589	-0.595	0.422	0.0857	-0.168	-0.167	-0.173	4.64709e-10	5.82816e-13	5.95851e-13	5.30642e-13	0.00853	0.00158	0.00545	0.000378	TRUE	TRUE	TRUE	TRUE	TRUE	-0.377418	-0.295099	-0.336258	-0.631123	-0.548803	-0.589963	-0.630036	-0.547717
A0A6S8GDM4-mmetsp	A0A6S8GDM4	A0A6S8GDM4	139465	581	17.3573	17.1966	17.3288	17.954	18.0976	18.0444	17.8294	17.9157	17.9132	17.9694	18.0055	17.9781	17.8799	17.7457	17.6816	0.738	0.592	0.69	0.475	-0.499	0.239	0.093	0.191	-0.0241	1.15774e-08	1.38485e-07	2.47661e-08	1.50704e-06	0.0753	0.608	0.533	0.604	TRUE	FALSE	FALSE	FALSE	TRUE	0.61859	0.856967	0.737778	0.472702	0.711079	0.591891	0.57092	0.809298
A0A6S8GJ71-mmetsp	A0A6S8GJ71	A0A6S8GJ71	A0A6S8GJ71	582	20.8361	20.7618	20.7796	21.2488	21.2383	21.2304	21.1934	21.2466	21.1705	21.1189	21.1586	21.1556	20.8845	20.8774	20.9243	0.447	0.411	0.352	0.103	-0.262	0.184	0.149	0.0894	-0.16	5.53057e-10	1.45955e-09	8.78778e-09	0.00161888	0.0101	0.245	0.46	0.801	TRUE	FALSE	FALSE	FALSE	TRUE	0.391141	0.502118	0.44663	0.355512	0.466489	0.411	0.296358	0.407334
104882-jgi	104882	104882	104882	583	21.9134	21.8307	21.8632	21.4798	21.4276	21.4465	21.2534	21.2621	21.2685	21.2345	21.2969	21.2661	21.227	21.3034	21.2503	-0.418	-0.608	-0.603	-0.609	0.448	0.0298	-0.16	-0.156	-0.161	3.65155e-09	4.20855e-11	4.60345e-11	4.11856e-11	0.0149	0.0316	0.0899	0.0117	TRUE	TRUE	TRUE	TRUE	TRUE	-0.479907	-0.355678	-0.417792	-0.669907	-0.545678	-0.607792	-0.665399	-0.54117
114188-jgi	114188	114188	114188	584	21.3406	21.3332	21.3317	21.3233	21.3614	21.3827	21.6779	21.614	21.6228	21.8673	21.8191	21.8264	21.7449	21.7953	21.7679	0.0207	0.303	0.502	0.434	-0.252	-0.231	0.051	0.25	0.182	0.432759	3.95524e-08	1.03464e-10	5.91523e-10	0.876	0.489	0.13	0.0655	FALSE	FALSE	FALSE	TRUE	TRUE	-0.0346745	0.0759953	0.0206604	0.247689	0.358359	0.303024	0.4471	0.557769
115052-jgi	115052	115052	115052	585	19.9433	19.9413	19.9789	20.307	20.234	20.2759	20.2971	20.2978	20.2167	20.2217	20.2664	20.2387	20.0901	20.1112	20.133	0.318	0.316	0.288	0.157	-0.216	0.102	0.1	0.0721	-0.0588	8.14134e-08	8.68332e-08	2.48136e-07	0.00012046	0.0991	0.557	0.725	0.754	TRUE	FALSE	FALSE	FALSE	TRUE	0.255972	0.379646	0.317809	0.254167	0.37784	0.316003	0.22592	0.349593
115638-jgi	115638	115638	115638	586	19.7944	19.9217	19.8654	19.3303	19.3091	19.2934	19.0227	18.9904	19.0048	18.9817	18.8888	18.9319	19.0153	18.9839	19.019	-0.55	-0.855	-0.926	-0.854	0.637	0.0874	-0.218	-0.289	-0.217	6.48432e-10	3.19534e-12	1.1964e-12	3.19942e-12	0.00297	0.00304	0.0082	0.00112	TRUE	TRUE	TRUE	TRUE	TRUE	-0.620144	-0.478986	-0.549565	-0.925106	-0.783948	-0.854527	-0.996949	-0.855791
116936-jgi	116936	116936	116936	587	20.2101	20.2804	20.3221	20.3147	20.3507	20.3396	20.5982	20.5298	20.5485	20.8245	20.8338	20.8086	20.8214	20.772	20.7589	0.0641	0.288	0.551	0.513	-0.283	-0.219	0.0046	0.268	0.23	0.0566446	5.26898e-07	2.92921e-10	6.89185e-10	0.838	0.681	0.191	0.0705	FALSE	FALSE	FALSE	TRUE	TRUE	-0.00211686	0.13037	0.0641266	0.221686	0.354173	0.287929	0.485156	0.617643
136470-jgi	136470	136470	136470	588	19.2704	19.3038	19.3105	19.6361	19.6034	19.6118	19.5443	19.5769	19.5861	19.5048	19.5155	19.5227	19.5604	19.4774	19.4922	0.322	0.274	0.219	0.215	-0.206	0.116	0.068	0.0133	0.00892	1.67137e-08	1.05462e-07	1.22851e-06	1.52235e-06	0.0435	0.573	0.785	0.57	TRUE	FALSE	FALSE	FALSE	TRUE	0.267592	0.37676	0.322176	0.219594	0.328762	0.274178	0.164867	0.274035
136475-jgi	136475	136475	136475	589	20.3467	20.4491	20.3471	19.8233	19.7534	19.769	19.6421	19.6772	19.6971	19.7865	19.7023	19.7694	20.0774	20.0837	20.0896	-0.599	-0.709	-0.628	-0.297	0.447	-0.152	-0.262	-0.182	0.149	2.97749e-10	3.95411e-11	1.68569e-10	9.26402e-07	0.00129	0.0304	0.157	0.538	TRUE	TRUE	FALSE	FALSE	TRUE	-0.671069	-0.526946	-0.599008	-0.780846	-0.636723	-0.708785	-0.700264	-0.556141
137949-jgi	137949	137949	137949	590	19.4718	19.5148	19.4512	19.7064	19.6951	19.7044	19.8679	19.8673	19.9204	19.9292	19.9438	19.9492	19.892	19.8494	19.8663	0.223	0.406	0.461	0.39	-0.296	-0.0733	0.11	0.165	0.0939	5.32827e-07	5.33745e-10	1.15317e-10	8.60289e-10	0.196	0.128	0.136	0.0777	FALSE	FALSE	FALSE	TRUE	TRUE	0.171401	0.273972	0.222687	0.354644	0.457215	0.40593	0.410191	0.512762
138199-jgi	138199	138199	138199	591	17.3233	17.4597	17.4815	17.9901	17.9824	17.9466	17.8068	17.8	17.8153	17.8181	17.7996	17.801	17.9667	17.8035	17.8007	0.552	0.386	0.385	0.435	-0.352	0.2	0.0343	0.0332	0.084	3.66253e-08	1.91398e-06	1.97244e-06	5.18109e-07	0.0686	0.743	0.799	0.498	TRUE	FALSE	FALSE	FALSE	TRUE	0.451486	0.651562	0.551524	0.285822	0.485899	0.38586	0.284731	0.484808
138946-jgi	138946	138946	138946	592	20.9496	20.9122	20.8443	21.2071	21.2147	21.2589	21.1732	21.132	21.1415	21.0257	21.0273	21.0384	20.8998	20.946	20.9519	0.325	0.247	0.128	0.0305	-0.146	0.179	0.101	-0.0177	-0.116	6.48615e-08	1.35338e-06	0.000674276	0.305564	0.0901	0.728	0.893	0.88	TRUE	FALSE	FALSE	FALSE	TRUE	0.262875	0.386769	0.324822	0.184872	0.308766	0.246819	0.0664515	0.190346
140481-jgi	140481	140481	140481	593	19.6121	19.6354	19.6277	19.5653	19.5563	19.5007	19.8056	19.7943	19.7998	19.8392	19.8451	19.8515	20.1007	20.075	20.1487	-0.0843	0.175	0.22	0.483	-0.159	-0.243	0.0161	0.0614	0.324	0.00429288	8.7843e-06	7.7558e-07	8.78665e-11	0.776	0.797	0.77	0.0207	FALSE	FALSE	FALSE	TRUE	TRUE	-0.136793	-0.0318232	-0.0843083	0.122372	0.227342	0.174857	0.167701	0.272672
145675-jgi	145675	145675	145675	594	22.1859	22.2625	22.2632	22.5508	22.5444	22.5541	22.6736	22.634	22.6511	22.9274	22.9058	22.8938	22.7722	22.752	22.7473	0.313	0.416	0.672	0.52	-0.384	-0.0714	0.0317	0.288	0.136	1.54733e-08	5.44155e-10	1.67077e-12	3.7254e-11	0.0416	0.13	0.0113	0.0109	TRUE	FALSE	TRUE	TRUE	TRUE	0.259978	0.365192	0.312585	0.363105	0.468318	0.415712	0.619198	0.724411
146288-jgi	146288	146288	146288	595	22.1116	22.1291	22.1222	21.1364	21.1481	21.093	21.0046	20.9746	21.0134	21.012	21.0045	21.0168	21.0937	21.0408	21.0734	-0.995	-1.12	-1.11	-1.05	0.856	-0.139	-0.267	-0.254	-0.196	5.32225e-15	1.19856e-15	1.39146e-15	2.69823e-15	5.96e-13	1.38e-11	6.77e-08	2.03e-11	TRUE	TRUE	TRUE	TRUE	TRUE	-1.04384	-0.94641	-0.995123	-1.17215	-1.07472	-1.12343	-1.1586	-1.06117
149852-jgi	149852	149852	149852	596	18.6974	18.7229	18.6772	18.3379	18.3164	18.3615	18.2409	18.2174	18.1944	18.1072	18.0906	18.1472	18.1792	18.2394	18.1932	-0.361	-0.482	-0.584	-0.495	0.384	0.0237	-0.0973	-0.2	-0.111	5.16957e-09	1.68034e-10	1.64401e-11	1.20158e-10	0.0199	0.0711	0.0533	0.0258	TRUE	TRUE	TRUE	TRUE	TRUE	-0.415823	-0.30537	-0.360597	-0.536796	-0.426343	-0.48157	-0.63938	-0.528927
290-jgi	290	290	290	597	18.4879	18.4934	18.3826	17.9946	18.0625	18.0778	18.2071	18.2106	18.1988	18.1536	18.0887	18.147	18.4157	18.3295	18.3783	-0.41	-0.249	-0.325	-0.0802	0.213	-0.197	-0.0364	-0.112	0.133	5.44259e-08	1.17019e-05	7.222e-07	0.0423748	0.0834	0.805	0.767	0.857	TRUE	FALSE	FALSE	FALSE	TRUE	-0.486584	-0.332725	-0.409655	-0.326053	-0.172194	-0.249123	-0.401788	-0.247929
32169-jgi	32169	32169	32169	598	19.1911	19.09	19.3204	19.1449	19.1887	19.3464	19.8171	19.9384	19.9121	20.2653	20.2372	20.1507	20.381	20.3175	20.2084	0.0262	0.689	1.02	1.1	-0.567	-0.541	0.122	0.45	0.535	0.705264	2.28589e-07	2.59869e-09	1.01267e-09	0.885	0.629	0.393	0.0831	FALSE	FALSE	FALSE	TRUE	TRUE	-0.120733	0.173106	0.0261863	0.541829	0.835669	0.688749	0.870331	1.16417
42084-jgi	42084	42084	42084	599	21.5224	21.5866	21.5736	21.12	21.0717	21.0551	20.9897	20.9388	20.9601	20.8405	20.8129	20.8554	20.9332	20.9839	20.9654	-0.479	-0.598	-0.725	-0.6	0.48	0.00166	-0.118	-0.244	-0.12	3.34623e-10	2.306e-11	2.24753e-12	2.21224e-11	0.00148	0.0209	0.0144	0.00693	TRUE	TRUE	TRUE	TRUE	TRUE	-0.536728	-0.420446	-0.478587	-0.656141	-0.53986	-0.598001	-0.782743	-0.666461
43066-jgi	43066	43066	43066	600	19.8154	19.6753	19.6709	19.7532	19.6736	19.7088	20.0193	19.9825	20.0195	20.0962	20.1783	20.1482	20.3715	20.5	20.4527	-0.00867	0.287	0.42	0.721	-0.284	-0.292	0.00273	0.137	0.437	0.844352	2.11183e-05	3.81067e-07	7.67636e-10	0.889	0.82	0.743	0.074	FALSE	FALSE	FALSE	TRUE	TRUE	-0.102574	0.0852363	-0.00866903	0.192659	0.380469	0.286564	0.32647	0.514281
43476-jgi	43476	43476	43476	601	19.0898	19.1527	19.0861	19.2244	19.2387	19.2402	19.5166	19.4534	19.4209	19.7173	19.7037	19.7572	19.764	19.7546	19.765	0.125	0.354	0.617	0.652	-0.349	-0.225	0.00467	0.267	0.302	0.000711959	1.90199e-08	2.6677e-11	1.36528e-11	0.713	0.42	0.0698	0.00463	FALSE	FALSE	TRUE	TRUE	TRUE	0.0642262	0.185567	0.124897	0.293443	0.414784	0.354113	0.555864	0.677204
44535-jgi	44535	44535	44535	602	16.5747	16.6674	16.7387	15.6123	15.5232	15.4853	15.1668	15.3558	15.1069	15.6971	15.4757	15.572	15.5607	15.4984	15.5679	-1.12	-1.45	-1.08	-1.12	0.953	-0.167	-0.497	-0.125	-0.165	1.07416e-09	4.89195e-11	1.67495e-09	1.09789e-09	0.0051	0.0345	0.349	0.0859	TRUE	TRUE	FALSE	TRUE	TRUE	-1.27008	-0.969899	-1.11999	-1.6005	-1.30032	-1.45041	-1.22877	-0.928588
46158-jgi	46158	46158	46158	603	20.77	20.6286	20.6409	20.7292	20.6754	20.6677	20.9531	20.9736	20.9375	21.1183	21.1607	21.1757	21.2565	21.3468	21.3619	0.0109	0.275	0.472	0.642	-0.28	-0.269	-0.00498	0.192	0.362	0.785647	1.22854e-05	3.53885e-08	9.727e-10	0.887	0.806	0.616	0.0817	FALSE	FALSE	FALSE	TRUE	TRUE	-0.0743856	0.0962191	0.0109168	0.189601	0.360205	0.274903	0.386394	0.556998
46782-jgi	46782	46782	46782	604	20.7196	20.8588	20.9178	21.3117	21.3224	21.3011	21.3925	21.3221	21.3221	21.3717	21.3505	21.3339	21.4353	21.3673	21.3506	0.48	0.513	0.52	0.552	-0.413	0.0666	0.1	0.107	0.139	8.01269e-08	3.69173e-08	3.19713e-08	1.59598e-08	0.0985	0.483	0.609	0.24	TRUE	FALSE	FALSE	FALSE	TRUE	0.386486	0.572892	0.479689	0.420281	0.606687	0.513484	0.426771	0.613177
47450-jgi	47450	47450	47450	605	21.47	21.4662	21.5238	21.8367	21.813	21.8454	21.9028	21.8958	21.8489	21.9476	21.9606	21.9212	21.8806	21.8755	21.8722	0.345	0.396	0.456	0.389	-0.317	0.0277	0.0785	0.139	0.0721	3.67323e-09	7.25172e-10	1.32484e-10	8.80115e-10	0.015	0.147	0.144	0.0784	TRUE	FALSE	FALSE	TRUE	TRUE	0.293689	0.396328	0.345009	0.344534	0.447173	0.395854	0.405147	0.507786
47829-jgi	47829	47829	47829	606	19.578	19.5326	19.553	19.6985	19.6376	19.6468	19.8856	19.9401	19.899	20.137	20.1473	20.159	20.1231	20.1369	20.1421	0.106	0.354	0.593	0.58	-0.327	-0.22	0.0271	0.267	0.253	0.000683432	2.81889e-09	5.7666e-12	7.65801e-12	0.711	0.242	0.0294	0.00269	FALSE	FALSE	TRUE	TRUE	TRUE	0.0549968	0.15787	0.106434	0.302248	0.405122	0.353685	0.541778	0.644651
56523-jgi	56523	56523	56523	607	19.2717	19.1895	19.2108	19.6101	19.6841	19.6988	19.4945	19.4988	19.5092	19.5209	19.5182	19.5091	19.3826	19.3652	19.3454	0.44	0.277	0.292	0.14	-0.23	0.21	0.0469	0.0621	-0.0895	1.34394e-09	2.79696e-07	1.53972e-07	0.000250684	0.00628	0.642	0.703	0.773	TRUE	FALSE	FALSE	FALSE	TRUE	0.380186	0.500459	0.440323	0.216704	0.336976	0.27684	0.23193	0.352203
6201-jgi	6201	6201	6201	608	17.964	17.9826	17.7791	17.115	17.1737	17.1555	17.1062	16.9832	17.1749	16.9981	17.0101	17.1528	17.3244	17.2905	17.2877	-0.761	-0.82	-0.855	-0.608	0.609	-0.152	-0.212	-0.246	0.00102	1.91592e-08	7.94789e-09	4.92013e-09	2.43708e-07	0.047	0.332	0.455	0.442	TRUE	FALSE	FALSE	FALSE	TRUE	-0.890891	-0.630129	-0.76051	-0.950878	-0.690116	-0.820497	-0.9853	-0.724538
62156-jgi	62156	62156	62156	609	18.0935	18.1389	18.0551	17.5983	17.5314	17.6102	17.4017	17.3065	17.387	17.3157	17.3816	17.3578	17.4282	17.5074	17.3833	-0.516	-0.731	-0.744	-0.656	0.529	0.0135	-0.201	-0.215	-0.127	1.04324e-08	1.70593e-10	1.37339e-10	6.1628e-10	0.0324	0.0717	0.146	0.0669	TRUE	TRUE	FALSE	TRUE	TRUE	-0.599766	-0.431942	-0.515854	-0.814694	-0.64687	-0.730782	-0.828043	-0.660218
63582-jgi	63582	63582	63582	610	22.3835	22.4106	22.3969	21.7294	21.7342	21.7605	21.7297	21.7062	21.6828	21.7355	21.7359	21.7152	21.8077	21.7954	21.8063	-0.656	-0.691	-0.668	-0.594	0.522	-0.134	-0.169	-0.146	-0.0722	2.4308e-13	1.28444e-13	1.93036e-13	8.13746e-13	3.64e-11	3.14e-05	0.00118	0.000142	TRUE	TRUE	TRUE	TRUE	TRUE	-0.699508	-0.611829	-0.655668	-0.734615	-0.646937	-0.690776	-0.711988	-0.62431
65144-jgi	65144	65144	65144	611	18.8699	18.7912	18.848	18.4262	18.3858	18.4268	18.1129	18.1992	18.1601	18.1161	18.1282	18.0712	18.2042	18.2529	18.2029	-0.423	-0.679	-0.731	-0.616	0.49	0.0666	-0.189	-0.241	-0.126	5.53073e-09	1.99519e-11	8.1331e-12	6.40424e-11	0.0209	0.0188	0.0369	0.0165	TRUE	TRUE	TRUE	TRUE	TRUE	-0.488641	-0.358194	-0.423418	-0.74416	-0.613713	-0.678936	-0.796411	-0.665964
68727-jgi	68727	68727	68727	612	18.6851	18.6541	18.5661	18.8446	18.7484	18.7259	18.9333	18.9398	18.9731	19.2246	19.212	19.2269	19.2708	19.3255	19.3732	0.138	0.314	0.586	0.688	-0.345	-0.207	-0.0315	0.241	0.343	0.00342043	2.35928e-06	2.03839e-09	3.03894e-10	0.769	0.752	0.369	0.0462	FALSE	FALSE	FALSE	TRUE	TRUE	0.0549191	0.220746	0.137832	0.230647	0.396473	0.31356	0.503132	0.668959
69580-jgi	69580	69580	69580	613	18.1406	18.0875	18.0529	17.5318	17.4549	17.572	17.6994	17.6809	17.6618	17.6569	17.7346	17.6239	17.6097	17.678	17.688	-0.574	-0.413	-0.422	-0.435	0.369	-0.205	-0.0442	-0.053	-0.0663	2.5661e-09	1.14639e-07	9.02151e-08	6.35888e-08	0.0113	0.579	0.674	0.332	TRUE	FALSE	FALSE	FALSE	TRUE	-0.656919	-0.491266	-0.574092	-0.495797	-0.330145	-0.412971	-0.504663	-0.33901
70359-jgi	70359	70359	70359	614	20.8538	20.9022	20.9568	21.2697	21.2245	21.2067	21.225	21.2469	21.252	21.3491	21.316	21.3039	21.2071	21.1682	21.1519	0.329	0.337	0.419	0.271	-0.271	0.058	0.0657	0.147	0.000151	6.94143e-08	5.34426e-08	4.35088e-09	5.9872e-07	0.0928	0.516	0.443	0.509	TRUE	FALSE	FALSE	FALSE	TRUE	0.266166	0.392542	0.329354	0.273831	0.400207	0.337019	0.355517	0.481892
74703-jgi	74703	74703	74703	615	18.9345	19.1396	19.0399	18.3423	18.2679	18.3392	18.2757	18.1686	18.2058	18.409	18.311	18.337	18.4478	18.4477	18.3914	-0.722	-0.821	-0.686	-0.609	0.568	-0.154	-0.254	-0.118	-0.0415	2.69061e-09	5.8177e-10	4.89254e-09	1.93912e-08	0.0117	0.134	0.454	0.253	TRUE	FALSE	FALSE	FALSE	TRUE	-0.826102	-0.617053	-0.721578	-0.925875	-0.716825	-0.82135	-0.790232	-0.581183
76014-jgi	76014	76014	76014	616	18.5335	18.5522	18.4828	18.9927	18.9266	19.0036	18.971	18.8844	18.883	18.9108	18.9328	18.9632	18.7796	18.8582	18.7955	0.451	0.39	0.413	0.288	-0.308	0.143	0.0815	0.104	-0.0203	1.02798e-08	5.53559e-08	2.89135e-08	1.56791e-06	0.0321	0.519	0.602	0.572	TRUE	FALSE	FALSE	FALSE	TRUE	0.37808	0.524755	0.451418	0.316608	0.463283	0.389946	0.339408	0.486083
77159-jgi	77159	77159	77159	617	19.1901	19.0785	19.1059	18.8806	18.8596	18.8366	18.4383	18.4795	18.5109	18.3804	18.474	18.4309	18.4906	18.5292	18.5164	-0.266	-0.649	-0.696	-0.613	0.445	0.179	-0.204	-0.252	-0.168	3.30545e-06	1.25505e-10	5.343e-11	2.47956e-10	0.35	0.0594	0.0955	0.0414	FALSE	TRUE	TRUE	TRUE	TRUE	-0.338483	-0.19329	-0.265886	-0.721236	-0.576043	-0.648639	-0.769017	-0.623824
77161-jgi	77161	77161	77161	618	19.0947	19.1671	19.1445	18.6518	18.6271	18.5674	18.6824	18.5395	18.5589	18.6184	18.5751	18.592	18.6195	18.7175	18.7718	-0.52	-0.542	-0.54	-0.432	0.407	-0.113	-0.135	-0.133	-0.0256	4.73091e-08	2.95372e-08	3.05263e-08	3.74441e-07	0.0781	0.462	0.606	0.475	TRUE	FALSE	FALSE	FALSE	TRUE	-0.616399	-0.423502	-0.51995	-0.638255	-0.445358	-0.541807	-0.636701	-0.443805
79344-jgi	79344	79344	79344	619	20.5915	20.6941	20.6865	21.1839	21.1321	21.1803	21.2547	21.2777	21.2925	21.4782	21.4177	21.3859	21.3519	21.332	21.2948	0.508	0.618	0.77	0.669	-0.513	-0.00483	0.105	0.257	0.156	1.96099e-09	1.92683e-10	1.35758e-11	7.40681e-11	0.00894	0.077	0.0486	0.0184	TRUE	TRUE	TRUE	TRUE	TRUE	0.436409	0.579695	0.508052	0.545974	0.68926	0.617617	0.698244	0.84153
80810-jgi	80810	80810	80810	620	20.4062	20.3518	20.4434	20.488	20.4637	20.5309	20.747	20.748	20.7305	21.0669	21.0981	21.0484	20.988	21.0068	20.939	0.0937	0.341	0.671	0.577	-0.337	-0.243	0.0047	0.334	0.241	0.00700066	4.51837e-08	1.53957e-11	9.35097e-11	0.79	0.502	0.0514	0.0215	FALSE	FALSE	TRUE	TRUE	TRUE	0.0306681	0.156795	0.0937314	0.278282	0.404409	0.341345	0.607614	0.733741
83165-jgi	83165	83165	83165	621	19.7042	19.6987	19.7099	20.2854	20.2355	20.1487	20.157	20.1536	20.1572	20.0897	20.1053	20.1374	19.9711	19.9907	20.0253	0.519	0.452	0.407	0.291	-0.334	0.185	0.118	0.0728	-0.0423	6.57868e-10	3.39379e-09	1.15881e-08	4.99944e-07	0.00301	0.258	0.531	0.496	TRUE	FALSE	FALSE	FALSE	TRUE	0.45222	0.585676	0.518948	0.384906	0.518362	0.451634	0.339788	0.473244
85300-jgi	85300	85300	85300	622	22.49	22.501	22.4729	22.6996	22.6856	22.6958	22.724	22.6897	22.7057	22.8008	22.8058	22.803	22.7089	22.7113	22.712	0.206	0.219	0.315	0.223	-0.192	0.0133	0.0261	0.123	0.0303	7.96415e-08	4.00862e-08	5.53251e-10	3.21113e-08	0.0983	0.491	0.24	0.285	TRUE	FALSE	FALSE	FALSE	TRUE	0.165778	0.245681	0.20573	0.178574	0.258478	0.218526	0.275316	0.355219
9881-jgi	9881	9881	9881	623	19.6613	19.6615	19.7408	19.3178	19.2587	19.3075	19.0514	19.074	19.0245	18.9651	18.9734	18.9509	18.9476	18.9695	18.8554	-0.393	-0.638	-0.725	-0.764	0.504	0.111	-0.134	-0.221	-0.26	3.86289e-08	1.31044e-10	2.82334e-11	1.49959e-11	0.0705	0.061	0.0719	0.00498	TRUE	TRUE	TRUE	TRUE	TRUE	-0.464867	-0.321556	-0.393212	-0.709589	-0.566278	-0.637934	-0.79641	-0.653098
A0A6S8BS59-mmetsp	A0A6S8BS59	A0A6S8BS59	8356	624	17.122	16.794	16.9747	16.8453	16.6388	16.7096	16.6951	16.8145	16.7137	16.6489	16.7544	16.6803	16.5199	16.7606	16.656	-0.232	-0.222	-0.269	-0.318	0.208	-0.024	-0.0141	-0.0606	-0.11	0.01499	0.0187516	0.00650768	0.00215801	0.813	0.885	0.863	0.805	FALSE	FALSE	FALSE	FALSE	FALSE	-0.410925	-0.0537761	-0.23235	-0.401056	-0.0439073	-0.222482	-0.44761	-0.0904618
A0A6S8C0L7-mmetsp	A0A6S8C0L7	A0A6S8C0L7	118949	625	16.1499	16.5945	16.6762	16.6043	16.5408	16.5691	16.2697	16.2428	16.2794	16.409	16.2958	16.2912	16.6173	16.3838	16.2346	0.0978	-0.21	-0.142	-0.0617	0.063	0.161	-0.147	-0.0786	0.00133	0.419729	0.0985886	0.2498	0.608058	0.867	0.898	0.89	0.871	FALSE	FALSE	FALSE	FALSE	FALSE	-0.157074	0.35276	0.0978429	-0.464484	0.0453494	-0.209567	-0.39651	0.113323
A0A6S8C3V9-mmetsp	A0A6S8C3V9	A0A6S8C3V9	149380	626	18.0584	17.9415	18.276	18.5104	18.6296	18.5926	18.9903	18.8845	18.7255	18.6876	18.7322	18.6735	18.6636	18.735	18.7169	0.486	0.775	0.606	0.613	-0.496	-0.0103	0.279	0.11	0.117	3.82161e-05	3.13673e-07	4.27759e-06	3.77598e-06	0.619	0.654	0.756	0.646	FALSE	FALSE	FALSE	FALSE	FALSE	0.317516	0.65365	0.485583	0.606773	0.942907	0.77484	0.437772	0.773907
A0A6S8E961-mmetsp	A0A6S8E961	A0A6S8E961	149081	627	15.8757	16.0792	16.1452	16.4294	16.2304	16.4296	16.7221	16.8251	16.6632	16.8968	16.6844	16.7668	16.6638	16.7631	16.6232	0.33	0.703	0.749	0.65	-0.487	-0.157	0.217	0.263	0.164	0.00135748	1.2643e-06	6.43763e-07	2.89917e-06	0.758	0.716	0.698	0.634	FALSE	FALSE	FALSE	FALSE	FALSE	0.156115	0.503442	0.329778	0.529803	0.877129	0.703466	0.575636	0.922963
A0A6S8F057-mmetsp	A0A6S8F057	A0A6S8F057	141672	628	17.6787	17.4249	17.5917	17.0446	17.0503	16.9456	17.0026	16.9897	16.9827	16.8913	17.038	16.9757	16.8345	16.9607	16.9773	-0.552	-0.573	-0.597	-0.641	0.473	-0.079	-0.101	-0.124	-0.168	8.9246e-07	5.88096e-07	3.81583e-07	1.74458e-07	0.354	0.684	0.678	0.479	FALSE	FALSE	FALSE	FALSE	FALSE	-0.683375	-0.419796	-0.551586	-0.705208	-0.441629	-0.573418	-0.728557	-0.464977
A0A6S8G6P9-mmetsp	A0A6S8G6P9	A0A6S8G6P9	110565	629	16.7691	16.6399	16.9409	17.0538	16.8804	17.0548	17.4304	17.4678	17.4467	17.638	17.6853	17.5334	17.9726	18.0609	17.9469	0.213	0.665	0.836	1.21	-0.585	-0.372	0.0802	0.251	0.625	0.0100438	5.62421e-07	4.51859e-08	6.38626e-10	0.805	0.682	0.571	0.107	FALSE	FALSE	FALSE	FALSE	FALSE	0.0608389	0.365249	0.213044	0.512784	0.817193	0.664989	0.683383	0.987793
A0A1J0I0C1-mmetsp	A0A1J0I0C1	A0A1J0I0C1	140546	630	19.055	19.1241	18.9569	18.9723	18.9101	18.9176	18.9624	18.9459	18.9917	19.0102	19.0307	19.0877	19.1675	19.169	19.2895	-0.112	-0.0786	-0.00245	0.163	0.00594	-0.106	-0.0727	0.00349	0.169	0.0232404	0.093068	0.955572	0.00254206	0.821	0.897	0.901	0.808	FALSE	FALSE	FALSE	FALSE	FALSE	-0.205859	-0.0180923	-0.111976	-0.17252	0.0152473	-0.0786362	-0.0963371	0.0914297
A0A1J0I0D7-mmetsp	A0A1J0I0D7	A0A1J0I0D7	141473	631	20.2922	20.325	20.3836	20.1053	20.0718	20.0608	20.2996	20.2801	20.257	20.3057	20.3236	20.2908	20.4376	20.449	20.466	-0.254	-0.0547	-0.0269	0.117	0.0437	-0.211	-0.011	0.0168	0.161	1.79192e-07	0.0421603	0.285247	0.000374758	0.221	0.892	0.891	0.776	FALSE	FALSE	FALSE	FALSE	FALSE	-0.306717	-0.201884	-0.254301	-0.107109	-0.00227674	-0.0546931	-0.0793441	0.0254887
A0A6S7ZE61-mmetsp	A0A6S7ZE61	A0A6S7ZE61	48309	632	19.2896	19.318	19.3319	19.3264	19.3194	19.3264	19.3168	19.2207	19.2696	19.2292	19.2343	19.2285	19.1669	19.2164	19.1916	0.0109	-0.0441	-0.0825	-0.121	0.0474	0.0584	0.00332	-0.035	-0.0741	0.652114	0.0863972	0.00439953	0.000236509	0.875	0.897	0.86	0.767	FALSE	FALSE	FALSE	FALSE	FALSE	-0.0405142	0.0623662	0.010926	-0.0955483	0.00733209	-0.0441081	-0.133917	-0.0310368
A0A6S7ZEL4-mmetsp	A0A6S7ZEL4	A0A6S7ZEL4	44681	633	18.3995	18.3123	18.4225	18.611	18.623	18.6304	18.5766	18.6865	18.5748	18.698	18.7253	18.6628	18.6023	18.6279	18.6235	0.243	0.235	0.317	0.24	-0.207	0.0364	0.0275	0.11	0.0328	1.0277e-05	1.4833e-05	6.50662e-07	1.19116e-05	0.541	0.79	0.699	0.689	FALSE	FALSE	FALSE	FALSE	FALSE	0.169738	0.316942	0.24334	0.160906	0.30811	0.234508	0.243653	0.390857
A0A6S7ZEU9-mmetsp	A0A6S7ZEU9	A0A6S7ZEU9	48519	634	21.9317	21.9376	21.9341	21.9863	21.9853	21.9579	21.8298	21.8503	21.8389	21.8944	21.8996	21.9022	21.7677	21.7411	21.765	0.042	-0.0948	-0.0357	-0.177	0.053	0.095	-0.0418	0.0173	-0.124	0.0208479	6.0361e-05	0.0431772	9.80522e-08	0.819	0.819	0.878	0.439	FALSE	FALSE	FALSE	FALSE	FALSE	0.00756834	0.0764802	0.0420243	-0.129272	-0.0603604	-0.0948163	-0.0702001	-0.00128825
A0A6S7ZF11-mmetsp	A0A6S7ZF11	A0A6S7ZF11	28382	635	19.0966	19.0649	18.9281	18.6203	18.5399	18.6653	18.4795	18.6107	18.7238	18.6756	18.7015	18.7377	19.0893	19.0888	18.9392	-0.421	-0.425	-0.325	0.00924	0.232	-0.189	-0.193	-0.0924	0.242	2.41315e-05	2.20898e-05	0.000258486	0.887383	0.593	0.799	0.83	0.876	FALSE	FALSE	FALSE	FALSE	FALSE	-0.560348	-0.282349	-0.421348	-0.56421	-0.28621	-0.42521	-0.463887	-0.185887
A0A6S7ZF31-mmetsp	A0A6S7ZF31	A0A6S7ZF31	46927	636	18.1197	18.17	18.1056	18.0017	18.1094	18.0506	18.5801	18.4816	18.4239	18.5963	18.5253	18.5977	18.6165	18.602	18.676	-0.0779	0.363	0.441	0.5	-0.245	-0.323	0.118	0.196	0.254	0.0809166	1.15977e-06	1.40644e-07	3.50364e-08	0.842	0.713	0.633	0.362	FALSE	FALSE	FALSE	FALSE	FALSE	-0.166849	0.0111364	-0.0778563	0.274434	0.45242	0.363427	0.352328	0.530314
A0A6S7ZF41-mmetsp	A0A6S7ZF41	A0A6S7ZF41	42509	637	19.9365	19.8812	19.8794	19.8939	19.9087	19.8462	19.6324	19.6077	19.6588	19.7079	19.7354	19.7134	19.5893	19.6349	19.6281	-0.016	-0.266	-0.18	-0.282	0.149	0.133	-0.117	-0.0313	-0.133	0.516953	1.06566e-07	6.85555e-06	5.65033e-08	0.871	0.592	0.768	0.399	FALSE	FALSE	FALSE	FALSE	FALSE	-0.0683716	0.036273	-0.0160493	-0.318362	-0.213717	-0.266039	-0.232411	-0.127766
A0A6S7ZF54-mmetsp	A0A6S7ZF54	A0A6S7ZF54	129308	638	16.0359	16.0482	16.2658	16.1764	16.1741	16.2644	16.3615	16.3379	16.2776	16.1831	16.1595	16.0134	16.1345	16.1605	16.1261	0.0883	0.209	0.00203	0.0237	-0.0646	0.0237	0.144	-0.0626	-0.0409	0.159957	0.00398922	0.973179	0.694656	0.853	0.872	0.901	0.872	FALSE	FALSE	FALSE	FALSE	FALSE	-0.0400779	0.216754	0.088338	0.0806005	0.337432	0.209016	-0.12639	0.130441
A0A6S7ZFB1-mmetsp	A0A6S7ZFB1	A0A6S7ZFB1	39339	639	18.0987	17.9176	17.9915	17.5746	17.5515	17.5736	17.4385	17.5535	17.527	17.6182	17.5762	17.4753	17.4832	17.5214	17.5376	-0.436	-0.496	-0.446	-0.489	0.373	-0.0627	-0.123	-0.0727	-0.115	6.98587e-07	1.70504e-07	5.46981e-07	2.02626e-07	0.334	0.621	0.692	0.489	FALSE	FALSE	FALSE	FALSE	FALSE	-0.53786	-0.334203	-0.436032	-0.598085	-0.394428	-0.496256	-0.547868	-0.344211
A0A6S7ZG13-mmetsp	A0A6S7ZG13	A0A6S7ZG13	37788	640	15.4575	15.2247	15.3163	14.9968	15.0994	15.1107	15.4601	15.4638	15.4795	15.3378	15.2988	15.2344	15.2801	15.3823	15.3506	-0.264	0.135	-0.0425	0.00481	0.0333	-0.231	0.168	-0.00921	0.0381	0.000278574	0.0239965	0.432037	0.928241	0.707	0.887	0.894	0.876	FALSE	FALSE	FALSE	FALSE	FALSE	-0.377785	-0.149986	-0.263886	0.0210438	0.248843	0.134943	-0.156438	0.0713608
A0A6S7ZG49-mmetsp	A0A6S7ZG49	A0A6S7ZG49	46425	641	18.3222	18.4695	18.4198	18.2513	18.3261	18.3349	18.152	18.1716	18.1317	18.2862	18.2155	18.2167	18.4393	18.2552	18.3246	-0.0997	-0.252	-0.164	-0.0641	0.116	0.0163	-0.136	-0.0483	0.0519	0.0549245	0.000162364	0.00431705	0.196904	0.836	0.835	0.86	0.858	FALSE	FALSE	FALSE	FALSE	FALSE	-0.201928	0.00246296	-0.0997323	-0.354244	-0.149853	-0.252049	-0.266531	-0.0621399
A0A6S7ZGE1-mmetsp	A0A6S7ZGE1	A0A6S7ZGE1	138105	642	18.3981	18.1751	18.4289	18.546	18.4196	18.4991	18.5869	18.744	18.5705	18.6637	18.7894	18.687	18.7053	18.7663	18.6733	0.154	0.3	0.379	0.381	-0.243	-0.0887	0.0569	0.136	0.138	0.0397769	0.000735079	0.000100281	9.64768e-05	0.83	0.855	0.818	0.748	FALSE	FALSE	FALSE	FALSE	FALSE	0.00847579	0.299878	0.154177	0.154086	0.445488	0.299787	0.233618	0.52502
A0A6S7ZGT4-mmetsp	A0A6S7ZGT4	A0A6S7ZGT4	147969	643	18.4153	18.807	18.2825	18.3866	18.5278	18.4399	18.7189	18.4655	18.7714	18.6078	18.5024	18.6516	18.5537	18.4089	18.6057	-0.0502	0.15	0.0857	0.0212	-0.0414	-0.0916	0.109	0.0443	-0.0202	0.67487	0.222058	0.477183	0.859069	0.875	0.903	0.895	0.875	FALSE	FALSE	FALSE	FALSE	FALSE	-0.304317	0.203931	-0.0501931	-0.103813	0.404435	0.150311	-0.168465	0.339783
A0A6S7ZGU4-mmetsp	A0A6S7ZGU4	A0A6S7ZGU4	120806	644	18.9542	18.8216	18.9053	18.8911	18.8999	18.9098	18.9043	18.9353	18.9351	19.0891	19.0767	19.0233	19.0937	19.1245	19.0316	0.00657	0.0312	0.169	0.19	-0.0793	-0.0728	-0.0481	0.09	0.11	0.84633	0.365598	0.000252484	9.34678e-05	0.879	0.907	0.83	0.747	FALSE	FALSE	FALSE	FALSE	FALSE	-0.0656748	0.0788219	0.00657355	-0.0410424	0.103454	0.031206	0.0970845	0.241581
A0A6S7ZH42-mmetsp	A0A6S7ZH42	A0A6S7ZH42	142919	645	18.2329	18.2806	18.2288	18.3039	18.2241	18.2439	18.4242	18.3641	18.3254	18.2724	18.3213	18.3818	18.3965	18.4254	18.4508	0.00991	0.124	0.0778	0.177	-0.0777	-0.0678	0.0462	0.000104	0.0992	0.774963	0.00324029	0.0403311	0.000207505	0.878	0.871	0.877	0.765	FALSE	FALSE	FALSE	FALSE	FALSE	-0.0638349	0.0836484	0.00990675	0.0501005	0.197584	0.123842	0.00403163	0.151515
A0A6S7ZH69-mmetsp	A0A6S7ZH69	A0A6S7ZH69	143049	646	19.6917	19.6102	19.6212	19.9176	19.9295	19.8796	19.8993	19.9197	19.9107	19.834	19.8545	19.861	19.7784	19.819	19.8472	0.268	0.269	0.209	0.174	-0.184	0.084	0.085	0.0249	-0.0101	1.70386e-07	1.63719e-07	2.48649e-06	1.59682e-05	0.217	0.618	0.742	0.698	FALSE	FALSE	FALSE	FALSE	FALSE	0.212914	0.322841	0.267877	0.213884	0.323811	0.268848	0.153821	0.263747
A0A6S7ZHF0-mmetsp	A0A6S7ZHF0	A0A6S7ZHF0	77683	647	17.0591	17.1398	17.1981	17.1173	17.1054	17.1214	17.2073	17.183	17.2765	17.2353	17.2365	17.1572	17.2353	17.2461	17.1766	-0.0176	0.0899	0.0773	0.087	-0.0473	-0.0649	0.0426	0.03	0.0397	0.641954	0.0314021	0.0582084	0.0363246	0.874	0.889	0.88	0.84	FALSE	FALSE	FALSE	FALSE	FALSE	-0.0980634	0.0628118	-0.0176258	0.00946472	0.17034	0.0899023	-0.00314257	0.157733
A0A6S7ZHI7-mmetsp	A0A6S7ZHI7	A0A6S7ZHI7	137294	648	17.3956	17.4439	17.404	17.1294	17.1485	17.209	17.1763	17.2923	17.1306	17.1374	17.0317	17.0833	17.1249	17.0801	17.0792	-0.252	-0.215	-0.33	-0.32	0.223	-0.0288	0.00866	-0.107	-0.0963	3.6371e-05	0.00015845	2.44444e-06	3.43383e-06	0.616	0.835	0.741	0.642	FALSE	FALSE	FALSE	FALSE	FALSE	-0.339006	-0.165349	-0.252178	-0.301573	-0.127916	-0.214744	-0.417196	-0.243539
A0A6S7ZHK6-mmetsp	A0A6S7ZHK6	A0A6S7ZHK6	47806	649	19.7888	19.7716	19.7375	19.774	19.8369	19.7803	19.7302	19.7419	19.8027	19.7191	19.7275	19.7299	19.7745	19.7743	19.7989	0.0311	-0.00767	-0.0405	0.0166	7.56e-05	0.0312	-0.0076	-0.0404	0.0167	0.221172	0.755857	0.11919	0.503719	0.857	0.913	0.885	0.868	FALSE	FALSE	FALSE	FALSE	FALSE	-0.0213857	0.0836253	0.0311198	-0.0601795	0.0448315	-0.00767399	-0.0929567	0.0120543
A0A6S7ZHK9-mmetsp	A0A6S7ZHK9	A0A6S7ZHK9	137358	650	19.6998	19.6932	19.6707	19.5875	19.5632	19.5996	19.5951	19.524	19.5369	19.4475	19.4745	19.4548	19.5094	19.5203	19.5225	-0.104	-0.136	-0.229	-0.171	0.128	0.0235	-0.00792	-0.101	-0.0425	0.000285147	2.6265e-05	1.11864e-07	2.68804e-06	0.708	0.803	0.622	0.631	FALSE	FALSE	FALSE	FALSE	FALSE	-0.149724	-0.0592689	-0.104496	-0.181128	-0.0906725	-0.1359	-0.274192	-0.183737
A0A6S7ZI43-mmetsp	A0A6S7ZI43	A0A6S7ZI43	6524	651	16.3518	16.4553	16.4019	16.7458	16.5547	16.6913	16.7734	16.5851	16.7251	16.3855	16.5099	16.4586	16.3401	16.3893	16.2814	0.261	0.292	0.0483	-0.0661	-0.107	0.154	0.185	-0.0586	-0.173	0.00069221	0.000278732	0.419935	0.27503	0.738	0.843	0.894	0.862	FALSE	FALSE	FALSE	FALSE	FALSE	0.135066	0.386751	0.260909	0.165694	0.417379	0.291536	-0.0775634	0.174122
A0A6S7ZI59-mmetsp	A0A6S7ZI59	A0A6S7ZI59	44633	652	18.3149	18.3957	18.4401	18.4792	18.4732	18.4406	18.8319	18.687	18.709	18.6982	18.744	18.7561	18.7193	18.6766	18.6732	0.0808	0.359	0.349	0.306	-0.219	-0.138	0.14	0.13	0.0871	0.0601998	7.92074e-07	1.06695e-06	4.23567e-06	0.837	0.697	0.716	0.65	FALSE	FALSE	FALSE	FALSE	FALSE	-0.00405235	0.165628	0.0807876	0.274223	0.443903	0.359063	0.264354	0.434034
A0A6S7ZI91-mmetsp	A0A6S7ZI91	A0A6S7ZI91	32804	653	18.5738	18.6797	18.6155	18.6656	18.6604	18.6866	18.7655	18.8816	18.8071	18.7448	18.6965	18.7005	18.7598	18.6999	18.6973	0.0479	0.195	0.091	0.096	-0.086	-0.0381	0.109	0.00498	0.01	0.17683	7.55536e-05	0.018272	0.0137949	0.854	0.823	0.871	0.83	FALSE	FALSE	FALSE	FALSE	FALSE	-0.024769	0.120497	0.0478643	0.122435	0.267701	0.195068	0.018324	0.16359
A0A6S7ZI96-mmetsp	A0A6S7ZI96	A0A6S7ZI96	48077	654	18.1051	18.2005	18.0181	17.967	18.0073	17.9939	17.9822	18.096	18.0013	17.9638	17.903	18.0282	18.012	18.0035	18.0073	-0.119	-0.0814	-0.143	-0.1	0.0887	-0.0299	0.00724	-0.0543	-0.0117	0.0206061	0.0923618	0.00742215	0.0435989	0.819	0.897	0.864	0.842	FALSE	FALSE	FALSE	FALSE	FALSE	-0.21551	-0.0215789	-0.118545	-0.178381	0.0155499	-0.0814158	-0.23991	-0.0459784
A0A6S7ZIR2-mmetsp	A0A6S7ZIR2	A0A6S7ZIR2	136572	655	18.1972	18.167	18.2134	18.0872	18.0059	18.0014	17.9297	18.1976	17.9638	17.8785	17.8786	17.8919	17.8593	17.8253	17.9302	-0.161	-0.162	-0.31	-0.321	0.191	0.0297	0.0286	-0.119	-0.13	0.014062	0.0135309	0.000128864	9.31953e-05	0.812	0.883	0.821	0.747	FALSE	FALSE	FALSE	FALSE	FALSE	-0.283304	-0.0387485	-0.161026	-0.284464	-0.0399081	-0.162186	-0.43184	-0.187285
A0A6S7ZIT5-mmetsp	A0A6S7ZIT5	A0A6S7ZIT5	44140	656	19.0372	19.0447	19.0125	18.9111	18.9837	18.9119	19.0525	18.9982	19.0834	19.092	19.0814	19.1173	19.1142	19.0698	19.1033	-0.0959	0.0132	0.0654	0.0643	-0.0094	-0.105	0.00379	0.056	0.0549	0.00353049	0.628846	0.0297615	0.0322277	0.782	0.911	0.875	0.839	FALSE	FALSE	FALSE	FALSE	FALSE	-0.153758	-0.0380647	-0.0959113	-0.0446649	0.0710282	0.0131816	0.00758337	0.123277
A0A6S7ZIX7-mmetsp	A0A6S7ZIX7	A0A6S7ZIX7	119640	657	17.167	17.056	17.0794	17.196	17.183	17.2375	17.5071	17.4231	17.3476	17.5315	17.4681	17.5195	17.1615	17.3123	17.2965	0.105	0.325	0.406	0.156	-0.198	-0.0936	0.127	0.207	-0.0423	0.0463425	1.58289e-05	1.6558e-06	0.00620441	0.833	0.792	0.73	0.82	FALSE	FALSE	FALSE	FALSE	FALSE	0.00199217	0.207423	0.104707	0.222399	0.427829	0.325114	0.302881	0.508312
A0A6S7ZJ20-mmetsp	A0A6S7ZJ20	A0A6S7ZJ20	139287	658	18.5011	18.6311	18.5689	18.6176	18.6267	18.539	18.6389	18.6276	18.6187	18.9054	18.8436	18.9402	18.9683	18.8562	18.9506	0.0274	0.0613	0.329	0.358	-0.155	-0.128	-0.0939	0.174	0.203	0.503532	0.148277	2.4103e-06	9.98781e-07	0.87	0.9	0.741	0.584	FALSE	FALSE	FALSE	FALSE	FALSE	-0.059053	0.113823	0.0273848	-0.0251115	0.147764	0.0613263	0.242887	0.415762
A0A6S7ZJ22-mmetsp	A0A6S7ZJ22	A0A6S7ZJ22	46013	659	19.228	19.2243	19.2435	19.1305	19.2364	19.2128	19.2229	19.2188	19.2063	19.1025	19.1147	19.0764	19.1471	19.0856	19.1219	-0.0387	-0.0159	-0.134	-0.114	0.0605	0.0218	0.0446	-0.0736	-0.0533	0.166306	0.556579	0.000250806	0.00095358	0.853	0.91	0.83	0.793	FALSE	FALSE	FALSE	FALSE	FALSE	-0.0958231	0.0184743	-0.0386744	-0.0730269	0.0412704	-0.0158782	-0.191196	-0.0768989
A0A6S7ZJ35-mmetsp	A0A6S7ZJ35	A0A6S7ZJ35	47681	660	20.1281	20.1368	20.0994	20.2137	20.2165	20.2007	19.9235	19.8694	19.9194	19.8816	19.8805	19.8815	19.8201	19.8313	19.8583	0.0889	-0.217	-0.24	-0.285	0.131	0.22	-0.0866	-0.11	-0.154	0.00061287	9.2769e-08	3.01466e-08	4.29434e-09	0.734	0.583	0.546	0.203	FALSE	FALSE	FALSE	FALSE	FALSE	0.0466625	0.131097	0.0888795	-0.259566	-0.175132	-0.217349	-0.282449	-0.198015
A0A6S7ZJ44-mmetsp	A0A6S7ZJ44	A0A6S7ZJ44	145412	661	18.7639	18.6569	18.8272	18.5095	18.6251	18.5078	18.6953	18.6713	18.7072	18.6006	18.6051	18.5976	18.589	18.6055	18.5474	-0.202	-0.0581	-0.148	-0.169	0.115	-0.0865	0.0573	-0.0329	-0.0533	0.000299626	0.175828	0.00314868	0.00125441	0.71	0.902	0.857	0.797	FALSE	FALSE	FALSE	FALSE	FALSE	-0.289763	-0.113987	-0.201875	-0.14595	0.029826	-0.058062	-0.236116	-0.0603405
A0A6S7ZJ51-mmetsp	A0A6S7ZJ51	A0A6S7ZJ51	139565	662	17.6393	17.5856	17.618	17.4885	17.4272	17.5601	17.8772	18.018	17.8599	17.6283	17.6726	17.6332	17.7443	17.7384	17.7021	-0.122	0.304	0.0304	0.114	-0.0652	-0.188	0.239	-0.0348	0.0488	0.0115954	7.95987e-06	0.4749	0.0169077	0.808	0.775	0.895	0.832	FALSE	FALSE	FALSE	FALSE	FALSE	-0.211992	-0.03267	-0.122331	0.214415	0.393737	0.304076	-0.0592781	0.120044
A0A6S7ZJ58-mmetsp	A0A6S7ZJ58	A0A6S7ZJ58	53399	663	16.0888	16.5689	16.1447	16.5828	16.6009	16.6752	16.7933	16.5902	16.7524	16.897	16.6149	16.8668	16.6139	16.5953	16.6625	0.352	0.445	0.525	0.356	-0.336	0.0164	0.109	0.19	0.0207	0.00742812	0.00157752	0.00043022	0.00690428	0.799	0.863	0.837	0.821	FALSE	FALSE	FALSE	FALSE	FALSE	0.113244	0.591094	0.352169	0.205627	0.683477	0.444552	0.286541	0.764391
A0A6S7ZJD8-mmetsp	A0A6S7ZJD8	A0A6S7ZJD8	4917	664	19.6574	19.6617	19.6595	19.528	19.5511	19.5216	19.3275	19.3796	19.3648	19.3421	19.2867	19.3288	19.4176	19.389	19.3965	-0.126	-0.302	-0.34	-0.258	0.205	0.0794	-0.0968	-0.135	-0.0531	4.0575e-05	3.38407e-09	8.5199e-10	2.03554e-08	0.622	0.315	0.267	0.32	FALSE	FALSE	FALSE	FALSE	FALSE	-0.169808	-0.0820744	-0.125941	-0.34606	-0.258327	-0.302193	-0.384142	-0.296409
A0A6S7ZJE5-mmetsp	A0A6S7ZJE5	A0A6S7ZJE5	136481	665	17.6248	17.5258	17.6398	17.5284	17.5098	17.5704	17.384	17.4625	17.4033	17.4287	17.4653	17.4322	17.5315	17.5702	17.4416	-0.0606	-0.18	-0.155	-0.0824	0.0956	0.035	-0.0846	-0.0591	0.0132	0.133181	0.000431301	0.00141797	0.0490313	0.85	0.849	0.849	0.844	FALSE	FALSE	FALSE	FALSE	FALSE	-0.142578	0.0213369	-0.0606204	-0.26215	-0.0982356	-0.180193	-0.236677	-0.0727625
A0A6S7ZJM6-mmetsp	A0A6S7ZJM6	A0A6S7ZJM6	142337	666	16.3118	16.4518	16.3746	16.322	16.3924	16.5898	16.6106	16.4055	16.4087	16.569	16.5269	16.5	16.5222	16.5204	16.4974	0.0554	0.0956	0.153	0.134	-0.0875	-0.0321	0.00808	0.0651	0.0464	0.425743	0.179964	0.0420778	0.0691315	0.868	0.902	0.877	0.847	FALSE	FALSE	FALSE	FALSE	FALSE	-0.0908001	0.201511	0.0553553	-0.0505885	0.241722	0.0955669	0.00642101	0.298732
A0A6S7ZJY1-mmetsp	A0A6S7ZJY1	A0A6S7ZJY1	38410	667	17.8859	17.8609	17.8527	17.9416	17.8714	17.9508	17.896	17.8594	17.9615	17.8647	17.9607	17.883	17.8662	17.9265	17.8424	0.0548	0.0391	0.0363	0.0118	-0.0284	0.0264	0.0107	0.00788	-0.0166	0.141191	0.282671	0.317392	0.739305	0.851	0.905	0.892	0.873	FALSE	FALSE	FALSE	FALSE	FALSE	-0.0209506	0.130481	0.0547651	-0.0365995	0.114832	0.0391162	-0.0394337	0.111998
A0A6S7ZJZ8-mmetsp	A0A6S7ZJZ8	A0A6S7ZJZ8	6605	668	18.0989	18.0824	18.2716	17.999	17.9677	18.0712	18.2901	18.2599	18.074	18.1166	18.2322	18.1263	18.1688	18.1755	18.1965	-0.138	0.0571	0.00737	0.0293	0.00891	-0.129	0.066	0.0163	0.0382	0.0414323	0.365309	0.905308	0.637322	0.831	0.907	0.9	0.871	FALSE	FALSE	FALSE	FALSE	FALSE	-0.270324	-0.00631654	-0.13832	-0.0749522	0.189055	0.0570513	-0.124635	0.139372
A0A6S7ZK34-mmetsp	A0A6S7ZK34	A0A6S7ZK34	75784	669	19.5584	19.4988	19.4414	19.1386	19.1933	19.1674	19.1516	19.1679	19.1659	19.0571	19.0315	19.1323	19.2247	19.2187	19.1992	-0.333	-0.338	-0.426	-0.285	0.276	-0.0567	-0.0613	-0.149	-0.00892	1.57742e-07	1.35403e-07	9.89719e-09	8.50548e-07	0.211	0.607	0.468	0.575	FALSE	FALSE	FALSE	FALSE	FALSE	-0.400946	-0.265214	-0.33308	-0.405575	-0.269842	-0.337708	-0.493756	-0.358023
A0A6S7ZK48-mmetsp	A0A6S7ZK48	A0A6S7ZK48	140267	670	17.7852	17.8228	17.7473	17.8017	17.8777	17.8369	18.0705	18.0316	18.047	18.1714	18.1208	18.264	18.1202	18.0915	18.1301	0.0536	0.265	0.4	0.329	-0.209	-0.156	0.0551	0.191	0.119	0.141751	4.83344e-06	5.56384e-08	4.87594e-07	0.851	0.761	0.584	0.544	FALSE	FALSE	FALSE	FALSE	FALSE	-0.0206352	0.127919	0.0536421	0.190304	0.338858	0.264581	0.326016	0.474571
A0A6S7ZK56-mmetsp	A0A6S7ZK56	A0A6S7ZK56	58992	671	18.57	18.3316	18.2406	18.4126	18.3218	18.328	18.462	18.5156	18.5435	18.5518	18.6849	18.6808	18.5264	18.6207	18.6363	-0.0266	0.126	0.258	0.214	-0.114	-0.141	0.0119	0.144	0.0994	0.709055	0.0946647	0.00292678	0.00963418	0.876	0.897	0.856	0.825	FALSE	FALSE	FALSE	FALSE	FALSE	-0.178207	0.124981	-0.0266128	-0.0253117	0.277877	0.126282	0.106846	0.410035
A0A6S7ZK62-mmetsp	A0A6S7ZK62	A0A6S7ZK62	43216	672	17.8845	17.7111	17.5765	17.5814	17.6171	17.6038	17.5965	17.7561	17.7129	17.863	17.8857	17.9554	18.0089	17.9799	18.0507	-0.123	-0.0355	0.177	0.289	-0.0615	-0.185	-0.097	0.116	0.228	0.0741938	0.583825	0.0155964	0.000611754	0.841	0.911	0.87	0.785	FALSE	FALSE	FALSE	FALSE	FALSE	-0.260574	0.0140414	-0.123266	-0.172819	0.101796	-0.0355115	0.0400066	0.314622
A0A6S7ZK65-mmetsp	A0A6S7ZK65	A0A6S7ZK65	140518	673	16.6764	16.5071	16.6264	16.6198	16.6647	16.5946	16.5804	16.7483	16.4972	16.5874	16.6356	16.5954	16.4451	16.4492	16.5479	0.0231	0.00536	0.00287	-0.123	0.0182	0.0413	0.0236	0.0211	-0.104	0.698779	0.928258	0.961564	0.0569627	0.876	0.915	0.901	0.845	FALSE	FALSE	FALSE	FALSE	FALSE	-0.10371	0.149893	0.0230915	-0.121445	0.132158	0.00535649	-0.123935	0.129668
A0A6S7ZK66-mmetsp	A0A6S7ZK66	A0A6S7ZK66	118957	674	18.0547	18.0383	18.118	17.9842	17.9647	17.9479	17.8234	17.8234	17.8303	17.9416	17.9372	17.9278	17.9649	17.9788	17.9838	-0.105	-0.245	-0.135	-0.0945	0.116	0.011	-0.129	-0.0191	0.0212	0.000280962	5.36907e-08	2.85809e-05	0.000654398	0.707	0.546	0.797	0.786	FALSE	FALSE	FALSE	FALSE	FALSE	-0.149998	-0.0594877	-0.104743	-0.289918	-0.199408	-0.244663	-0.180049	-0.0895386
A0A6S7ZK79-mmetsp	A0A6S7ZK79	A0A6S7ZK79	47308	675	16.2846	16.4337	16.1968	16.6282	16.5642	16.7636	16.6655	16.6443	16.6147	16.592	16.5355	16.6736	16.5905	16.5952	16.5728	0.347	0.336	0.295	0.281	-0.252	0.095	0.0845	0.0434	0.0292	7.44667e-05	9.85802e-05	0.000307763	0.00046296	0.652	0.827	0.833	0.78	FALSE	FALSE	FALSE	FALSE	FALSE	0.217993	0.475989	0.346991	0.207473	0.465468	0.336471	0.166364	0.42436
A0A6S7ZKB2-mmetsp	A0A6S7ZKB2	A0A6S7ZKB2	76535	676	18.953	19.0316	19.0115	18.967	19.0112	18.9754	19.036	19.1115	19.0649	18.994	18.9808	18.9737	19.0301	18.9108	19.0174	-0.0142	0.0721	-0.0158	-0.0126	-0.00591	-0.0201	0.0662	-0.0217	-0.0185	0.672489	0.0475332	0.637582	0.706595	0.875	0.892	0.897	0.873	FALSE	FALSE	FALSE	FALSE	FALSE	-0.0853702	0.0570248	-0.0141727	0.000920342	0.143315	0.0721178	-0.0870056	0.0553893
A0A6S7ZKE8-mmetsp	A0A6S7ZKE8	A0A6S7ZKE8	47879	677	18.3235	18.5062	18.4228	18.1741	18.3892	18.3181	18.1855	18.1375	18.1539	18.171	18.035	18.0526	18.2606	18.0692	18.1729	-0.124	-0.259	-0.331	-0.25	0.193	0.069	-0.0659	-0.139	-0.0572	0.076903	0.00160152	0.00022212	0.00204576	0.841	0.864	0.829	0.805	FALSE	FALSE	FALSE	FALSE	FALSE	-0.262972	0.015556	-0.123708	-0.397849	-0.119321	-0.258585	-0.470581	-0.192053
A0A6S7ZKJ0-mmetsp	A0A6S7ZKJ0	A0A6S7ZKJ0	142446	678	18.6247	18.5798	18.6016	18.5653	18.3717	18.4858	18.366	18.3457	18.3926	18.5672	18.5835	18.5654	18.3873	18.6469	18.4621	-0.128	-0.234	-0.03	-0.103	0.099	-0.0288	-0.135	0.069	-0.00428	0.0462961	0.00153663	0.61187	0.0977771	0.833	0.863	0.897	0.851	FALSE	FALSE	FALSE	FALSE	FALSE	-0.252986	-0.00246143	-0.127724	-0.359167	-0.108642	-0.233905	-0.155242	0.0952827
A0A6S7ZKQ4-mmetsp	A0A6S7ZKQ4	A0A6S7ZKQ4	694	679	15.6113	15.5478	15.6646	15.454	15.5086	15.5395	15.9	15.7985	15.8735	15.568	15.6169	15.5022	15.8302	15.8418	15.8273	-0.107	0.249	-0.0455	0.225	-0.0644	-0.172	0.185	-0.11	0.161	0.0151685	2.50247e-05	0.25333	6.57979e-05	0.813	0.802	0.89	0.739	FALSE	FALSE	FALSE	FALSE	FALSE	-0.189803	-0.0246293	-0.107216	0.166818	0.331991	0.249404	-0.1281	0.0370736
A0A6S7ZKY8-mmetsp	A0A6S7ZKY8	A0A6S7ZKY8	42920	680	20.2304	20.3003	20.2983	20.1372	20.1588	20.121	20.0884	20.0739	20.1073	20.0903	20.0436	20.0667	20.1774	20.1567	20.16	-0.137	-0.186	-0.209	-0.112	0.129	-0.00833	-0.0575	-0.0805	0.0174	4.8424e-05	2.30345e-06	6.70079e-07	0.000306951	0.631	0.738	0.7	0.773	FALSE	FALSE	FALSE	FALSE	FALSE	-0.186044	-0.0885771	-0.13731	-0.235212	-0.137746	-0.186479	-0.25822	-0.160753
A0A6S7ZL04-mmetsp	A0A6S7ZL04	A0A6S7ZL04	42324	681	16.9037	16.9655	16.991	16.7701	16.8954	16.8187	16.808	16.6524	16.9122	16.7666	16.7069	16.6626	16.8219	16.8313	16.7653	-0.125	-0.163	-0.241	-0.147	0.135	0.00997	-0.0272	-0.106	-0.0119	0.0454564	0.0134206	0.00101811	0.0222642	0.833	0.883	0.846	0.835	FALSE	FALSE	FALSE	FALSE	FALSE	-0.247644	-0.00297416	-0.125309	-0.284843	-0.0401733	-0.162508	-0.363687	-0.119017
A0A6S7ZL06-mmetsp	A0A6S7ZL06	A0A6S7ZL06	140167	682	15.7853	15.8808	15.8525	15.5104	15.4842	15.3808	15.3004	15.3733	15.3321	15.254	15.2895	15.1723	15.4557	15.3099	15.6287	-0.381	-0.504	-0.601	-0.375	0.372	-0.00884	-0.132	-0.229	-0.00256	8.00552e-05	5.27479e-06	8.40333e-07	9.31291e-05	0.655	0.764	0.708	0.747	FALSE	FALSE	FALSE	FALSE	FALSE	-0.523822	-0.238262	-0.381042	-0.647045	-0.361485	-0.504265	-0.743733	-0.458173
A0A6S7ZL08-mmetsp	A0A6S7ZL08	A0A6S7ZL08	102422	683	19.5761	19.5322	19.5581	19.4771	19.33	19.415	19.4811	19.6065	19.5005	19.5012	19.5731	19.5394	19.4071	19.4986	19.4875	-0.148	-0.0261	-0.0176	-0.0911	0.0566	-0.0915	0.0305	0.039	-0.0345	0.00402115	0.544655	0.681255	0.0499977	0.785	0.91	0.898	0.844	FALSE	FALSE	FALSE	FALSE	FALSE	-0.239239	-0.0570083	-0.148123	-0.117212	0.0650188	-0.0260964	-0.108735	0.0734956
A0A6S7ZL21-mmetsp	A0A6S7ZL21	A0A6S7ZL21	80466	684	17.1032	16.9024	17.0067	17.0517	16.9052	17.0523	16.8976	16.9409	16.8229	16.8819	16.9772	16.8884	16.9405	17.2167	17.1932	-0.000994	-0.117	-0.0883	0.113	0.0187	0.0177	-0.0982	-0.0696	0.131	0.989383	0.135919	0.250925	0.149298	0.882	0.9	0.89	0.855	FALSE	FALSE	FALSE	FALSE	FALSE	-0.160308	0.158319	-0.000994491	-0.276244	0.0423817	-0.116931	-0.247581	0.0710447
A0A6S7ZL41-mmetsp	A0A6S7ZL41	A0A6S7ZL41	82112	685	17.9747	17.9679	17.952	17.8303	17.729	17.8887	17.7827	17.8174	17.7915	17.7394	17.7947	17.6936	17.6689	17.7494	17.6989	-0.149	-0.168	-0.222	-0.259	0.16	0.0107	-0.00805	-0.0627	-0.0995	0.00186457	0.000764452	6.83852e-05	1.58638e-05	0.766	0.855	0.812	0.698	FALSE	FALSE	FALSE	FALSE	FALSE	-0.230766	-0.0669985	-0.148882	-0.249526	-0.0857577	-0.167642	-0.304193	-0.140425
A0A6S7ZLB8-mmetsp	A0A6S7ZLB8	A0A6S7ZLB8	43938	686	20.4344	20.4041	20.3992	20.5611	20.5409	20.5714	20.639	20.6431	20.628	20.4875	20.4895	20.4919	20.3353	20.3611	20.3749	0.145	0.224	0.0771	-0.0555	-0.0782	0.067	0.146	-0.00111	-0.134	2.22911e-06	1.91034e-08	0.00079376	0.0076809	0.429	0.467	0.843	0.823	FALSE	FALSE	FALSE	FALSE	FALSE	0.107401	0.183074	0.145237	0.186306	0.261979	0.224142	0.0392549	0.114928
A0A6S7ZLD9-mmetsp	A0A6S7ZLD9	A0A6S7ZLD9	46471	687	19.4335	19.3954	19.325	19.407	19.4203	19.4378	19.5836	19.6288	19.6401	19.8521	19.7878	19.8276	19.7712	19.7739	19.7778	0.0371	0.233	0.438	0.39	-0.22	-0.182	0.0134	0.218	0.17	0.202483	1.95593e-06	1.70957e-09	6.579e-09	0.856	0.732	0.326	0.232	FALSE	FALSE	FALSE	FALSE	FALSE	-0.0228226	0.0970332	0.0371053	0.172995	0.292851	0.232923	0.377961	0.497817
A0A6S7ZM28-mmetsp	A0A6S7ZM28	A0A6S7ZM28	55993	688	19.3059	19.4195	19.0843	19.0801	19.0988	19.0677	19.1716	19.1126	19.0976	19.1451	19.095	19.3687	19.1513	19.1213	19.272	-0.188	-0.143	-0.067	-0.0884	0.0971	-0.0905	-0.0455	0.0301	0.00875	0.0392591	0.104339	0.425522	0.29775	0.83	0.898	0.894	0.863	FALSE	FALSE	FALSE	FALSE	FALSE	-0.3645	-0.0108715	-0.187686	-0.319463	0.0341657	-0.142649	-0.243814	0.109814
A0A6S7ZM94-mmetsp	A0A6S7ZM94	A0A6S7ZM94	1009	689	17.0832	16.9181	16.9168	16.6816	16.7537	16.7521	16.7395	16.789	16.7336	16.6072	16.6493	16.778	16.7829	16.6789	16.6414	-0.244	-0.219	-0.295	-0.272	0.206	-0.0379	-0.013	-0.0889	-0.066	0.000714593	0.00162111	0.000145537	0.000293047	0.739	0.864	0.823	0.772	FALSE	FALSE	FALSE	FALSE	FALSE	-0.361537	-0.12562	-0.243579	-0.336619	-0.100702	-0.21866	-0.41252	-0.176602
A0A6S7ZMB1-mmetsp	A0A6S7ZMB1	A0A6S7ZMB1	47424	690	17.0414	17.0679	17.0915	17.1935	17.2807	17.2501	17.25	17.213	17.2743	17.3496	17.3412	17.2991	17.3117	17.2758	17.2085	0.174	0.179	0.263	0.198	-0.163	0.0115	0.0159	0.1	0.0354	0.000103261	8.25637e-05	1.8282e-06	3.13187e-05	0.667	0.824	0.733	0.719	FALSE	FALSE	FALSE	FALSE	FALSE	0.107233	0.241696	0.174464	0.111587	0.24605	0.178819	0.195764	0.330227
A0A6S7ZMH2-mmetsp	A0A6S7ZMH2	A0A6S7ZMH2	46487	691	16.709	16.6748	16.5658	16.6197	16.6466	16.3107	16.5497	16.5723	16.6072	16.6114	16.6585	17.0236	16.6595	16.6736	16.7536	-0.124	-0.0735	0.115	0.0457	0.00745	-0.117	-0.066	0.122	0.0532	0.250551	0.488818	0.286819	0.664576	0.859	0.909	0.891	0.872	FALSE	FALSE	FALSE	FALSE	FALSE	-0.348108	0.0997576	-0.124175	-0.297394	0.150472	-0.0734608	-0.109286	0.33858
A0A6S7ZMH6-mmetsp	A0A6S7ZMH6	A0A6S7ZMH6	47875	692	20.0462	20.0306	19.9686	19.6919	19.6303	19.7091	19.6098	19.5437	19.6278	19.643	19.714	19.621	19.6287	19.6922	19.6561	-0.338	-0.421	-0.356	-0.356	0.294	-0.0438	-0.127	-0.0616	-0.0619	3.28179e-07	2.82609e-08	1.87037e-07	1.85257e-07	0.27	0.499	0.647	0.484	FALSE	FALSE	FALSE	FALSE	FALSE	-0.411712	-0.264442	-0.338077	-0.495046	-0.347776	-0.421411	-0.429493	-0.282223
A0A6S7ZMN3-mmetsp	A0A6S7ZMN3	A0A6S7ZMN3	43520	693	20.9864	21.0137	20.9691	20.7877	20.7662	20.7468	20.6202	20.5776	20.6291	20.6788	20.6986	20.721	20.689	20.6853	20.6844	-0.223	-0.381	-0.29	-0.303	0.239	0.0166	-0.141	-0.0508	-0.064	1.26538e-07	2.70287e-10	6.36969e-09	3.81029e-09	0.194	0.139	0.435	0.197	FALSE	FALSE	FALSE	FALSE	FALSE	-0.267355	-0.178335	-0.222845	-0.42532	-0.336299	-0.38081	-0.33477	-0.245749
A0A6S7ZMP2-mmetsp	A0A6S7ZMP2	A0A6S7ZMP2	44799	694	19.2929	19.3133	19.3773	19.4867	19.6686	19.5536	19.4137	19.4395	19.4322	19.4385	19.3963	19.361	19.3386	19.2184	19.2991	0.242	0.101	0.0708	-0.0425	-0.0741	0.168	0.0265	-0.00336	-0.117	0.00012828	0.040432	0.132322	0.35179	0.676	0.891	0.885	0.864	FALSE	FALSE	FALSE	FALSE	FALSE	0.146323	0.337231	0.241777	0.00515831	0.196066	0.100612	-0.0246782	0.166229
A0A6S7ZMQ1-mmetsp	A0A6S7ZMQ1	A0A6S7ZMQ1	138197	695	18.5699	18.5624	18.6365	18.4474	18.4948	18.4215	18.4098	18.4417	18.4349	18.3798	18.3304	18.3535	18.3735	18.4286	18.4013	-0.135	-0.161	-0.235	-0.188	0.144	0.00883	-0.0169	-0.0912	-0.0446	0.00025109	5.2646e-05	1.16536e-06	1.13626e-05	0.703	0.816	0.719	0.687	FALSE	FALSE	FALSE	FALSE	FALSE	-0.192616	-0.0774592	-0.135038	-0.218368	-0.103211	-0.16079	-0.29261	-0.177453
A0A6S7ZMR2-mmetsp	A0A6S7ZMR2	A0A6S7ZMR2	50828	696	17.2749	17.1972	17.2014	17.1264	17.0674	17.189	17.1739	17.2156	17.1058	17.0095	17.0891	17.0302	17.1302	17.0739	17.0756	-0.0969	-0.0594	-0.182	-0.131	0.0939	-0.00308	0.0344	-0.0877	-0.0375	0.0249795	0.142684	0.000428139	0.00461945	0.822	0.9	0.837	0.816	FALSE	FALSE	FALSE	FALSE	FALSE	-0.17945	-0.0144215	-0.0969358	-0.141953	0.0230759	-0.0594384	-0.264095	-0.0990659
A0A6S7ZMV5-mmetsp	A0A6S7ZMV5	A0A6S7ZMV5	45026	697	18.4643	18.4218	18.5738	18.4904	18.4648	18.4279	18.3362	18.3643	18.4161	18.311	18.3302	18.3059	18.1858	18.1765	18.1124	-0.0256	-0.114	-0.171	-0.328	0.128	0.102	0.0135	-0.0431	-0.201	0.497318	0.00869059	0.000529087	1.05664e-06	0.87	0.879	0.839	0.586	FALSE	FALSE	FALSE	FALSE	FALSE	-0.105353	0.0540875	-0.0256329	-0.194145	-0.0347045	-0.114425	-0.250654	-0.0912137
A0A6S7ZMZ6-mmetsp	A0A6S7ZMZ6	A0A6S7ZMZ6	142198	698	18.3447	18.4168	18.2572	18.5082	18.5665	18.5258	18.884	18.7192	18.7561	18.8601	18.9148	18.9928	18.904	18.879	18.9431	0.194	0.447	0.583	0.569	-0.359	-0.165	0.0883	0.224	0.211	0.00188253	8.95186e-07	4.81864e-08	6.31472e-08	0.767	0.702	0.575	0.407	FALSE	FALSE	FALSE	FALSE	FALSE	0.0871271	0.30073	0.193928	0.340072	0.553674	0.446873	0.476185	0.689787
A0A6S7ZN11-mmetsp	A0A6S7ZN11	A0A6S7ZN11	40250	699	20.7112	20.6402	20.6909	20.6336	20.6201	20.612	20.5136	20.5055	20.5374	20.5175	20.5425	20.516	20.4698	20.5145	20.4981	-0.0589	-0.162	-0.155	-0.187	0.113	0.0537	-0.0494	-0.0429	-0.0741	0.0170872	5.94184e-06	8.98967e-06	1.35856e-06	0.815	0.767	0.774	0.599	FALSE	FALSE	FALSE	FALSE	FALSE	-0.105259	-0.0124724	-0.0588659	-0.208341	-0.115554	-0.161948	-0.201841	-0.109054
A0A6S7ZN30-mmetsp	A0A6S7ZN30	A0A6S7ZN30	58775	700	18.6407	18.7553	18.627	18.4545	18.4569	18.4662	18.695	18.6518	18.6957	18.7406	18.7039	18.7515	18.8042	18.7752	18.8062	-0.215	0.00652	0.0577	0.121	0.00601	-0.209	0.0125	0.0637	0.127	1.08413e-05	0.831844	0.0788652	0.0016602	0.544	0.914	0.882	0.802	FALSE	FALSE	FALSE	FALSE	FALSE	-0.280543	-0.149707	-0.215125	-0.0588953	0.0719399	0.0065223	-0.00774211	0.123093
A0A6S7ZN41-mmetsp	A0A6S7ZN41	A0A6S7ZN41	47925	701	14.742	14.6729	14.6223	14.0625	14.0842	14.0441	13.7904	13.6595	13.6768	13.2432	13.5707	13.6067	13.6147	13.5262	13.5813	-0.615	-0.97	-1.21	-1.1	0.779	0.164	-0.191	-0.426	-0.326	3.16412e-06	2.20002e-08	1.81259e-09	4.96409e-09	0.457	0.479	0.331	0.211	FALSE	FALSE	FALSE	FALSE	FALSE	-0.781246	-0.449619	-0.615432	-1.13595	-0.804329	-0.970142	-1.37131	-1.03969
A0A6S7ZN73-mmetsp	A0A6S7ZN73	A0A6S7ZN73	41630	702	16.1024	16.0472	16.3368	15.5346	15.6708	15.5197	15.7419	15.6109	15.4287	15.5456	15.5975	15.583	15.6963	15.5947	15.6039	-0.587	-0.568	-0.587	-0.531	0.455	-0.133	-0.114	-0.132	-0.076	1.0483e-05	1.44854e-05	1.05438e-05	2.83014e-05	0.542	0.79	0.778	0.716	FALSE	FALSE	FALSE	FALSE	FALSE	-0.765022	-0.409163	-0.587093	-0.746205	-0.390346	-0.568275	-0.764682	-0.408823
A0A6S7ZNJ0-mmetsp	A0A6S7ZNJ0	A0A6S7ZNJ0	36523	703	18.734	18.722	18.961	18.8926	18.9706	18.9821	19.0768	19.0771	18.9751	19.0905	19.128	18.9862	19.039	18.984	18.981	0.143	0.237	0.263	0.196	-0.168	-0.0249	0.0697	0.0949	0.028	0.0330491	0.00173419	0.00081158	0.00631139	0.827	0.864	0.844	0.82	FALSE	FALSE	FALSE	FALSE	FALSE	0.0135479	0.271977	0.142762	0.108098	0.366527	0.237313	0.133311	0.39174
A0A6S7ZNL5-mmetsp	A0A6S7ZNL5	A0A6S7ZNL5	47729	704	17.4179	17.3084	17.385	17.3397	17.3593	17.2553	17.46	17.582	17.6694	17.4313	17.3945	17.5886	17.4091	17.4239	17.2881	-0.0523	0.2	0.101	0.00328	-0.0504	-0.103	0.15	0.0507	-0.0471	0.415878	0.00725405	0.12944	0.958798	0.867	0.878	0.885	0.877	FALSE	FALSE	FALSE	FALSE	FALSE	-0.187509	0.0828519	-0.0523285	0.0648617	0.335223	0.200042	-0.0341203	0.236241
A0A6S7ZNL9-mmetsp	A0A6S7ZNL9	A0A6S7ZNL9	42525	705	20.3238	20.4107	20.2815	20.4998	20.4966	20.5225	20.9452	20.8192	20.8978	20.8599	20.8767	20.9078	20.7109	20.7244	20.6971	0.168	0.549	0.543	0.372	-0.326	-0.159	0.222	0.217	0.0459	0.000410317	1.9007e-09	2.15672e-09	1.5695e-07	0.721	0.263	0.346	0.472	FALSE	FALSE	FALSE	FALSE	FALSE	0.0918508	0.243422	0.167636	0.472945	0.624515	0.54873	0.467003	0.618573
A0A6S7ZNV7-mmetsp	A0A6S7ZNV7	A0A6S7ZNV7	142515	706	16.752	16.8352	16.2853	16.3072	16.6016	16.3689	17.1194	16.7099	16.9457	16.6012	16.6553	16.7822	16.6924	16.7043	17.0014	-0.198	0.301	0.0554	0.175	-0.0667	-0.265	0.234	-0.0112	0.109	0.200406	0.0620797	0.71155	0.25423	0.856	0.894	0.898	0.861	FALSE	FALSE	FALSE	FALSE	FALSE	-0.516869	0.120364	-0.198252	-0.0177569	0.619476	0.30086	-0.263188	0.374046
A0A6S7ZNX3-mmetsp	A0A6S7ZNX3	A0A6S7ZNX3	48619	707	16.8103	16.6007	16.7682	16.5382	16.5376	16.618	16.7488	16.6344	16.6146	16.4768	16.7356	16.6489	16.6492	16.6377	16.585	-0.162	-0.0604	-0.106	-0.102	0.0861	-0.0757	0.0257	-0.0199	-0.0163	0.0306923	0.378902	0.135012	0.147448	0.826	0.907	0.885	0.855	FALSE	FALSE	FALSE	FALSE	FALSE	-0.305836	-0.0177722	-0.161804	-0.204478	0.0835858	-0.0604463	-0.250017	0.0380468
A0A6S7ZP96-mmetsp	A0A6S7ZP96	A0A6S7ZP96	52331	708	17.8642	17.7997	17.6896	17.5456	17.4617	17.4847	17.9902	17.951	17.7834	17.5837	17.6755	17.6922	17.6614	17.7979	18.006	-0.287	0.124	-0.134	0.0372	0.0521	-0.235	0.176	-0.082	0.0893	0.00338107	0.143533	0.115557	0.646332	0.781	0.9	0.884	0.871	FALSE	FALSE	FALSE	FALSE	FALSE	-0.459291	-0.115098	-0.287195	-0.048416	0.295777	0.12368	-0.306146	0.0380467
A0A6S7ZPA1-mmetsp	A0A6S7ZPA1	A0A6S7ZPA1	75572	709	17.8953	17.789	17.8736	17.8493	17.7276	17.7496	17.6749	17.8016	17.7066	17.8247	17.8606	17.8521	17.7781	17.986	17.889	-0.0771	-0.125	-0.00684	0.0317	0.0354	-0.0417	-0.0895	0.0286	0.0672	0.162965	0.0329684	0.897307	0.552353	0.853	0.89	0.9	0.869	FALSE	FALSE	FALSE	FALSE	FALSE	-0.19016	0.0358755	-0.077142	-0.237954	-0.0119189	-0.124937	-0.119862	0.106173
A0A6S7ZPA6-mmetsp	A0A6S7ZPA6	A0A6S7ZPA6	93260	710	18.7906	18.975	19.0094	19.4084	19.5033	19.4532	19.4134	19.3897	19.3665	19.6298	19.549	19.5671	19.4487	19.2817	19.315	0.53	0.465	0.657	0.424	-0.415	0.115	0.0498	0.242	0.00843	5.25156e-07	2.12194e-06	4.90241e-08	5.56398e-06	0.309	0.735	0.576	0.661	FALSE	FALSE	FALSE	FALSE	FALSE	0.409474	0.650565	0.53002	0.344357	0.585448	0.464903	0.536457	0.777549
A0A6S7ZPE5-mmetsp	A0A6S7ZPE5	A0A6S7ZPE5	45373	711	20.0224	19.9506	19.8896	19.8139	19.7977	19.7394	19.7184	19.6411	19.7288	19.6152	19.6736	19.7039	19.6678	19.7326	19.7584	-0.171	-0.258	-0.29	-0.235	0.191	0.0201	-0.0675	-0.0993	-0.044	0.000960664	2.59313e-05	8.23368e-06	6.39501e-05	0.748	0.803	0.772	0.738	FALSE	FALSE	FALSE	FALSE	FALSE	-0.256297	-0.0847405	-0.170519	-0.343868	-0.172311	-0.258089	-0.375712	-0.204155
A0A6S7ZPH8-mmetsp	A0A6S7ZPH8	A0A6S7ZPH8	43461	712	16.8431	16.9643	16.8324	16.8303	16.8846	16.6456	17.1026	16.9952	17.2199	16.9203	16.9619	16.9707	17.0669	16.9745	17.2372	-0.0932	0.226	0.071	0.213	-0.0833	-0.176	0.143	-0.0123	0.13	0.248975	0.0123136	0.37409	0.0168783	0.859	0.882	0.893	0.832	FALSE	FALSE	FALSE	FALSE	FALSE	-0.26056	0.074248	-0.093156	0.0585216	0.393329	0.225925	-0.0964131	0.238395
A0A6S7ZPJ3-mmetsp	A0A6S7ZPJ3	A0A6S7ZPJ3	140992	713	21.4328	21.3751	21.3834	21.3479	21.3437	21.3503	21.5702	21.5599	21.5879	21.5319	21.5586	21.5708	21.7134	21.7716	21.7061	-0.0498	0.176	0.157	0.333	-0.123	-0.173	0.0524	0.0335	0.21	0.0455522	4.18965e-06	1.32284e-05	3.57241e-09	0.833	0.757	0.782	0.193	FALSE	FALSE	FALSE	FALSE	FALSE	-0.0983766	-0.00115576	-0.0497662	0.126972	0.224193	0.175583	0.108075	0.205296
A0A6S7ZPN3-mmetsp	A0A6S7ZPN3	A0A6S7ZPN3	47161	714	19.8764	19.9754	19.9713	19.6942	19.7218	19.6912	19.4194	19.4105	19.3523	19.497	19.4233	19.4525	19.4613	19.3721	19.4164	-0.239	-0.547	-0.483	-0.524	0.359	0.12	-0.188	-0.125	-0.166	9.13798e-06	9.77346e-10	4.09591e-09	1.59451e-09	0.533	0.217	0.399	0.148	FALSE	FALSE	FALSE	FALSE	FALSE	-0.310009	-0.167318	-0.238663	-0.618309	-0.475617	-0.546963	-0.554785	-0.412093
A0A6S7ZPP2-mmetsp	A0A6S7ZPP2	A0A6S7ZPP2	47632	715	19.2329	19.2468	19.1833	18.9494	18.8556	18.8568	19.0935	19.0589	19.0739	19.0188	19.0667	19.0359	19.1278	19.2249	19.3276	-0.334	-0.146	-0.181	0.00572	0.131	-0.203	-0.0148	-0.0497	0.137	4.39487e-06	0.00506534	0.00113298	0.895459	0.482	0.875	0.847	0.876	FALSE	FALSE	FALSE	FALSE	FALSE	-0.426559	-0.240908	-0.333733	-0.238419	-0.0527675	-0.145593	-0.273401	-0.0877497
A0A6S7ZPS1-mmetsp	A0A6S7ZPS1	A0A6S7ZPS1	113507	716	18.5073	18.2725	18.4797	18.5235	18.3215	18.4615	18.2821	18.6833	18.305	18.2306	18.2559	18.2476	18.3836	18.3168	18.3493	0.0157	0.00362	-0.175	-0.0699	0.0451	0.0608	0.0488	-0.13	-0.0248	0.870471	0.96999	0.0876328	0.472405	0.88	0.915	0.882	0.868	FALSE	FALSE	FALSE	FALSE	FALSE	-0.189427	0.220825	0.0156992	-0.201506	0.208746	0.00362019	-0.380238	0.0300139
A0A6S7ZPT8-mmetsp	A0A6S7ZPT8	A0A6S7ZPT8	142693	717	20.2826	20.2424	20.2581	20.3626	20.402	20.3688	20.4427	20.4412	20.4887	20.4329	20.4649	20.4599	20.4487	20.4396	20.4236	0.117	0.196	0.192	0.176	-0.136	-0.0194	0.0603	0.0553	0.04	8.41689e-05	4.44172e-07	5.8596e-07	1.42355e-06	0.658	0.671	0.695	0.601	FALSE	FALSE	FALSE	FALSE	FALSE	0.0727835	0.160785	0.116784	0.152478	0.24048	0.196479	0.147512	0.235514
A0A6S7ZPU6-mmetsp	A0A6S7ZPU6	A0A6S7ZPU6	120262	718	16.077	16.1555	16.3454	16.2624	16.3379	16.5154	16.7524	16.6293	16.3734	16.3773	16.486	16.4083	16.7073	16.5317	16.4285	0.179	0.392	0.231	0.363	-0.233	-0.054	0.159	-0.00197	0.13	0.109434	0.00256408	0.0454797	0.00430858	0.847	0.868	0.878	0.815	FALSE	FALSE	FALSE	FALSE	FALSE	-0.046553	0.404997	0.179222	0.166611	0.618161	0.392386	0.00545953	0.457009
A0A6S7ZPV0-mmetsp	A0A6S7ZPV0	A0A6S7ZPV0	137066	719	15.0525	15.102	15.0882	15.125	15.0407	15.1721	15.1491	15.1987	15.1623	15.2786	15.2948	15.363	15.2425	15.3323	15.1624	0.0317	0.0891	0.231	0.165	-0.103	-0.0717	-0.0143	0.128	0.0615	0.47318	0.0589876	0.000152166	0.00224789	0.869	0.894	0.824	0.806	FALSE	FALSE	FALSE	FALSE	FALSE	-0.0613983	0.124717	0.0316595	-0.00395531	0.18216	0.0891025	0.138153	0.324268
A0A6S7ZQ40-mmetsp	A0A6S7ZQ40	A0A6S7ZQ40	48617	720	20.2036	20.185	20.185	20.3956	20.384	20.3369	20.3491	20.3298	20.3655	20.4034	20.4356	20.434	20.4248	20.4094	20.4211	0.181	0.157	0.233	0.227	-0.16	0.0213	-0.00274	0.0735	0.0676	7.40128e-07	3.33233e-06	4.543e-08	6.05903e-08	0.338	0.75	0.572	0.404	FALSE	FALSE	FALSE	FALSE	FALSE	0.138465	0.223438	0.180952	0.114419	0.199392	0.156905	0.190647	0.275619
A0A6S7ZQD1-mmetsp	A0A6S7ZQD1	A0A6S7ZQD1	46982	721	21.1635	21.1606	21.1459	21.1959	21.1732	21.1775	21.1507	21.1587	21.2154	21.3018	21.3066	21.3082	21.2969	21.3099	21.2934	0.0255	0.0182	0.149	0.143	-0.0672	-0.0417	-0.049	0.0817	0.0762	0.200821	0.352489	4.03433e-06	5.91484e-06	0.856	0.907	0.755	0.663	FALSE	FALSE	FALSE	FALSE	FALSE	-0.0155389	0.0665938	0.0255274	-0.0228201	0.0593126	0.0182462	0.107813	0.189945
A0A6S7ZQD5-mmetsp	A0A6S7ZQD5	A0A6S7ZQD5	139292	722	20.5945	20.5375	20.578	20.6054	20.5797	20.6373	20.7105	20.797	20.6784	20.7688	20.7633	20.8327	20.693	20.711	20.6869	0.0375	0.159	0.218	0.127	-0.108	-0.0708	0.0504	0.11	0.0187	0.250346	0.00024882	1.29435e-05	0.00146633	0.859	0.841	0.782	0.8	FALSE	FALSE	FALSE	FALSE	FALSE	-0.0300849	0.105059	0.0374871	0.091072	0.226216	0.158644	0.150711	0.285855
A0A6S7ZQD7-mmetsp	A0A6S7ZQD7	A0A6S7ZQD7	139611	723	17.9933	17.9986	17.6074	18.2618	18.1029	18.038	17.9744	18.0436	18.1164	17.8975	17.9893	18.1615	17.8462	17.8685	18.088	0.268	0.178	0.15	0.0678	-0.133	0.135	0.0457	0.0169	-0.0649	0.0287447	0.124099	0.190643	0.54155	0.825	0.899	0.888	0.869	FALSE	FALSE	FALSE	FALSE	FALSE	0.0328451	0.502792	0.267818	-0.0565627	0.413384	0.178411	-0.0852978	0.384649
A0A6S7ZQH8-mmetsp	A0A6S7ZQH8	A0A6S7ZQH8	147683	724	16.4667	16.3353	16.4307	16.453	16.0772	16.381	16.4271	16.6172	16.4027	16.491	16.6644	16.5694	16.4622	16.808	16.5393	-0.107	0.0714	0.164	0.192	-0.0641	-0.171	0.00729	0.0999	0.128	0.327168	0.509283	0.143888	0.0917032	0.864	0.909	0.886	0.85	FALSE	FALSE	FALSE	FALSE	FALSE	-0.335647	0.121264	-0.107192	-0.157068	0.299843	0.0713873	-0.0644306	0.39248
A0A6S7ZQI5-mmetsp	A0A6S7ZQI5	A0A6S7ZQI5	121490	725	19.663	19.6819	19.8462	19.4829	19.4311	19.5171	19.51	19.4566	19.3859	19.4635	19.4996	19.4059	19.4203	19.5117	19.336	-0.253	-0.28	-0.274	-0.308	0.223	-0.0304	-0.0566	-0.0511	-0.0848	0.000586844	0.000259793	0.000307696	0.000112241	0.733	0.842	0.833	0.751	FALSE	FALSE	FALSE	FALSE	FALSE	-0.373005	-0.13365	-0.253327	-0.399236	-0.159881	-0.279559	-0.393706	-0.154351
A0A6S7ZQJ4-mmetsp	A0A6S7ZQJ4	A0A6S7ZQJ4	143001	726	16.8732	16.5559	16.4728	16.2987	16.4497	16.4691	16.2587	16.3373	16.2951	16.2335	16.2385	16.3482	16.3756	16.3973	16.3354	-0.228	-0.337	-0.361	-0.265	0.238	0.00991	-0.0989	-0.123	-0.0265	0.0168281	0.00146454	0.000877458	0.00737422	0.815	0.863	0.845	0.822	FALSE	FALSE	FALSE	FALSE	FALSE	-0.407386	-0.048868	-0.228127	-0.516187	-0.15767	-0.336928	-0.539819	-0.181301
A0A6S7ZQM8-mmetsp	A0A6S7ZQM8	A0A6S7ZQM8	43266	727	19.5349	19.5597	19.5702	19.5509	19.5616	19.5603	19.6255	19.6689	19.6896	19.7914	19.7841	19.7647	19.6854	19.6279	19.6229	0.00263	0.106	0.225	0.0905	-0.0849	-0.0823	0.0215	0.14	0.00555	0.907856	0.000434805	2.8654e-07	0.00153262	0.881	0.849	0.666	0.8	FALSE	FALSE	FALSE	FALSE	FALSE	-0.0457956	0.0510556	0.00263001	0.057939	0.15479	0.106365	0.176686	0.273537
A0A6S7ZQQ3-mmetsp	A0A6S7ZQQ3	A0A6S7ZQQ3	139270	728	18.3162	18.3196	18.3302	18.4456	18.4351	18.4369	18.7951	18.7053	18.6425	18.618	18.7072	18.6293	18.5656	18.5667	18.6258	0.117	0.392	0.33	0.264	-0.221	-0.103	0.172	0.109	0.0434	0.00576458	9.40408e-08	6.36159e-07	6.48649e-06	0.793	0.584	0.698	0.667	FALSE	FALSE	FALSE	FALSE	FALSE	0.0409311	0.193517	0.117224	0.316011	0.468597	0.392304	0.253249	0.405835
A0A6S7ZQQ4-mmetsp	A0A6S7ZQQ4	A0A6S7ZQQ4	68342	729	18.3644	18.4965	18.4887	18.2056	18.2922	18.3537	18.5629	18.5347	18.4084	18.3937	18.3044	18.3244	18.4262	18.3327	18.3545	-0.166	0.0521	-0.109	-0.0787	0.0603	-0.106	0.112	-0.0487	-0.0184	0.00713832	0.330614	0.0552448	0.15144	0.798	0.906	0.879	0.855	FALSE	FALSE	FALSE	FALSE	FALSE	-0.277903	-0.0541286	-0.166016	-0.0597776	0.163997	0.0521096	-0.22091	0.00286392
A0A6S7ZQX0-mmetsp	A0A6S7ZQX0	A0A6S7ZQX0	47310	730	19.7423	19.8288	19.7347	19.9602	20.0029	19.9673	19.9896	19.9418	19.9958	20.1253	20.0576	20.1172	20.0951	20.0575	20.1106	0.208	0.207	0.331	0.319	-0.213	-0.00499	-0.00602	0.118	0.106	1.23838e-05	1.30091e-05	8.93919e-08	1.36118e-07	0.553	0.787	0.61	0.463	FALSE	FALSE	FALSE	FALSE	FALSE	0.14402	0.272334	0.208177	0.142989	0.271303	0.207146	0.267247	0.395561
A0A6S7ZQX9-mmetsp	A0A6S7ZQX9	A0A6S7ZQX9	141536	731	19.141	19.1567	19.064	19.273	19.2147	19.2769	19.1616	19.0597	19.077	19.1302	19.1698	19.2007	19.0535	19.0939	19.1074	0.134	-0.0211	0.0463	-0.0356	-0.0248	0.11	-0.0459	0.0215	-0.0604	0.00178075	0.542268	0.194551	0.311306	0.765	0.91	0.888	0.863	FALSE	FALSE	FALSE	FALSE	FALSE	0.0609	0.207671	0.134286	-0.0945309	0.0522404	-0.0211453	-0.0270787	0.119693
A0A6S7ZQZ4-mmetsp	A0A6S7ZQZ4	A0A6S7ZQZ4	47441	732	20.9388	20.95	20.9551	21.187	21.2495	21.229	21.3423	21.2626	21.2646	21.2462	21.2588	21.2622	21.0845	21.0637	21.082	0.274	0.342	0.308	0.129	-0.21	0.0634	0.131	0.0973	-0.0817	5.9621e-08	4.77603e-09	1.59255e-08	0.000135164	0.15	0.346	0.503	0.756	FALSE	FALSE	FALSE	FALSE	FALSE	0.222722	0.32498	0.273851	0.290738	0.392997	0.341867	0.25664	0.358898
A0A6S7ZR76-mmetsp	A0A6S7ZR76	A0A6S7ZR76	43124	733	17.8235	17.7397	17.9645	17.5718	17.3696	17.523	17.7129	18.0431	17.6692	17.6088	17.5772	17.5275	17.594	17.5998	17.6394	-0.354	-0.0341	-0.271	-0.231	0.178	-0.176	0.144	-0.0931	-0.0532	0.00157808	0.703288	0.00908278	0.0212379	0.762	0.912	0.866	0.835	FALSE	FALSE	FALSE	FALSE	FALSE	-0.544987	-0.16395	-0.354468	-0.224665	0.156373	-0.034146	-0.461906	-0.0808685
A0A6S7ZR91-mmetsp	A0A6S7ZR91	A0A6S7ZR91	136736	734	20.2098	20.1618	20.0704	19.8172	19.7903	19.7892	19.6331	19.6817	19.6778	19.5326	19.5425	19.5908	19.5989	19.6083	19.6629	-0.348	-0.483	-0.592	-0.524	0.39	0.0411	-0.0936	-0.203	-0.134	1.70546e-07	4.23397e-09	3.96925e-10	1.65326e-09	0.217	0.335	0.21	0.15	FALSE	FALSE	FALSE	FALSE	FALSE	-0.41994	-0.276941	-0.348441	-0.554589	-0.41159	-0.483089	-0.663523	-0.520525
A0A6S7ZRD2-mmetsp	A0A6S7ZRD2	A0A6S7ZRD2	137354	735	20.3974	20.4117	20.4122	20.3993	20.4019	20.4692	20.4166	20.3702	20.348	20.6461	20.6654	20.6727	20.6651	20.6646	20.629	0.0164	-0.0288	0.254	0.246	-0.0975	-0.0812	-0.126	0.157	0.148	0.505182	0.248976	1.58243e-07	2.30283e-07	0.87	0.904	0.639	0.498	FALSE	FALSE	FALSE	FALSE	FALSE	-0.0354691	0.0681763	0.0163536	-0.0806607	0.0229848	-0.0288379	0.202445	0.306091
A0A6S7ZRQ2-mmetsp	A0A6S7ZRQ2	A0A6S7ZRQ2	45100	736	16.2343	16.3187	16.1247	16.2155	16.204	16.4278	16.3422	16.5832	16.3227	16.5686	16.4804	16.6005	16.5396	16.4145	16.4003	0.0566	0.19	0.324	0.226	-0.159	-0.103	0.0309	0.165	0.0663	0.491367	0.0341899	0.00153492	0.0150222	0.87	0.89	0.85	0.831	FALSE	FALSE	FALSE	FALSE	FALSE	-0.116871	0.229972	0.0565505	0.0167048	0.363547	0.190126	0.150461	0.497303
A0A6S7ZRR3-mmetsp	A0A6S7ZRR3	A0A6S7ZRR3	140548	737	18.9217	18.8499	18.8279	18.6446	18.6502	18.7079	18.9836	18.9486	18.9794	19.0645	19.1337	19.1001	19.298	19.2795	19.2627	-0.199	0.104	0.233	0.414	-0.11	-0.309	-0.0063	0.123	0.303	1.19984e-05	0.00295953	2.39971e-06	4.16062e-09	0.551	0.87	0.741	0.202	FALSE	FALSE	FALSE	FALSE	FALSE	-0.260054	-0.137824	-0.198939	0.0429049	0.165135	0.10402	0.171829	0.294059
A0A6S7ZRS1-mmetsp	A0A6S7ZRS1	A0A6S7ZRS1	42828	738	21.7724	21.7585	21.7251	21.8986	21.8995	21.8739	21.7457	21.7244	21.7483	21.6874	21.6973	21.703	21.6548	21.664	21.7087	0.139	-0.0125	-0.0561	-0.0762	0.00123	0.14	-0.0113	-0.0549	-0.0749	1.29309e-05	0.537153	0.0146171	0.00221356	0.556	0.91	0.87	0.806	FALSE	FALSE	FALSE	FALSE	FALSE	0.0957402	0.181579	0.13866	-0.0554458	0.0303931	-0.0125263	-0.0990302	-0.0131913
A0A6S7ZRS3-mmetsp	A0A6S7ZRS3	A0A6S7ZRS3	123094	739	19.6468	19.6669	19.6238	19.6578	19.658	19.6818	19.9447	19.9025	19.8695	19.9535	19.9461	19.9511	19.9264	19.9402	19.9628	0.02	0.26	0.304	0.297	-0.176	-0.156	0.0834	0.128	0.121	0.364183	3.45886e-08	5.66674e-09	7.42832e-09	0.865	0.514	0.425	0.241	FALSE	FALSE	FALSE	FALSE	FALSE	-0.0261847	0.0662181	0.0200167	0.213525	0.305928	0.259726	0.258165	0.350568
A0A6S7ZRX3-mmetsp	A0A6S7ZRX3	A0A6S7ZRX3	80577	740	16.5789	16.4133	16.3188	16.5335	16.5308	16.3138	16.6876	16.815	16.9554	16.5726	16.6475	16.6647	16.5712	16.6068	16.7606	0.0224	0.382	0.191	0.209	-0.161	-0.139	0.221	0.0302	0.0482	0.796148	0.000691902	0.0431956	0.0293448	0.878	0.854	0.878	0.838	FALSE	FALSE	FALSE	FALSE	FALSE	-0.162016	0.20677	0.0223774	0.197929	0.566715	0.382322	0.00687426	0.37566
A0A6S7ZS06-mmetsp	A0A6S7ZS06	A0A6S7ZS06	141148	741	16.3484	16.3802	16.3476	16.4099	16.4034	16.4325	16.6339	16.5899	16.7224	16.9384	16.9748	16.8579	16.8857	16.8839	16.8648	0.0565	0.29	0.565	0.519	-0.286	-0.23	0.00382	0.279	0.233	0.121943	1.78796e-06	1.02198e-09	2.71702e-09	0.848	0.729	0.282	0.177	FALSE	FALSE	FALSE	FALSE	FALSE	-0.0174498	0.130506	0.0565281	0.21602	0.363976	0.289998	0.490997	0.638952
A0A6S7ZS78-mmetsp	A0A6S7ZS78	A0A6S7ZS78	3875	742	16.577	16.6125	16.6767	16.4875	16.5418	16.6585	16.5021	16.475	16.6214	16.89	16.8819	16.7237	16.9229	16.9621	16.6798	-0.0595	-0.0892	0.21	0.233	-0.0588	-0.118	-0.148	0.151	0.174	0.438173	0.251933	0.0150991	0.00844774	0.868	0.904	0.87	0.824	FALSE	FALSE	FALSE	FALSE	FALSE	-0.220917	0.101969	-0.059474	-0.25069	0.0721951	-0.0892477	0.0483286	0.371214
A0A6S7ZSA2-mmetsp	A0A6S7ZSA2	A0A6S7ZSA2	137189	743	18.2373	17.9664	17.7287	18.2516	18.1094	18.1075	18.2558	18.5902	18.4519	18.2695	18.2576	18.4376	18.2041	18.3309	18.4519	0.179	0.455	0.344	0.352	-0.266	-0.0872	0.189	0.0782	0.0856	0.155864	0.00224862	0.0128625	0.0114425	0.852	0.867	0.869	0.827	FALSE	FALSE	FALSE	FALSE	FALSE	-0.0783103	0.435722	0.178706	0.198144	0.712176	0.45516	0.0870888	0.601121
A0A6S7ZSB3-mmetsp	A0A6S7ZSB3	A0A6S7ZSB3	125257	744	15.4644	15.3367	15.4609	15.3898	15.3494	15.2722	15.1779	15.2441	15.2036	15.3806	15.3302	15.3487	15.2817	15.2972	15.3729	-0.0835	-0.212	-0.0675	-0.103	0.0933	0.00979	-0.119	0.0258	-0.0101	0.0593979	0.000186555	0.118325	0.0241507	0.837	0.837	0.885	0.836	FALSE	FALSE	FALSE	FALSE	FALSE	-0.170895	0.00387068	-0.0835122	-0.299503	-0.124738	-0.21212	-0.154879	0.0198866
A0A6S7ZSG4-mmetsp	A0A6S7ZSG4	A0A6S7ZSG4	138485	745	20.1307	20.1324	20.081	20.0043	19.9915	19.9695	19.9633	20.0031	19.9911	20.1418	20.1336	20.1643	20.0401	20.0237	20.0642	-0.126	-0.129	0.0319	-0.072	0.0591	-0.0672	-0.0698	0.0909	-0.013	5.22431e-05	4.33379e-05	0.150623	0.0045724	0.635	0.813	0.886	0.816	FALSE	FALSE	FALSE	FALSE	FALSE	-0.171495	-0.0811117	-0.126303	-0.174035	-0.0836517	-0.128843	-0.0133299	0.0770536
A0A6S7ZSI1-mmetsp	A0A6S7ZSI1	A0A6S7ZSI1	143822	746	18.2555	18.3405	18.3607	18.2442	18.2321	18.3042	18.4582	18.3116	18.4052	18.3767	18.4081	18.3267	18.3605	18.4035	18.3218	-0.0587	0.0728	0.0516	0.043	-0.0217	-0.0805	0.051	0.0299	0.0213	0.175024	0.0993049	0.229617	0.311819	0.854	0.898	0.889	0.863	FALSE	FALSE	FALSE	FALSE	FALSE	-0.147482	0.0299968	-0.0587425	-0.0159599	0.161519	0.0727794	-0.0371527	0.140326
A0A6S7ZSJ0-mmetsp	A0A6S7ZSJ0	A0A6S7ZSJ0	132136	747	19.8521	19.7857	19.9176	19.795	19.7646	19.8151	19.6803	19.7348	19.6884	19.6842	19.7215	19.6735	19.7022	19.6872	19.6535	-0.0602	-0.151	-0.159	-0.171	0.108	0.0478	-0.0426	-0.0506	-0.0627	0.0761665	0.000387211	0.000249361	0.000131503	0.841	0.847	0.83	0.755	FALSE	FALSE	FALSE	FALSE	FALSE	-0.127878	0.00738292	-0.0602473	-0.21828	-0.08302	-0.15065	-0.22637	-0.09111
A0A6S7ZSJ6-mmetsp	A0A6S7ZSJ6	A0A6S7ZSJ6	139272	748	19.9127	19.9064	19.9168	19.8689	19.8733	19.8858	19.9629	19.9617	19.9059	20.1243	20.1097	20.1048	20.0943	20.066	20.097	-0.036	0.0316	0.201	0.174	-0.0741	-0.11	-0.0425	0.127	0.0997	0.0805471	0.119702	1.61957e-07	7.88632e-07	0.842	0.899	0.64	0.571	FALSE	FALSE	FALSE	FALSE	FALSE	-0.0770094	0.005087	-0.0359612	-0.00947242	0.072624	0.0315758	0.159932	0.242028
A0A6S7ZSP5-mmetsp	A0A6S7ZSP5	A0A6S7ZSP5	126114	749	18.5174	18.5002	18.408	18.589	18.4736	18.4506	18.6221	18.6786	18.7919	18.768	18.8663	18.8366	18.694	18.7837	18.7364	0.0292	0.222	0.348	0.263	-0.173	-0.143	0.0498	0.176	0.0903	0.569376	0.000764531	1.38434e-05	0.000191628	0.872	0.855	0.783	0.763	FALSE	FALSE	FALSE	FALSE	FALSE	-0.0794128	0.137786	0.0291866	0.113734	0.330933	0.222333	0.239843	0.457042
A0A6S7ZSW4-mmetsp	A0A6S7ZSW4	A0A6S7ZSW4	140537	750	17.9085	17.9014	17.8481	17.8203	17.7907	17.7785	17.9039	17.9752	17.8509	17.9081	17.9496	17.9553	17.8783	17.9194	17.987	-0.0895	0.024	0.0516	0.0422	-0.00566	-0.0952	0.0183	0.046	0.0366	0.0230605	0.499228	0.159369	0.243429	0.821	0.909	0.887	0.86	FALSE	FALSE	FALSE	FALSE	FALSE	-0.164467	-0.0145864	-0.0895268	-0.0509535	0.0989274	0.023987	-0.0233096	0.126571
A0A6S7ZSZ2-mmetsp	A0A6S7ZSZ2	A0A6S7ZSZ2	139664	751	18.4581	18.4136	18.3882	18.3536	18.2776	18.3028	18.2277	18.253	18.2546	18.1335	18.1662	18.1928	18.0873	18.1238	18.1587	-0.109	-0.175	-0.256	-0.297	0.167	0.0586	-0.00768	-0.0886	-0.129	0.00181593	3.26512e-05	6.73552e-07	1.33369e-07	0.766	0.807	0.7	0.461	FALSE	FALSE	FALSE	FALSE	FALSE	-0.168193	-0.0491143	-0.108654	-0.23443	-0.115352	-0.174891	-0.315354	-0.196276
A0A6S7ZT09-mmetsp	A0A6S7ZT09	A0A6S7ZT09	140281	752	18.2008	18.2241	18.2293	18.2642	18.3679	18.3122	18.1619	18.0364	18.0645	18.0936	18.0892	18.0607	18.0514	18.1451	18.1154	0.0967	-0.13	-0.137	-0.114	0.0569	0.154	-0.0735	-0.0799	-0.0571	0.0186212	0.00319857	0.0022984	0.00750535	0.817	0.87	0.854	0.822	FALSE	FALSE	FALSE	FALSE	FALSE	0.0191979	0.174269	0.0967334	-0.208	-0.0529287	-0.130464	-0.214419	-0.059348
A0A6S7ZT18-mmetsp	A0A6S7ZT18	A0A6S7ZT18	119535	753	19.0934	19.3264	19.3739	18.8514	18.8061	18.8128	18.8606	18.7975	18.8101	18.8463	18.7718	18.7159	18.8789	18.7887	18.8233	-0.441	-0.442	-0.487	-0.434	0.361	-0.0804	-0.0811	-0.126	-0.0735	7.67023e-06	7.55221e-06	2.80952e-06	8.98724e-06	0.521	0.773	0.745	0.679	FALSE	FALSE	FALSE	FALSE	FALSE	-0.570719	-0.31153	-0.441125	-0.571397	-0.312208	-0.441803	-0.616136	-0.356947
A0A6S7ZT34-mmetsp	A0A6S7ZT34	A0A6S7ZT34	47953	754	19.3426	19.2821	19.3592	19.4593	19.381	19.4072	19.3022	19.3456	19.3	19.2183	19.299	19.2375	19.1689	19.172	19.1776	0.0878	-0.012	-0.0764	-0.155	0.0311	0.119	0.0191	-0.0452	-0.124	0.00929513	0.680102	0.0197006	0.00014115	0.803	0.912	0.872	0.756	FALSE	FALSE	FALSE	FALSE	FALSE	0.0259279	0.149754	0.0878411	-0.0739319	0.0498944	-0.0120188	-0.138293	-0.014467
A0A6S7ZT39-mmetsp	A0A6S7ZT39	A0A6S7ZT39	46909	755	17.887	17.959	17.8108	18.1808	18.1435	18.104	17.9841	18.0361	18.1045	18.1504	18.0082	18.1384	17.9675	17.9646	18.0228	0.257	0.156	0.213	0.0993	-0.145	0.112	0.0108	0.0682	-0.0458	0.000121864	0.00556263	0.000593506	0.0531595	0.674	0.875	0.84	0.845	FALSE	FALSE	FALSE	FALSE	FALSE	0.156198	0.358064	0.257131	0.0550397	0.256906	0.155973	0.112416	0.314283
A0A6S7ZT99-mmetsp	A0A6S7ZT99	A0A6S7ZT99	43242	756	19.0116	18.9722	18.8175	19.2497	19.2755	19.3852	19.076	19.0503	19.0883	19.0211	19.0255	19.0451	18.9983	18.9922	19.0072	0.37	0.138	0.0968	0.0655	-0.134	0.236	0.00381	-0.0371	-0.0685	2.3231e-06	0.00907762	0.0497828	0.166186	0.433	0.88	0.879	0.856	FALSE	FALSE	FALSE	FALSE	FALSE	0.273015	0.466408	0.369712	0.0410578	0.234451	0.137754	0.000107694	0.193501
A0A6S7ZTB1-mmetsp	A0A6S7ZTB1	A0A6S7ZTB1	142031	757	19.1835	19.1616	19.1634	19.219	19.2158	19.2616	19.5202	19.4623	19.3743	19.4446	19.4767	19.5149	19.4925	19.5764	19.5658	0.0626	0.283	0.309	0.375	-0.206	-0.143	0.0768	0.103	0.169	0.0991134	3.22416e-06	1.26284e-06	1.54191e-07	0.845	0.749	0.721	0.471	FALSE	FALSE	FALSE	FALSE	FALSE	-0.0136889	0.138978	0.0626444	0.206472	0.359139	0.282805	0.232907	0.385574
A0A6S7ZTB9-mmetsp	A0A6S7ZTB9	A0A6S7ZTB9	48287	758	19.7687	19.6809	19.717	19.9322	19.9971	20.0193	19.8423	19.865	19.7551	19.7622	19.7649	19.763	19.7442	19.7765	19.7795	0.261	0.0986	0.0412	0.0445	-0.089	0.172	0.0096	-0.0478	-0.0445	3.06114e-06	0.00969871	0.22466	0.191239	0.454	0.88	0.889	0.858	FALSE	FALSE	FALSE	FALSE	FALSE	0.190647	0.33065	0.260649	0.0285831	0.168586	0.0985848	-0.0288436	0.11116
A0A6S7ZTK3-mmetsp	A0A6S7ZTK3	A0A6S7ZTK3	37079	759	18.6199	18.3743	18.4468	18.3402	18.1342	18.2929	18.2304	18.4172	18.4214	18.249	18.3519	18.2664	18.2944	18.4803	18.3117	-0.225	-0.124	-0.191	-0.118	0.132	-0.093	0.00758	-0.0596	0.0134	0.0132753	0.135371	0.0294794	0.153037	0.811	0.9	0.875	0.856	FALSE	FALSE	FALSE	FALSE	FALSE	-0.393257	-0.055852	-0.224554	-0.292716	0.0446887	-0.124014	-0.359923	-0.0225178
A0A6S7ZTK4-mmetsp	A0A6S7ZTK4	A0A6S7ZTK4	133302	760	19.0954	19.1455	19.123	19.1902	19.3036	19.2385	19.1792	19.1707	19.1382	19.2059	19.1841	19.1884	19.2498	19.1742	19.2253	0.123	0.0414	0.0715	0.0951	-0.0662	0.0567	-0.0248	0.00532	0.029	0.00111587	0.178335	0.0293638	0.00642438	0.752	0.902	0.875	0.82	FALSE	FALSE	FALSE	FALSE	FALSE	0.0598029	0.185805	0.122804	-0.0216396	0.104363	0.0413615	0.00847099	0.134473
A0A6S7ZTM4-mmetsp	A0A6S7ZTM4	A0A6S7ZTM4	140820	761	19.5329	19.5889	19.5233	19.6559	19.6652	19.7131	19.7766	19.7424	19.7831	19.7032	19.6823	19.6879	19.8879	19.887	19.8234	0.13	0.219	0.143	0.318	-0.162	-0.0321	0.0571	-0.0191	0.156	0.000243619	1.5484e-06	0.000104816	2.59325e-08	0.702	0.724	0.818	0.339	FALSE	FALSE	FALSE	FALSE	FALSE	0.0745886	0.184798	0.129693	0.163877	0.274086	0.218981	0.0876537	0.197863
A0A6S7ZTM9-mmetsp	A0A6S7ZTM9	A0A6S7ZTM9	47804	762	20.1044	20.1415	20.118	20.1093	20.042	20.0865	20.0835	20.1072	20.0993	20.3087	20.3356	20.3438	20.3099	20.3217	20.2999	-0.042	-0.0246	0.208	0.189	-0.0661	-0.108	-0.0908	0.142	0.123	0.0619405	0.25119	2.67964e-07	7.52455e-07	0.838	0.904	0.663	0.568	FALSE	FALSE	FALSE	FALSE	FALSE	-0.0865207	0.00245343	-0.0420337	-0.0691209	0.0198533	-0.0246338	0.163586	0.25256
A0A6S7ZTP0-mmetsp	A0A6S7ZTP0	A0A6S7ZTP0	136652	763	16.9246	16.6473	16.4077	17.0963	17.1727	17.0911	16.8959	17.1367	17.2082	16.9393	17.0389	17.1208	16.8797	16.8036	16.954	0.46	0.42	0.373	0.219	-0.295	0.166	0.126	0.0785	-0.0753	0.00129061	0.00247485	0.00545031	0.0705408	0.756	0.868	0.862	0.848	FALSE	FALSE	FALSE	FALSE	FALSE	0.219478	0.700853	0.460166	0.179755	0.661131	0.420443	0.132462	0.613838
A0A6S7ZTU3-mmetsp	A0A6S7ZTU3	A0A6S7ZTU3	142810	764	18.7054	18.6511	18.6204	18.4902	18.4198	18.3341	18.3844	18.5462	18.4118	18.3954	18.3598	18.4355	18.3569	18.4069	18.5328	-0.244	-0.212	-0.262	-0.227	0.189	-0.0554	-0.0226	-0.0731	-0.0379	0.000702404	0.00207045	0.000398422	0.0012454	0.738	0.866	0.836	0.797	FALSE	FALSE	FALSE	FALSE	FALSE	-0.362388	-0.126263	-0.244326	-0.329601	-0.0934757	-0.211538	-0.380148	-0.144023
A0A6S7ZTZ4-mmetsp	A0A6S7ZTZ4	A0A6S7ZTZ4	136646	765	15.3738	15.5915	15.566	15.4071	15.3131	15.555	15.5937	15.5034	15.3465	15.5137	15.6882	15.395	15.4995	15.5097	15.495	-0.0854	-0.0292	0.0218	-0.00905	0.0204	-0.065	-0.00886	0.0422	0.0113	0.343064	0.74132	0.804952	0.918425	0.864	0.913	0.899	0.876	FALSE	FALSE	FALSE	FALSE	FALSE	-0.273678	0.102921	-0.0853787	-0.217526	0.159073	-0.0292263	-0.166458	0.21014
A0A6S7ZTZ8-mmetsp	A0A6S7ZTZ8	A0A6S7ZTZ8	121543	766	17.4083	17.2282	17.3849	17.3719	17.4923	17.3875	17.5491	17.6255	17.6099	17.6474	17.5815	17.6603	17.5389	17.6224	17.4921	0.0768	0.254	0.289	0.211	-0.166	-0.0894	0.0882	0.123	0.0444	0.154834	0.00028579	9.24408e-05	0.00128559	0.852	0.843	0.816	0.798	FALSE	FALSE	FALSE	FALSE	FALSE	-0.0333477	0.186913	0.0767826	0.144254	0.364514	0.254384	0.179174	0.399435
A0A6S7ZU59-mmetsp	A0A6S7ZU59	A0A6S7ZU59	75720	767	19.1048	18.994	18.9528	19.5916	19.4764	19.5675	19.4412	19.4421	19.4444	19.3508	19.4202	19.4015	19.2128	19.3619	19.2936	0.528	0.425	0.374	0.272	-0.32	0.208	0.105	0.0538	-0.0476	5.50389e-08	5.96087e-07	2.36256e-06	5.4683e-05	0.146	0.685	0.74	0.734	FALSE	FALSE	FALSE	FALSE	FALSE	0.430101	0.625852	0.527977	0.327449	0.523199	0.425324	0.27574	0.471491
A0A6S7ZU84-mmetsp	A0A6S7ZU84	A0A6S7ZU84	140357	768	17.5937	17.7521	17.7325	17.5502	17.7047	17.645	17.5863	17.4795	17.4957	17.7104	17.6334	17.7368	17.7925	17.7223	17.7708	-0.0595	-0.172	0.000736	0.0691	0.0324	-0.0271	-0.14	0.0331	0.102	0.255905	0.00471414	0.988483	0.191168	0.86	0.874	0.901	0.858	FALSE	FALSE	FALSE	FALSE	FALSE	-0.168171	0.0491112	-0.0595297	-0.280972	-0.06369	-0.172331	-0.107905	0.109377
A0A6S7ZU96-mmetsp	A0A6S7ZU96	A0A6S7ZU96	42475	769	17.3631	17.3993	17.4056	17.4159	17.5865	17.6144	17.7571	17.6877	17.6228	17.7292	17.6674	17.7254	17.7918	17.6393	17.6573	0.15	0.3	0.318	0.307	-0.215	-0.0653	0.085	0.103	0.0919	0.0165487	0.000117013	6.86328e-05	9.53248e-05	0.815	0.83	0.812	0.748	FALSE	FALSE	FALSE	FALSE	FALSE	0.0324306	0.266803	0.149617	0.182708	0.417081	0.299894	0.200841	0.435213
A0A6S7ZUB9-mmetsp	A0A6S7ZUB9	A0A6S7ZUB9	48124	770	20.4958	20.4903	20.4546	20.7069	20.6842	20.6612	20.5194	20.5089	20.5189	20.4793	20.4972	20.4992	20.4895	20.4916	20.5245	0.204	0.0355	0.0117	0.0216	-0.0545	0.149	-0.019	-0.0429	-0.0329	1.37308e-07	0.0838626	0.547436	0.273432	0.2	0.896	0.896	0.862	FALSE	FALSE	FALSE	FALSE	FALSE	0.162862	0.244911	0.203886	-0.00552274	0.076527	0.0355021	-0.0293573	0.0526924
A0A6S7ZUC3-mmetsp	A0A6S7ZUC3	A0A6S7ZUC3	141433	771	19.1467	19.1853	19.0304	19.1314	19.1936	19.1492	19.0742	19.0245	19.0621	18.9508	18.9348	19.0032	19.0019	18.9763	19.0711	0.0373	-0.0672	-0.158	-0.104	0.0584	0.0957	-0.00879	-0.0994	-0.0459	0.352852	0.106887	0.00146587	0.0190164	0.865	0.898	0.85	0.833	FALSE	FALSE	FALSE	FALSE	FALSE	-0.0467021	0.12128	0.0372891	-0.151203	0.0167799	-0.0672114	-0.241839	-0.0738563
A0A6S7ZUJ0-mmetsp	A0A6S7ZUJ0	A0A6S7ZUJ0	142598	772	18.9122	18.9077	18.945	18.8209	18.8191	18.8835	19.0845	19.1029	18.972	19.1553	19.1764	19.1768	19.2027	19.2171	19.1898	-0.0805	0.131	0.248	0.282	-0.116	-0.197	0.0154	0.132	0.165	0.0234638	0.00113846	3.6102e-06	9.45214e-07	0.821	0.86	0.752	0.581	FALSE	FALSE	FALSE	FALSE	FALSE	-0.148138	-0.0128729	-0.0805057	0.0638506	0.199116	0.131483	0.180214	0.31548
A0A6S7ZUK9-mmetsp	A0A6S7ZUK9	A0A6S7ZUK9	136510	773	19.5152	19.562	19.5438	19.438	19.4675	19.3965	19.3316	19.2923	19.3289	19.4934	19.5206	19.5568	19.4441	19.4369	19.4359	-0.106	-0.223	-0.0167	-0.101	0.0894	-0.0169	-0.133	0.0727	-0.0119	0.000671981	5.76259e-07	0.489539	0.000974346	0.737	0.683	0.895	0.793	FALSE	FALSE	FALSE	FALSE	FALSE	-0.157439	-0.0552414	-0.10634	-0.273849	-0.171651	-0.22275	-0.0678331	0.0343642
A0A6S7ZUM3-mmetsp	A0A6S7ZUM3	A0A6S7ZUM3	137104	774	21.0067	21.0908	21.0529	21.1503	21.1531	21.1335	21.0145	21.0081	21.0289	21.0254	20.9985	20.999	21.1116	21.077	21.0922	0.0955	-0.0329	-0.0425	0.0435	-0.0127	0.0828	-0.0457	-0.0552	0.0308	0.000786571	0.151359	0.0713714	0.0659793	0.742	0.901	0.881	0.847	FALSE	FALSE	FALSE	FALSE	FALSE	0.0486875	0.14233	0.0955087	-0.079767	0.0138753	-0.0329459	-0.0893307	0.00431155
A0A6S7ZUR5-mmetsp	A0A6S7ZUR5	A0A6S7ZUR5	136083	775	18.0012	17.9704	18.0691	18.2803	18.2649	18.3153	18.4387	18.3903	18.3436	18.4975	18.5155	18.4633	18.439	18.4281	18.3484	0.273	0.377	0.479	0.392	-0.304	-0.0309	0.0732	0.174	0.0874	2.98536e-06	9.18366e-08	6.20952e-09	6.06193e-08	0.452	0.583	0.433	0.404	FALSE	FALSE	FALSE	FALSE	FALSE	0.200057	0.346487	0.273272	0.304063	0.450493	0.377278	0.40529	0.55172
A0A6S7ZUT8-mmetsp	A0A6S7ZUT8	A0A6S7ZUT8	115677	776	17.3669	17.4301	17.3535	17.4509	17.4616	17.5157	17.488	17.6761	17.5286	17.4418	17.3231	17.36	17.404	17.4175	17.4342	0.0926	0.181	-0.00853	0.0351	-0.06	0.0326	0.121	-0.0685	-0.0249	0.0607336	0.00161705	0.852096	0.448524	0.837	0.864	0.9	0.867	FALSE	FALSE	FALSE	FALSE	FALSE	-0.0048787	0.190075	0.092598	0.0832783	0.278232	0.180755	-0.106008	0.088945
A0A6S7ZUU9-mmetsp	A0A6S7ZUU9	A0A6S7ZUU9	46223	777	17.3882	17.4158	17.5571	17.2881	17.3083	17.4799	17.4882	17.6122	17.4123	17.5433	17.4435	17.3803	17.4291	17.3627	17.2721	-0.0949	0.0505	0.002	-0.0991	0.0283	-0.0666	0.0788	0.0303	-0.0708	0.197464	0.481735	0.977559	0.179949	0.856	0.909	0.901	0.857	FALSE	FALSE	FALSE	FALSE	FALSE	-0.246469	0.0565764	-0.0949461	-0.100985	0.20206	0.0505371	-0.149523	0.153522
A0A6S7ZUY1-mmetsp	A0A6S7ZUY1	A0A6S7ZUY1	143050	778	15.4477	15.4779	15.327	15.0867	15.2391	15.2943	15.6917	15.2383	15.232	15.1464	15.3125	15.3297	15.0861	15.1214	15.1669	-0.211	-0.0302	-0.155	-0.293	0.138	-0.0731	0.107	-0.017	-0.155	0.0681656	0.779209	0.167347	0.0165043	0.839	0.913	0.887	0.832	FALSE	FALSE	FALSE	FALSE	FALSE	-0.439985	0.0183484	-0.210818	-0.259355	0.198978	-0.0301886	-0.38384	0.0744939
A0A6S7ZV12-mmetsp	A0A6S7ZV12	A0A6S7ZV12	138128	779	18.2633	18.3199	18.3958	18.0036	18.0596	18.012	18.1516	17.993	18.0225	17.9749	17.9821	17.9792	18.0284	18.0043	18.0145	-0.301	-0.271	-0.348	-0.311	0.246	-0.0552	-0.0246	-0.102	-0.0646	5.86386e-06	1.71505e-05	1.32422e-06	4.29179e-06	0.502	0.794	0.723	0.651	FALSE	FALSE	FALSE	FALSE	FALSE	-0.387465	-0.215078	-0.301272	-0.356796	-0.184408	-0.270602	-0.433822	-0.261434
A0A6S7ZV92-mmetsp	A0A6S7ZV92	A0A6S7ZV92	80122	780	18.2958	18.3127	18.366	18.2111	18.2632	18.3145	18.1504	18.1476	18.1121	18.175	18.1936	18.1508	18.1816	18.1566	18.1787	-0.0619	-0.188	-0.152	-0.153	0.111	0.0489	-0.0773	-0.0408	-0.0417	0.0425412	1.58569e-05	0.000120232	0.000114349	0.831	0.792	0.82	0.752	FALSE	FALSE	FALSE	FALSE	FALSE	-0.121327	-0.00244623	-0.0618867	-0.247547	-0.128667	-0.188107	-0.211096	-0.0922147
A0A6S7ZV93-mmetsp	A0A6S7ZV93	A0A6S7ZV93	121695	781	17.9566	17.8921	17.9107	17.975	17.9088	17.951	18.0063	18.0801	18.0506	18.1278	18.0907	18.115	18.0852	18.1725	18.0839	0.0251	0.126	0.191	0.194	-0.107	-0.0822	0.0186	0.0841	0.0868	0.418909	0.00122319	3.37225e-05	2.94881e-05	0.867	0.861	0.8	0.717	FALSE	FALSE	FALSE	FALSE	FALSE	-0.0402332	0.0905043	0.0251355	0.0605074	0.191245	0.125876	0.125997	0.256735
A0A6S7ZVA6-mmetsp	A0A6S7ZVA6	A0A6S7ZVA6	44124	782	18.6066	18.5715	18.5547	18.4208	18.434	18.3663	18.4704	18.5035	18.5174	18.5631	18.5602	18.574	18.6537	18.6291	18.6736	-0.171	-0.0805	-0.0118	0.0746	0.0377	-0.133	-0.0428	0.0258	0.112	7.38491e-06	0.00425242	0.614918	0.00686758	0.519	0.873	0.897	0.821	FALSE	FALSE	FALSE	FALSE	FALSE	-0.220496	-0.120649	-0.170573	-0.130389	-0.0305427	-0.080466	-0.0617684	0.0380782
A0A6S7ZVD4-mmetsp	A0A6S7ZVD4	A0A6S7ZVD4	139732	783	17.2546	17.2684	17.265	17.2532	17.2805	17.2699	17.2472	17.2509	17.3246	17.4146	17.4902	17.4231	17.4738	17.4444	17.4342	0.0052	0.0116	0.18	0.188	-0.077	-0.0718	-0.0654	0.103	0.111	0.842443	0.658673	1.28536e-05	8.26644e-06	0.879	0.912	0.782	0.676	FALSE	FALSE	FALSE	FALSE	FALSE	-0.050481	0.0608726	0.00519581	-0.0440912	0.0672624	0.0115856	0.124307	0.235661
A0A6S7ZVF3-mmetsp	A0A6S7ZVF3	A0A6S7ZVF3	43796	784	20.3609	20.3159	20.3412	20.2848	20.3037	20.3009	20.2109	20.1979	20.1998	20.4484	20.4543	20.4511	20.3393	20.3472	20.3363	-0.0429	-0.136	0.112	0.00163	0.0131	-0.0297	-0.123	0.125	0.0148	0.0209842	2.0064e-06	1.49921e-05	0.921128	0.819	0.733	0.785	0.876	FALSE	FALSE	FALSE	FALSE	FALSE	-0.0780353	-0.00767107	-0.0428532	-0.171594	-0.10123	-0.136412	0.0767923	0.147157
A0A6S7ZVH9-mmetsp	A0A6S7ZVH9	A0A6S7ZVH9	68487	785	18.1701	18.0405	18.0533	18.1857	18.4323	18.1534	18.4592	18.4566	18.5046	18.4299	18.4019	18.5366	18.5448	18.5195	18.5844	0.169	0.385	0.368	0.462	-0.277	-0.108	0.109	0.0913	0.185	0.0207287	5.4385e-05	8.31921e-05	9.4994e-06	0.819	0.817	0.815	0.681	FALSE	FALSE	FALSE	FALSE	FALSE	0.030623	0.307662	0.169143	0.246957	0.523996	0.385476	0.229601	0.50664
A0A6S7ZVI4-mmetsp	A0A6S7ZVI4	A0A6S7ZVI4	45712	786	17.72	17.5315	17.6904	17.3866	17.3204	17.3067	17.395	17.5783	17.4675	17.4257	17.5396	17.4433	17.5144	17.4782	17.5898	-0.309	-0.167	-0.178	-0.12	0.155	-0.155	-0.0122	-0.023	0.035	0.000140834	0.012133	0.00852259	0.0560857	0.68	0.882	0.865	0.845	FALSE	FALSE	FALSE	FALSE	FALSE	-0.432873	-0.185971	-0.309422	-0.290507	-0.043605	-0.167056	-0.301236	-0.0543346
A0A6S7ZVM9-mmetsp	A0A6S7ZVM9	A0A6S7ZVM9	138645	787	18.115	18.1506	18.1339	18.2456	18.2664	18.307	18.2891	18.3316	18.3068	18.4377	18.3951	18.4786	18.4436	18.4031	18.4133	0.14	0.176	0.304	0.287	-0.181	-0.0415	-0.00531	0.123	0.106	0.000105582	1.18814e-05	3.42566e-08	6.57063e-08	0.668	0.785	0.554	0.41	FALSE	FALSE	FALSE	FALSE	FALSE	0.0858199	0.193865	0.139843	0.122003	0.230049	0.176026	0.249931	0.357977
A0A6S7ZVQ7-mmetsp	A0A6S7ZVQ7	A0A6S7ZVQ7	3202	788	17.4658	17.6119	17.5039	17.3013	17.6027	17.344	17.7006	17.6284	17.7464	17.8659	17.7951	17.8954	18.3242	18.0502	18.1571	-0.111	0.165	0.325	0.65	-0.206	-0.317	-0.0411	0.119	0.444	0.193184	0.063751	0.00164032	3.25334e-06	0.855	0.894	0.851	0.639	FALSE	FALSE	FALSE	FALSE	FALSE	-0.286748	0.0644247	-0.111162	-0.0109965	0.340176	0.16459	0.149373	0.500546
A0A6S7ZVR8-mmetsp	A0A6S7ZVR8	A0A6S7ZVR8	43269	789	19.2825	19.2131	19.2503	19.2406	19.2258	19.2781	19.0836	19.0312	19.0591	19.0412	19.0817	19.0222	19.13	19.1759	19.1112	-0.000479	-0.191	-0.2	-0.11	0.1	0.0997	-0.0904	-0.1	-0.00941	0.985808	9.74017e-06	5.92386e-06	0.00129464	0.882	0.78	0.764	0.798	FALSE	FALSE	FALSE	FALSE	FALSE	-0.0578285	0.0568713	-0.000478554	-0.247977	-0.133277	-0.190627	-0.257603	-0.142904
A0A6S7ZVT2-mmetsp	A0A6S7ZVT2	A0A6S7ZVT2	138808	790	20.8723	20.9429	20.882	20.8733	20.834	20.7873	20.9337	20.9372	20.9362	21.3453	21.3297	21.3769	21.2317	21.2159	21.2747	-0.0676	0.0366	0.451	0.342	-0.152	-0.22	-0.116	0.299	0.189	0.0263403	0.195796	8.43608e-10	2.09988e-08	0.823	0.902	0.266	0.322	FALSE	FALSE	FALSE	FALSE	FALSE	-0.125707	-0.00939626	-0.0675518	-0.0215685	0.0947425	0.036587	0.393342	0.509653
A0A6S7ZVT3-mmetsp	A0A6S7ZVT3	A0A6S7ZVT3	48559	791	19.2243	19.129	19.1529	19.3704	19.3935	19.3901	19.3457	19.3601	19.3526	19.4629	19.5487	19.5012	19.3577	19.4028	19.375	0.216	0.184	0.336	0.21	-0.189	0.0269	-0.00498	0.146	0.0207	3.70645e-06	1.84681e-05	3.08405e-08	4.99978e-06	0.469	0.795	0.548	0.657	FALSE	FALSE	FALSE	FALSE	FALSE	0.156881	0.275046	0.215963	0.125008	0.243174	0.184091	0.276446	0.394612
A0A6S7ZW00-mmetsp	A0A6S7ZW00	A0A6S7ZW00	9737	792	17.3465	17.4572	17.3583	17.6532	17.6014	17.6683	17.9116	17.8241	17.8942	17.9024	17.8472	17.927	17.7873	17.8854	17.7522	0.254	0.489	0.505	0.421	-0.334	-0.0801	0.156	0.171	0.0872	4.28188e-05	4.36677e-08	3.0659e-08	2.32847e-07	0.625	0.531	0.547	0.499	FALSE	FALSE	FALSE	FALSE	FALSE	0.164798	0.342507	0.253652	0.400431	0.578141	0.489286	0.416011	0.59372
A0A6S7ZW43-mmetsp	A0A6S7ZW43	A0A6S7ZW43	139035	793	20.1822	20.1862	20.1771	20.3509	20.3379	20.381	20.3288	20.355	20.3197	20.2452	20.2479	20.2546	20.2536	20.2413	20.2423	0.175	0.153	0.0674	0.0639	-0.0918	0.083	0.0609	-0.0244	-0.0278	2.20374e-07	9.5369e-07	0.00173776	0.00253297	0.237	0.705	0.851	0.808	FALSE	FALSE	FALSE	FALSE	FALSE	0.13807	0.211487	0.174779	0.115979	0.189396	0.152687	0.0306905	0.104108
A0A6S7ZW45-mmetsp	A0A6S7ZW45	A0A6S7ZW45	139967	794	17.9892	18.1018	17.9993	17.9806	17.9156	17.9307	17.8764	17.9066	17.9459	17.8725	17.8829	17.9194	17.8129	17.8144	17.7798	-0.0878	-0.12	-0.139	-0.228	0.115	0.0271	-0.00556	-0.0236	-0.113	0.0157345	0.00227079	0.000805984	9.19271e-06	0.814	0.867	0.844	0.68	FALSE	FALSE	FALSE	FALSE	FALSE	-0.155924	-0.0196977	-0.0878109	-0.18857	-0.0523431	-0.120456	-0.206622	-0.0703954
A0A6S7ZW62-mmetsp	A0A6S7ZW62	A0A6S7ZW62	46654	795	18.6208	18.4208	18.4273	18.5125	18.5526	18.636	18.7015	18.6998	18.741	18.6868	18.7416	18.7522	18.6474	18.7133	18.663	0.0774	0.224	0.237	0.185	-0.145	-0.0674	0.0797	0.0924	0.0402	0.137229	0.00057627	0.000366484	0.00246238	0.85	0.852	0.835	0.807	FALSE	FALSE	FALSE	FALSE	FALSE	-0.0284332	0.183192	0.0773794	0.118674	0.330299	0.224487	0.131459	0.343084
A0A6S7ZW85-mmetsp	A0A6S7ZW85	A0A6S7ZW85	46695	796	15.7519	16.2418	16.0937	16.0658	16.2194	16.1969	16.3297	16.3301	16.2365	16.6396	16.3398	16.4671	16.7385	16.5138	16.5488	0.132	0.27	0.453	0.571	-0.285	-0.154	-0.0154	0.168	0.286	0.257911	0.031344	0.0014718	0.000230794	0.86	0.889	0.85	0.767	FALSE	FALSE	FALSE	FALSE	FALSE	-0.109617	0.37276	0.131572	0.0284915	0.510868	0.26968	0.211837	0.694214
A0A6S7ZW96-mmetsp	A0A6S7ZW96	A0A6S7ZW96	43598	797	21.2441	21.2718	21.222	21.2098	21.1655	21.2281	21.4353	21.5117	21.4715	21.6285	21.593	21.5929	21.6995	21.6578	21.6584	-0.0448	0.227	0.359	0.426	-0.193	-0.238	0.0335	0.165	0.233	0.100668	1.01782e-06	6.17153e-09	8.45174e-10	0.845	0.707	0.432	0.118	FALSE	FALSE	FALSE	FALSE	FALSE	-0.0996729	0.0100708	-0.044801	0.171977	0.281721	0.226849	0.303942	0.413686
A0A6S7ZWC5-mmetsp	A0A6S7ZWC5	A0A6S7ZWC5	138703	798	17.9362	17.8484	17.872	17.9772	17.8463	17.9766	18.2958	18.4031	18.3146	18.4164	18.511	18.5093	18.4713	18.4811	18.4488	0.0478	0.452	0.593	0.582	-0.335	-0.287	0.117	0.258	0.247	0.274902	1.36987e-07	6.36335e-09	8.02331e-09	0.861	0.608	0.434	0.247	FALSE	FALSE	FALSE	FALSE	FALSE	-0.0431737	0.13879	0.0478081	0.361277	0.543241	0.452259	0.502378	0.684342
A0A6S7ZWC6-mmetsp	A0A6S7ZWC6	A0A6S7ZWC6	50874	799	17.785	17.726	17.7107	17.6967	17.7064	17.6034	17.8871	17.9084	17.8931	17.8584	17.8943	17.9352	17.8528	17.8401	17.9271	-0.0718	0.156	0.155	0.133	-0.0744	-0.146	0.0812	0.081	0.0583	0.0535369	0.000557513	0.000564387	0.00187557	0.835	0.852	0.84	0.803	FALSE	FALSE	FALSE	FALSE	FALSE	-0.144831	0.00128008	-0.0717754	0.0825748	0.228686	0.15563	0.082338	0.228449
A0A6S7ZWD6-mmetsp	A0A6S7ZWD6	A0A6S7ZWD6	140461	800	18.2581	18.2527	18.3593	18.5575	18.5123	18.4589	18.5153	18.5649	18.5402	18.6918	18.6112	18.6164	18.5954	18.69	18.5947	0.22	0.25	0.35	0.337	-0.231	-0.0117	0.0189	0.119	0.105	9.09281e-05	2.68323e-05	8.75953e-07	1.31483e-06	0.661	0.803	0.709	0.598	FALSE	FALSE	FALSE	FALSE	FALSE	0.136126	0.302977	0.219551	0.166696	0.333547	0.250122	0.266349	0.4332
A0A6S7ZWG1-mmetsp	A0A6S7ZWG1	A0A6S7ZWG1	69478	801	18.1594	18.1961	18.3764	18.6053	18.5984	18.4831	18.5821	18.5321	18.4854	18.7035	18.6968	18.5615	18.5227	18.4978	18.5503	0.318	0.289	0.41	0.28	-0.259	0.0589	0.0298	0.151	0.0202	0.000109863	0.000254205	9.8723e-06	0.000337969	0.67	0.842	0.776	0.774	FALSE	FALSE	FALSE	FALSE	FALSE	0.194798	0.441819	0.318308	0.165738	0.412759	0.289249	0.286477	0.533498
A0A6S7ZWG4-mmetsp	A0A6S7ZWG4	A0A6S7ZWG4	146030	802	15.6878	15.5306	15.3652	15.3863	15.4624	15.4132	15.3735	15.3195	15.5997	15.3315	15.3436	15.2989	15.3525	15.5428	15.5276	-0.107	-0.097	-0.203	-0.0536	0.0922	-0.0151	-0.00479	-0.111	0.0386	0.221216	0.265996	0.030791	0.531496	0.857	0.905	0.875	0.869	FALSE	FALSE	FALSE	FALSE	FALSE	-0.288275	0.0737349	-0.10727	-0.277997	0.0840131	-0.0969918	-0.384199	-0.0221888
A0A6S7ZWH1-mmetsp	A0A6S7ZWH1	A0A6S7ZWH1	142396	803	21.6762	21.6845	21.7099	21.624	21.6058	21.621	21.4928	21.4716	21.4721	21.5736	21.5845	21.5821	21.5826	21.5785	21.5584	-0.0733	-0.211	-0.11	-0.117	0.102	0.0291	-0.109	-0.00778	-0.0147	0.000719768	1.82097e-08	1.93971e-05	1.06461e-05	0.739	0.463	0.79	0.685	FALSE	FALSE	FALSE	FALSE	FALSE	-0.108846	-0.037776	-0.0733111	-0.246933	-0.175863	-0.211398	-0.145701	-0.0746307
A0A6S7ZWU2-mmetsp	A0A6S7ZWU2	A0A6S7ZWU2	142877	804	16.891	16.8958	16.8781	16.9606	16.8563	16.7224	16.9097	16.8308	16.9828	16.794	16.7828	16.8287	16.7248	16.8275	16.8984	-0.0419	0.0194	-0.0865	-0.0714	0.0361	-0.0058	0.0555	-0.0504	-0.0353	0.47962	0.740553	0.157503	0.236997	0.87	0.913	0.887	0.86	FALSE	FALSE	FALSE	FALSE	FALSE	-0.166749	0.0830297	-0.0418597	-0.105445	0.144334	0.0194443	-0.211353	0.0384254
A0A6S7ZWU3-mmetsp	A0A6S7ZWU3	A0A6S7ZWU3	142557	805	19.1019	18.8726	18.9916	19.1913	19.0052	18.985	19.2103	19.5674	19.4612	19.2197	19.2282	19.2712	19.1396	19.2325	19.1693	0.0718	0.424	0.251	0.192	-0.188	-0.116	0.237	0.0632	0.00399	0.409818	0.000277215	0.0112685	0.0414514	0.867	0.843	0.868	0.842	FALSE	FALSE	FALSE	FALSE	FALSE	-0.111224	0.254825	0.0718006	0.241256	0.607305	0.42428	0.0679771	0.434026
A0A6S7ZWU5-mmetsp	A0A6S7ZWU5	A0A6S7ZWU5	47381	806	17.2806	17.1806	17.3895	17.0805	17.1683	17.08	17.4149	17.3648	17.2492	17.1632	17.2571	17.2502	17.3065	17.1748	17.2447	-0.174	0.0594	-0.06	-0.0415	0.0432	-0.131	0.103	-0.0168	0.00168	0.00984583	0.316841	0.311993	0.479276	0.805	0.906	0.891	0.868	FALSE	FALSE	FALSE	FALSE	FALSE	-0.29779	-0.050108	-0.173949	-0.0644274	0.183254	0.0594134	-0.183879	0.0638029
A0A6S7ZWW7-mmetsp	A0A6S7ZWW7	A0A6S7ZWW7	12589	807	16.8615	16.9869	16.7802	16.6434	16.7617	16.6765	16.6602	16.6035	16.623	16.5577	16.4984	16.5645	16.524	16.4497	16.5813	-0.182	-0.247	-0.336	-0.358	0.225	0.0424	-0.0226	-0.111	-0.133	0.00328227	0.000326852	2.01246e-05	1.08018e-05	0.781	0.845	0.791	0.685	FALSE	FALSE	FALSE	FALSE	FALSE	-0.291145	-0.0735637	-0.182354	-0.356107	-0.138526	-0.247317	-0.444793	-0.227211
A0A6S7ZX25-mmetsp	A0A6S7ZX25	A0A6S7ZX25	45284	808	18.2372	18.2025	18.057	18.2414	18.3424	18.27	18.4462	18.3915	18.3839	18.3871	18.4251	18.4789	18.3593	18.4094	18.5284	0.119	0.242	0.265	0.267	-0.178	-0.0594	0.0632	0.0863	0.0883	0.039892	0.000523063	0.00024426	0.000229057	0.83	0.851	0.83	0.767	FALSE	FALSE	FALSE	FALSE	FALSE	0.00646468	0.231552	0.119008	0.129111	0.354198	0.241654	0.152256	0.377343
A0A6S7ZX82-mmetsp	A0A6S7ZX82	A0A6S7ZX82	136496	809	19.1969	19.1557	19.1804	19.2257	19.2236	19.2473	19.5062	19.4604	19.4587	19.3385	19.4106	19.3806	19.4739	19.4286	19.452	0.0545	0.297	0.199	0.274	-0.165	-0.11	0.132	0.034	0.109	0.0352557	1.86735e-08	1.56525e-06	4.75478e-08	0.828	0.465	0.728	0.386	FALSE	FALSE	FALSE	FALSE	FALSE	0.00443995	0.104657	0.0545482	0.247327	0.347543	0.297435	0.148814	0.249031
A0A6S7ZX94-mmetsp	A0A6S7ZX94	A0A6S7ZX94	139698	810	17.297	17.1915	17.209	17.694	17.8161	17.7761	17.8598	17.8766	17.7469	17.8095	17.8384	17.8703	17.6788	17.5955	17.7167	0.53	0.595	0.607	0.431	-0.433	0.097	0.163	0.174	-0.00141	5.43698e-08	1.4463e-08	1.15964e-08	5.24953e-07	0.145	0.444	0.48	0.548	FALSE	FALSE	FALSE	FALSE	FALSE	0.431482	0.627599	0.52954	0.497207	0.693324	0.595266	0.508836	0.704953
A0A6S7ZXD8-mmetsp	A0A6S7ZXD8	A0A6S7ZXD8	138819	811	18.7524	18.7477	18.6046	18.8259	18.7531	18.7657	18.5587	18.5896	18.6278	18.5746	18.6159	18.6726	18.5405	18.5349	18.6285	0.08	-0.11	-0.0805	-0.134	0.0487	0.129	-0.0608	-0.0318	-0.0849	0.0853066	0.0246527	0.0836986	0.00864201	0.843	0.888	0.882	0.824	FALSE	FALSE	FALSE	FALSE	FALSE	-0.012938	0.173011	0.0800367	-0.202504	-0.0165542	-0.109529	-0.173481	0.0124679
A0A6S7ZXG7-mmetsp	A0A6S7ZXG7	A0A6S7ZXG7	140231	812	18.8136	18.7431	18.7407	19.0195	18.9663	18.9009	18.7494	18.7709	18.7722	18.6531	18.7217	18.7335	18.8042	18.8128	18.8195	0.196	-0.00161	-0.063	0.0464	-0.0356	0.161	-0.0372	-0.0987	0.0107	4.11778e-05	0.960001	0.0682278	0.166377	0.623	0.915	0.881	0.856	FALSE	FALSE	FALSE	FALSE	FALSE	0.127912	0.264971	0.196442	-0.0701419	0.0669172	-0.00161236	-0.131556	0.00550318
A0A6S7ZXJ9-mmetsp	A0A6S7ZXJ9	A0A6S7ZXJ9	137157	813	19.6098	19.7597	19.7838	19.2432	19.2282	19.205	19.0638	19.0131	18.9899	19.0595	18.9484	18.9508	19.0465	19.0189	19.0283	-0.492	-0.695	-0.732	-0.687	0.521	0.0289	-0.174	-0.21	-0.165	6.72351e-08	1.29007e-09	7.15387e-10	1.5001e-09	0.156	0.236	0.253	0.145	FALSE	FALSE	FALSE	FALSE	FALSE	-0.585202	-0.399391	-0.492296	-0.788387	-0.602577	-0.695482	-0.824436	-0.638626
A0A6S7ZXL4-mmetsp	A0A6S7ZXL4	A0A6S7ZXL4	39828	814	16.4803	16.4409	16.7073	16.4609	16.4828	16.4865	16.373	16.2966	16.3805	16.3348	16.3855	16.2883	16.4335	16.4382	16.2503	-0.0661	-0.193	-0.207	-0.169	0.127	0.0608	-0.0659	-0.0798	-0.042	0.32954	0.0117187	0.00788472	0.0232629	0.864	0.882	0.865	0.836	FALSE	FALSE	FALSE	FALSE	FALSE	-0.207704	0.0755005	-0.0661015	-0.334431	-0.0512272	-0.192829	-0.348239	-0.0650354
A0A6S7ZXM9-mmetsp	A0A6S7ZXM9	A0A6S7ZXM9	48675	815	19.3319	19.287	19.4212	19.444	19.4609	19.4015	19.2646	19.2788	19.3328	19.3707	19.4472	19.3837	19.3235	19.2974	19.2608	0.0888	-0.0546	0.0538	-0.0528	-0.00703	0.0817	-0.0617	0.0468	-0.0599	0.0264462	0.145761	0.151133	0.15829	0.823	0.9	0.886	0.856	FALSE	FALSE	FALSE	FALSE	FALSE	0.0122806	0.165242	0.0887614	-0.131113	0.0218488	-0.054632	-0.0226324	0.130329
A0A6S7ZXS8-mmetsp	A0A6S7ZXS8	A0A6S7ZXS8	139711	816	17.6135	17.7857	17.5403	17.1019	17.1151	17.1977	17.0417	16.9665	17.0593	16.9803	16.9777	17.0353	17.1087	16.9979	17.009	-0.508	-0.624	-0.649	-0.608	0.478	-0.0305	-0.146	-0.171	-0.13	7.51726e-07	7.92632e-08	5.13075e-08	1.05976e-07	0.34	0.573	0.579	0.445	FALSE	FALSE	FALSE	FALSE	FALSE	-0.627794	-0.388767	-0.50828	-0.743553	-0.504525	-0.624039	-0.768259	-0.529231
A0A6S7ZXZ0-mmetsp	A0A6S7ZXZ0	A0A6S7ZXZ0	140078	817	20.4855	20.5023	20.4009	20.6665	20.7108	20.6078	20.7682	20.7138	20.7614	20.6833	20.6695	20.7213	20.5873	20.5653	20.6852	0.199	0.285	0.228	0.15	-0.172	0.0264	0.113	0.0561	-0.0227	0.000191969	6.36471e-06	5.4832e-05	0.00184068	0.693	0.769	0.808	0.803	FALSE	FALSE	FALSE	FALSE	FALSE	0.116626	0.280945	0.198786	0.202705	0.367023	0.284864	0.146275	0.310594
A0A6S7ZXZ6-mmetsp	A0A6S7ZXZ6	A0A6S7ZXZ6	47036	818	16.6842	16.7352	16.2614	16.5296	16.5107	16.5277	16.4856	16.5204	16.435	16.3251	16.2693	16.8588	16.3026	16.3676	16.2768	-0.0376	-0.08	-0.0759	-0.245	0.0876	0.05	0.00763	0.0117	-0.157	0.793055	0.57918	0.598613	0.106665	0.878	0.91	0.897	0.852	FALSE	FALSE	FALSE	FALSE	FALSE	-0.343112	0.267817	-0.0376475	-0.385455	0.225473	-0.0799912	-0.38134	0.229588
A0A6S7ZY07-mmetsp	A0A6S7ZY07	A0A6S7ZY07	41753	819	20.1162	20.0029	20.0878	20.1703	20.1111	20.1814	19.7169	19.8026	19.7186	19.7091	19.7944	19.7543	19.7842	19.7843	19.7686	0.0853	-0.323	-0.316	-0.29	0.169	0.254	-0.154	-0.148	-0.121	0.0293932	6.79211e-07	8.47036e-07	2.13384e-06	0.825	0.69	0.708	0.621	FALSE	FALSE	FALSE	FALSE	FALSE	0.0100953	0.160537	0.0853164	-0.398163	-0.247721	-0.322942	-0.391588	-0.241146
A0A6S7ZY08-mmetsp	A0A6S7ZY08	A0A6S7ZY08	76700	820	20.5617	20.6316	20.6197	20.6332	20.6006	20.6033	20.8658	20.7708	20.839	20.9425	20.9581	20.9305	20.8962	20.9143	20.9029	0.00806	0.221	0.339	0.3	-0.174	-0.166	0.0472	0.166	0.126	0.760374	1.74987e-06	1.54368e-08	6.1933e-08	0.877	0.728	0.501	0.406	FALSE	FALSE	FALSE	FALSE	FALSE	-0.0481668	0.0642876	0.00806041	0.164638	0.277093	0.220866	0.283156	0.395611
A0A6S7ZY16-mmetsp	A0A6S7ZY16	A0A6S7ZY16	47611	821	19.3592	19.2322	19.3115	19.3429	19.2959	19.2983	19.3785	19.3815	19.331	19.3157	19.4444	19.3803	19.3264	19.4176	19.3563	0.0114	0.0627	0.0792	0.0658	-0.0438	-0.0324	0.0189	0.0353	0.022	0.772966	0.130137	0.0627074	0.113774	0.878	0.899	0.88	0.852	FALSE	FALSE	FALSE	FALSE	FALSE	-0.072674	0.09547	0.011398	-0.0213458	0.146798	0.0627262	-0.00490486	0.163239
A0A6S7ZY25-mmetsp	A0A6S7ZY25	A0A6S7ZY25	47677	822	16.6457	16.6606	16.5642	16.6195	16.8293	16.6174	16.7414	16.6844	16.6986	16.6599	16.6943	16.7594	16.6475	16.5849	16.7156	0.0652	0.0846	0.081	0.0258	-0.0513	0.0139	0.0333	0.0297	-0.0255	0.253104	0.145137	0.161649	0.64284	0.86	0.9	0.887	0.871	FALSE	FALSE	FALSE	FALSE	FALSE	-0.053059	0.183481	0.0652107	-0.0336435	0.202896	0.0846263	-0.0372679	0.199272
A0A6S7ZY32-mmetsp	A0A6S7ZY32	A0A6S7ZY32	117814	823	19.4128	19.3875	19.3761	19.1444	19.1705	19.1322	19.1163	19.1776	19.1857	19.0904	19.1153	19.0845	19.2225	19.1569	19.2218	-0.243	-0.232	-0.295	-0.192	0.192	-0.0506	-0.0397	-0.103	0.000767	3.81829e-07	6.2658e-07	4.41068e-08	4.71231e-06	0.283	0.687	0.57	0.655	FALSE	FALSE	FALSE	FALSE	FALSE	-0.296776	-0.189402	-0.243089	-0.28591	-0.178536	-0.232223	-0.349056	-0.241682
A0A6S7ZY96-mmetsp	A0A6S7ZY96	A0A6S7ZY96	138834	824	17.2691	17.3581	17.37	17.4513	17.4773	17.5665	17.9195	17.75	17.6087	17.685	17.6199	17.6862	17.6327	17.6881	17.6029	0.166	0.427	0.331	0.309	-0.247	-0.0807	0.18	0.0847	0.0622	0.0212983	1.79738e-05	0.000188707	0.000343573	0.819	0.795	0.826	0.775	FALSE	FALSE	FALSE	FALSE	FALSE	0.029292	0.302594	0.165943	0.290311	0.563613	0.426962	0.19463	0.467932
A0A6S7ZY97-mmetsp	A0A6S7ZY97	A0A6S7ZY97	138505	825	20.7143	20.6555	20.6389	20.6442	20.6346	20.5831	20.4553	20.4669	20.4912	20.7464	20.7406	20.7842	20.5933	20.6157	20.6603	-0.0489	-0.198	0.0875	-0.0465	0.0413	-0.00762	-0.157	0.129	-0.00521	0.0894487	6.8149e-06	0.00618831	0.104496	0.844	0.771	0.863	0.852	FALSE	FALSE	FALSE	FALSE	FALSE	-0.106501	0.00874683	-0.0488769	-0.256075	-0.140828	-0.198452	0.0299062	0.145154
A0A6S7ZYC6-mmetsp	A0A6S7ZYC6	A0A6S7ZYC6	124985	826	18.5755	18.6266	18.6135	18.4906	18.5547	18.5285	18.9042	18.7903	18.7846	18.9369	18.9261	18.9448	19.0911	19.0919	19.0959	-0.0806	0.221	0.331	0.488	-0.192	-0.272	0.0294	0.139	0.296	0.0188989	7.45229e-06	1.02099e-07	1.20752e-09	0.817	0.773	0.617	0.134	FALSE	FALSE	FALSE	FALSE	FALSE	-0.145384	-0.0158049	-0.0805943	0.156377	0.285956	0.221167	0.265912	0.395491
A0A6S7ZYF7-mmetsp	A0A6S7ZYF7	A0A6S7ZYF7	44599	827	19.0595	18.9596	19.0621	18.809	18.8402	18.7713	18.645	18.6556	18.5526	18.5531	18.5762	18.5587	18.497	18.532	18.5739	-0.22	-0.409	-0.464	-0.493	0.317	0.0971	-0.092	-0.147	-0.175	3.73234e-05	5.627e-08	1.34932e-08	6.84155e-09	0.618	0.55	0.491	0.235	FALSE	FALSE	FALSE	FALSE	FALSE	-0.296245	-0.144185	-0.220215	-0.485356	-0.333296	-0.409326	-0.540387	-0.388328
A0A6S7ZYN0-mmetsp	A0A6S7ZYN0	A0A6S7ZYN0	57370	828	18.5981	18.6074	18.6162	18.5232	18.5246	18.5819	18.6866	18.6664	18.6485	18.6506	18.6713	18.7049	18.7637	18.7662	18.7132	-0.064	0.0599	0.0683	0.14	-0.0409	-0.105	0.019	0.0274	0.0995	0.017034	0.023635	0.0120297	5.38471e-05	0.815	0.887	0.868	0.733	FALSE	FALSE	FALSE	FALSE	FALSE	-0.114443	-0.0135948	-0.0640188	0.00950637	0.110354	0.0599303	0.0179168	0.118765
A0A6S7ZYR2-mmetsp	A0A6S7ZYR2	A0A6S7ZYR2	81136	829	19.9664	20.0919	19.9266	19.4991	19.5486	19.5383	19.3422	19.3384	19.3363	19.4038	19.3528	19.3789	19.3411	19.1937	19.3164	-0.466	-0.656	-0.616	-0.711	0.49	0.0237	-0.166	-0.126	-0.221	1.27132e-07	2.62971e-09	5.39202e-09	1.02844e-09	0.194	0.292	0.421	0.127	FALSE	FALSE	FALSE	FALSE	FALSE	-0.559466	-0.373116	-0.466291	-0.749192	-0.562842	-0.656017	-0.709648	-0.523299
A0A6S7ZYS9-mmetsp	A0A6S7ZYS9	A0A6S7ZYS9	43011	830	18.6187	18.487	18.5767	18.7791	18.8314	18.7017	18.4823	18.5367	18.5285	18.5	18.5404	18.4918	18.5241	18.5144	18.6248	0.21	-0.045	-0.05	-0.00638	-0.0217	0.188	-0.0667	-0.0718	-0.0281	0.000275008	0.300541	0.251612	0.880602	0.707	0.905	0.89	0.876	FALSE	FALSE	FALSE	FALSE	FALSE	0.119448	0.300381	0.209914	-0.135424	0.0455095	-0.0449573	-0.140514	0.0404198
A0A6S7ZYT2-mmetsp	A0A6S7ZYT2	A0A6S7ZYT2	44374	831	16.5929	16.4376	16.7538	16.4146	16.3101	16.5921	17.3388	17.4655	17.1592	17.0173	17.0937	17.015	17.1498	17.1159	17.0528	-0.156	0.726	0.447	0.511	-0.306	-0.462	0.421	0.141	0.206	0.111561	3.50627e-06	0.00034016	0.000106088	0.847	0.751	0.834	0.75	FALSE	FALSE	FALSE	FALSE	FALSE	-0.353523	0.041794	-0.155865	0.528731	0.924048	0.726389	0.249547	0.644864
A0A6S7ZZ15-mmetsp	A0A6S7ZZ15	A0A6S7ZZ15	44237	832	16.3976	15.8932	16.7366	16.8456	16.9452	16.9962	17.565	17.5099	17.3437	17.3117	17.3428	17.1962	17.115	17.3376	17.0472	0.587	1.13	0.941	0.824	-0.696	-0.11	0.434	0.245	0.128	0.00303184	1.15179e-05	6.69222e-05	0.000219006	0.779	0.784	0.812	0.766	FALSE	FALSE	FALSE	FALSE	FALSE	0.240711	0.932405	0.586558	0.784577	1.47627	1.13042	0.595306	1.287
A0A6S7ZZ82-mmetsp	A0A6S7ZZ82	A0A6S7ZZ82	137765	833	17.2796	17.2876	17.1422	16.8325	16.9174	16.9544	17.2835	17.2326	17.2313	17.0093	16.9981	17.0032	17.1726	17.093	17.202	-0.335	0.0126	-0.233	-0.0806	0.127	-0.208	0.14	-0.106	0.0466	3.9762e-06	0.770582	0.000132348	0.0813268	0.474	0.913	0.822	0.849	FALSE	FALSE	FALSE	FALSE	FALSE	-0.427298	-0.242738	-0.335018	-0.0796338	0.104927	0.0126464	-0.3252	-0.14064
A0A6S7ZZJ3-mmetsp	A0A6S7ZZJ3	A0A6S7ZZJ3	43976	834	19.1697	19.2802	19.159	19.2567	19.2491	19.2685	19.2954	19.2511	19.2586	19.3991	19.3677	19.4198	19.343	19.3291	19.3359	0.0552	0.0654	0.193	0.133	-0.0893	-0.0341	-0.0238	0.103	0.0438	0.079595	0.0423418	2.14135e-05	0.000579247	0.842	0.892	0.792	0.784	FALSE	FALSE	FALSE	FALSE	FALSE	-0.00758046	0.117942	0.0551806	0.00265769	0.12818	0.0654187	0.129845	0.255367
A0A6S7ZZM8-mmetsp	A0A6S7ZZM8	A0A6S7ZZM8	45035	835	21.7119	21.6554	21.663	21.5533	21.5789	21.5754	21.6613	21.6616	21.6597	21.834	21.8622	21.8411	21.8243	21.8057	21.8247	-0.108	-0.0159	0.169	0.141	-0.0374	-0.145	-0.0533	0.132	0.104	8.29893e-05	0.409738	9.11696e-07	5.83521e-06	0.657	0.908	0.711	0.663	FALSE	FALSE	FALSE	FALSE	FALSE	-0.148003	-0.0670882	-0.107546	-0.0563317	0.0245832	-0.0158743	0.128534	0.209448
A0A6S7ZZU1-mmetsp	A0A6S7ZZU1	A0A6S7ZZU1	139981	836	18.3209	18.1384	18.2724	18.3587	18.2516	18.3451	18.349	18.4206	18.4539	18.3264	18.3907	18.3411	18.3263	18.5521	18.3769	0.0746	0.164	0.109	0.175	-0.104	-0.0298	0.0596	0.00448	0.0701	0.232603	0.0170235	0.0912013	0.0122178	0.858	0.885	0.883	0.828	FALSE	FALSE	FALSE	FALSE	FALSE	-0.0545675	0.203671	0.0745518	0.0348315	0.29307	0.163951	-0.0202691	0.23797
A0A6S7ZZU3-mmetsp	A0A6S7ZZU3	A0A6S7ZZU3	139629	837	17.4083	17.4315	17.5117	17.6492	17.6311	17.6581	17.773	17.8009	17.6673	17.7148	17.7276	17.6837	17.646	17.7093	17.6298	0.196	0.297	0.258	0.211	-0.192	0.00331	0.104	0.0659	0.0189	0.000159971	2.88186e-06	1.17979e-05	8.05636e-05	0.686	0.745	0.78	0.744	FALSE	FALSE	FALSE	FALSE	FALSE	0.116441	0.274808	0.195624	0.217372	0.37574	0.296556	0.179009	0.337376
A0A6S7ZZZ0-mmetsp	A0A6S7ZZZ0	A0A6S7ZZZ0	46684	838	17.5842	17.2665	17.3196	17.0066	17.033	17.0973	17.0566	17.0094	16.8431	16.7628	16.9133	17.0249	16.9307	17.082	17.0207	-0.344	-0.42	-0.49	-0.379	0.327	-0.0178	-0.0937	-0.163	-0.0522	0.00181348	0.000387364	0.000103231	0.000889407	0.766	0.847	0.818	0.792	FALSE	FALSE	FALSE	FALSE	FALSE	-0.533198	-0.155746	-0.344472	-0.609104	-0.231652	-0.420378	-0.678482	-0.30103
A0A6S8A049-mmetsp	A0A6S8A049	A0A6S8A049	137941	839	19.3546	19.3351	19.4755	19.1852	19.1353	19.1663	19.192	19.1415	19.1545	19.1209	19.1548	19.1049	19.0361	19.0687	19.0018	-0.226	-0.226	-0.261	-0.353	0.213	-0.0129	-0.0125	-0.0483	-0.14	2.25735e-05	2.29369e-05	5.30295e-06	2.19505e-07	0.59	0.8	0.762	0.495	FALSE	FALSE	FALSE	FALSE	FALSE	-0.300193	-0.152032	-0.226113	-0.299821	-0.15166	-0.225741	-0.33558	-0.187419
A0A6S8A065-mmetsp	A0A6S8A065	A0A6S8A065	117948	840	18.5669	18.6785	18.6559	18.5761	18.5373	18.534	18.89	18.8965	18.838	18.8942	18.8447	18.8666	18.8874	18.9091	18.9791	-0.0846	0.241	0.235	0.291	-0.137	-0.221	0.105	0.0982	0.155	0.0230781	7.66157e-06	1.00224e-05	1.06901e-06	0.821	0.774	0.776	0.587	FALSE	FALSE	FALSE	FALSE	FALSE	-0.155411	-0.0137709	-0.0845908	0.17027	0.31191	0.24109	0.163909	0.305549
A0A6S8A073-mmetsp	A0A6S8A073	A0A6S8A073	47527	841	17.1552	17.1331	17.1062	17.018	17.0453	17.0223	16.9787	16.9147	17.0354	17.008	17.021	16.9983	17.0456	17.1491	17.1628	-0.103	-0.155	-0.122	-0.0123	0.0786	-0.0244	-0.0767	-0.0438	0.0663	0.00995418	0.000594496	0.00341943	0.721049	0.805	0.853	0.858	0.873	FALSE	FALSE	FALSE	FALSE	FALSE	-0.176466	-0.0295287	-0.102997	-0.228731	-0.0817945	-0.155263	-0.195866	-0.0489293
A0A6S8A097-mmetsp	A0A6S8A097	A0A6S8A097	43402	842	18.3754	18.3688	18.3256	18.6209	18.5379	18.6575	18.8612	18.9339	18.8315	18.8007	18.7741	18.8097	18.8154	18.8503	18.8527	0.249	0.519	0.438	0.483	-0.338	-0.0889	0.181	0.1	0.145	5.76828e-06	1.72656e-09	1.21164e-08	3.97646e-09	0.501	0.256	0.484	0.199	FALSE	FALSE	FALSE	FALSE	FALSE	0.177771	0.319936	0.248854	0.447869	0.590034	0.518952	0.367169	0.509333
A0A6S8A0B4-mmetsp	A0A6S8A0B4	A0A6S8A0B4	47609	843	19.1546	19.1479	19.0411	19.3859	19.4262	19.4	19.2863	19.3581	19.4374	19.3832	19.3232	19.404	19.2379	19.1916	19.2255	0.29	0.246	0.256	0.104	-0.179	0.111	0.067	0.0766	-0.0752	8.5124e-06	4.16646e-05	2.89864e-05	0.0218589	0.528	0.812	0.798	0.835	FALSE	FALSE	FALSE	FALSE	FALSE	0.203578	0.375457	0.289518	0.160101	0.33198	0.246041	0.169658	0.341536
A0A6S8A0B8-mmetsp	A0A6S8A0B8	A0A6S8A0B8	41924	844	18.3104	18.1133	18.2811	18.4224	18.2633	18.4578	18.7165	18.9477	18.7497	18.8466	18.8814	18.8459	18.7371	18.7753	18.6788	0.146	0.57	0.623	0.495	-0.367	-0.221	0.203	0.256	0.129	0.0523631	2.16493e-06	8.38954e-07	9.06953e-06	0.835	0.736	0.708	0.679	FALSE	FALSE	FALSE	FALSE	FALSE	-0.0017511	0.294266	0.146258	0.421717	0.717734	0.569726	0.475047	0.771064
A0A6S8A0M0-mmetsp	A0A6S8A0M0	A0A6S8A0M0	43818	845	20.2552	20.2624	20.204	20.1208	20.1526	20.1209	20.2246	20.1551	20.1958	20.1799	20.2357	20.2151	20.1624	20.1451	20.194	-0.109	-0.0487	-0.0303	-0.0734	0.0523	-0.0568	0.00357	0.022	-0.0211	0.000875121	0.0739525	0.247304	0.0121289	0.745	0.896	0.89	0.828	FALSE	FALSE	FALSE	FALSE	FALSE	-0.163351	-0.0548874	-0.109119	-0.102964	0.00549945	-0.0487324	-0.0845235	0.0239403
A0A6S8A0W4-mmetsp	A0A6S8A0W4	A0A6S8A0W4	85833	846	18.3461	18.4549	18.3691	18.1813	18.2063	18.2511	18.3545	18.2867	18.1413	18.197	18.1466	18.2133	18.1005	18.1241	18.1361	-0.177	-0.129	-0.204	-0.27	0.156	-0.021	0.0269	-0.0483	-0.114	0.00240862	0.0163787	0.000836387	7.93856e-05	0.773	0.884	0.844	0.743	FALSE	FALSE	FALSE	FALSE	FALSE	-0.278181	-0.076136	-0.177158	-0.23026	-0.0282148	-0.129237	-0.305478	-0.103433
A0A6S8A0X4-mmetsp	A0A6S8A0X4	A0A6S8A0X4	137061	847	17.3054	17.3544	17.3507	17.4436	17.438	17.415	17.4834	17.454	17.4458	17.4665	17.4937	17.4517	17.394	17.3616	17.3848	0.0954	0.124	0.134	0.0433	-0.0794	0.0161	0.0449	0.0545	-0.0361	0.000510996	5.07311e-05	2.49702e-05	0.0546433	0.728	0.816	0.795	0.845	FALSE	FALSE	FALSE	FALSE	FALSE	0.0511108	0.139737	0.0954238	0.079924	0.16855	0.124237	0.0895384	0.178164
A0A6S8A105-mmetsp	A0A6S8A105	A0A6S8A105	114848	848	17.4238	17.4155	17.4864	17.5819	17.6716	17.5215	17.6636	17.6288	17.6655	17.8078	17.8024	17.7976	17.7278	17.6976	17.717	0.15	0.211	0.361	0.272	-0.199	-0.0489	0.012	0.162	0.0736	0.000574494	2.79032e-05	1.00573e-07	2.11587e-06	0.732	0.804	0.616	0.62	FALSE	FALSE	FALSE	FALSE	FALSE	0.0792049	0.220344	0.149774	0.140149	0.281288	0.210719	0.290122	0.431261
A0A6S8A197-mmetsp	A0A6S8A197	A0A6S8A197	91540	849	18.4613	18.4398	18.4879	18.3615	18.3348	18.3963	18.1062	18.2106	18.1718	18.191	18.1548	18.133	18.2948	18.2438	18.2268	-0.0988	-0.3	-0.303	-0.208	0.182	0.0832	-0.118	-0.121	-0.0258	0.00610845	3.04424e-07	2.70258e-07	1.41427e-05	0.795	0.652	0.664	0.694	FALSE	FALSE	FALSE	FALSE	FALSE	-0.163765	-0.033906	-0.0988357	-0.365096	-0.235237	-0.300166	-0.36838	-0.238521
A0A6S8A1B1-mmetsp	A0A6S8A1B1	A0A6S8A1B1	141763	850	16.2909	16.264	16.3582	16.368	16.2008	16.3578	16.4001	16.5892	16.3474	16.5751	16.515	16.4017	16.3091	16.4374	16.429	0.00451	0.141	0.193	0.0875	-0.0852	-0.0807	0.056	0.108	0.00225	0.948047	0.0592241	0.0146599	0.221307	0.882	0.894	0.87	0.859	FALSE	FALSE	FALSE	FALSE	FALSE	-0.143093	0.152117	0.00451211	-0.00642639	0.288783	0.141178	0.0452601	0.34047
A0A6S8A1D3-mmetsp	A0A6S8A1D3	A0A6S8A1D3	47826	851	20.9057	20.8558	20.8672	20.7464	20.7351	20.779	20.6614	20.6655	20.6116	20.5633	20.6289	20.6183	20.58	20.6083	20.5934	-0.123	-0.23	-0.273	-0.282	0.182	0.0588	-0.0485	-0.0912	-0.101	0.000241647	5.01693e-07	7.70865e-08	5.23773e-08	0.702	0.677	0.602	0.393	FALSE	FALSE	FALSE	FALSE	FALSE	-0.174865	-0.0706491	-0.122757	-0.282188	-0.177972	-0.23008	-0.324869	-0.220653
A0A6S8A1F9-mmetsp	A0A6S8A1F9	A0A6S8A1F9	137909	852	17.3312	17.299	17.0239	17.2836	17.2611	17.2946	17.3418	17.3546	17.5609	17.3186	17.3133	17.4366	17.3048	17.3447	17.4496	0.0618	0.201	0.138	0.148	-0.11	-0.0481	0.0912	0.0283	0.0385	0.446257	0.0246906	0.103423	0.0828381	0.868	0.888	0.884	0.849	FALSE	FALSE	FALSE	FALSE	FALSE	-0.108993	0.23255	0.0617784	0.0303409	0.371884	0.201113	-0.0325899	0.308953
A0A6S8A1I8-mmetsp	A0A6S8A1I8	A0A6S8A1I8	140342	853	19.9455	19.8827	19.832	20.119	20.1055	20.0404	19.7734	19.7832	19.7724	19.6826	19.7263	19.7654	19.7022	19.7565	19.8452	0.202	-0.11	-0.162	-0.119	0.0379	0.24	-0.0725	-0.124	-0.0809	0.000210827	0.0144114	0.0012366	0.00962418	0.697	0.883	0.848	0.825	FALSE	FALSE	FALSE	FALSE	FALSE	0.117375	0.285836	0.201605	-0.194644	-0.0261824	-0.110413	-0.246192	-0.0777309
A0A6S8A1J5-mmetsp	A0A6S8A1J5	A0A6S8A1J5	143066	854	19.2321	19.2205	19.2229	19.4364	19.4306	19.3631	19.232	19.1751	19.2246	19.1336	19.1484	19.1523	19.1324	19.1558	19.1416	0.185	-0.0146	-0.0804	-0.0819	-0.00162	0.183	-0.0162	-0.082	-0.0835	2.52649e-06	0.527554	0.00366375	0.00324222	0.439	0.91	0.858	0.811	FALSE	FALSE	FALSE	FALSE	FALSE	0.136133	0.233621	0.184877	-0.0633132	0.0341751	-0.014569	-0.129114	-0.0316256
A0A6S8A1M4-mmetsp	A0A6S8A1M4	A0A6S8A1M4	45433	855	18.8067	19.0152	18.7642	19.2766	19.2432	19.1814	19.1768	19.0755	19.1426	19.1948	19.0735	19.1987	19.0223	19.009	19.1366	0.372	0.27	0.294	0.194	-0.226	0.146	0.0438	0.0679	-0.0318	5.73908e-05	0.000892934	0.000452225	0.00839743	0.64	0.857	0.837	0.824	FALSE	FALSE	FALSE	FALSE	FALSE	0.237372	0.506074	0.371723	0.135272	0.403975	0.269623	0.159334	0.428037
A0A6S8A1P1-mmetsp	A0A6S8A1P1	A0A6S8A1P1	42774	856	19.6121	19.4683	19.4779	19.5718	19.5491	19.551	19.6241	19.646	19.675	19.7701	19.8232	19.8207	19.7638	19.8839	19.7903	0.0379	0.129	0.285	0.293	-0.149	-0.111	-0.0201	0.136	0.144	0.350042	0.00614023	8.65618e-06	6.53851e-06	0.865	0.876	0.773	0.667	FALSE	FALSE	FALSE	FALSE	FALSE	-0.0469272	0.122687	0.03788	0.0441774	0.213792	0.128985	0.200421	0.370036
A0A6S8A1Q5-mmetsp	A0A6S8A1Q5	A0A6S8A1Q5	7561	857	18.91	18.9987	18.916	19.3126	19.3575	19.384	19.114	19.0548	19.0379	18.9772	18.9994	19.0753	19.084	18.9527	18.9402	0.41	0.127	0.0757	0.0508	-0.133	0.277	-0.00536	-0.057	-0.082	4.20659e-07	0.0102433	0.0959413	0.249454	0.291	0.881	0.883	0.861	FALSE	FALSE	FALSE	FALSE	FALSE	0.318479	0.501107	0.409793	0.0360578	0.218685	0.127371	-0.0155753	0.167052
A0A6S8A1V2-mmetsp	A0A6S8A1V2	A0A6S8A1V2	139580	858	17.3628	17.3379	17.4376	17.132	17.2401	17.1966	17.308	17.2185	17.1721	17.1865	17.2287	17.2373	17.3467	17.3292	17.2808	-0.19	-0.147	-0.162	-0.0606	0.112	-0.0781	-0.0348	-0.0501	0.0512	0.000390578	0.00278416	0.00136532	0.148219	0.719	0.869	0.849	0.855	FALSE	FALSE	FALSE	FALSE	FALSE	-0.275265	-0.10457	-0.189918	-0.231916	-0.0612212	-0.146569	-0.247293	-0.0765975
A0A6S8A1X5-mmetsp	A0A6S8A1X5	A0A6S8A1X5	47843	859	17.268	16.8694	17.0282	16.9319	16.8725	16.5587	16.8157	17.039	17.2483	16.8485	16.9484	17.0156	16.8668	16.9654	16.9717	-0.267	-0.0209	-0.118	-0.121	0.105	-0.162	0.0844	-0.0124	-0.0152	0.0513673	0.868909	0.360316	0.349107	0.835	0.914	0.893	0.864	FALSE	FALSE	FALSE	FALSE	FALSE	-0.536828	0.00186067	-0.267484	-0.29021	0.248479	-0.0208652	-0.387015	0.151674
A0A6S8A272-mmetsp	A0A6S8A272	A0A6S8A272	139168	860	18.5361	18.6457	18.4829	18.8805	18.8276	18.8787	18.9701	18.8898	18.9214	19.1104	19.0778	19.1026	18.9149	18.951	19.0254	0.307	0.372	0.542	0.409	-0.326	-0.0187	0.0461	0.216	0.0828	5.30276e-06	7.12212e-07	1.08669e-08	2.56993e-07	0.495	0.693	0.475	0.505	FALSE	FALSE	FALSE	FALSE	FALSE	0.220309	0.39447	0.30739	0.285132	0.459293	0.372213	0.454944	0.629105
A0A6S8A2B6-mmetsp	A0A6S8A2B6	A0A6S8A2B6	129410	861	18.975	19.108	19.1635	19.3109	19.351	19.3042	19.535	19.2746	19.3139	19.3599	19.3865	19.3433	19.274	19.2951	19.3005	0.24	0.292	0.281	0.208	-0.204	0.0357	0.0881	0.0769	0.00349	0.00160049	0.000339622	0.000469633	0.00432334	0.762	0.845	0.838	0.815	FALSE	FALSE	FALSE	FALSE	FALSE	0.110702	0.369061	0.239881	0.163147	0.421506	0.292326	0.151899	0.410259
A0A6S8A2J1-mmetsp	A0A6S8A2J1	A0A6S8A2J1	138364	862	17.1605	18.0353	18.0565	17.9777	18.1363	18.1432	19.1456	18.6585	18.6783	18.7872	18.636	18.6016	18.5243	18.5687	18.563	0.335	1.08	0.924	0.801	-0.627	-0.292	0.449	0.297	0.174	0.116762	0.000146927	0.000535164	0.00160445	0.848	0.834	0.839	0.801	FALSE	FALSE	FALSE	FALSE	FALSE	-0.0966532	0.766608	0.334978	0.64506	1.50832	1.07669	0.492551	1.35581
A0A6S8A2Q1-mmetsp	A0A6S8A2Q1	A0A6S8A2Q1	136434	863	17.4206	17.3385	17.4772	17.464	17.4984	17.5684	17.4417	17.4244	17.4277	17.4085	17.4271	17.4007	17.3854	17.4044	17.3525	0.0982	0.0192	5.78e-05	-0.0313	-0.0172	0.081	0.00196	-0.0172	-0.0485	0.012834	0.57935	0.99866	0.371168	0.81	0.91	0.901	0.865	FALSE	FALSE	FALSE	FALSE	FALSE	0.024885	0.171529	0.0982069	-0.05413	0.0925138	0.0191919	-0.0732642	0.0733797
A0A6S8A2Q9-mmetsp	A0A6S8A2Q9	A0A6S8A2Q9	8120	864	15.2706	15.0731	15.1528	15.2331	14.963	15.1381	14.8932	15.2795	15.0678	15.0598	15.0771	15.0241	15.0454	15.2668	15.1148	-0.0541	-0.0854	-0.112	-0.0232	0.0549	0.000787	-0.0305	-0.0569	0.0317	0.577307	0.383947	0.259265	0.810098	0.873	0.907	0.89	0.874	FALSE	FALSE	FALSE	FALSE	FALSE	-0.25977	0.151526	-0.0541222	-0.291013	0.120283	-0.0853652	-0.317496	0.0938001
A0A6S8A2Z7-mmetsp	A0A6S8A2Z7	A0A6S8A2Z7	137703	865	19.3362	19.4025	19.3465	19.1019	19.1364	19.1607	19.1165	19.102	19.1219	19.0204	18.9934	19.0441	19.1109	19.0465	19.0217	-0.229	-0.248	-0.342	-0.302	0.224	-0.00442	-0.024	-0.118	-0.0778	2.00312e-06	8.39164e-07	2.40096e-08	9.83979e-08	0.421	0.7	0.531	0.44	FALSE	FALSE	FALSE	FALSE	FALSE	-0.28772	-0.169751	-0.228735	-0.307278	-0.189309	-0.248294	-0.401442	-0.283474
A0A6S8A305-mmetsp	A0A6S8A305	A0A6S8A305	11827	866	16.823	16.7951	16.7894	16.6456	16.7131	16.6169	16.5812	16.6495	16.6363	16.646	16.5362	16.6393	16.7028	16.7044	16.6624	-0.144	-0.18	-0.195	-0.113	0.126	-0.0176	-0.0537	-0.0689	0.0138	0.000966537	0.000151782	7.32593e-05	0.00538027	0.748	0.834	0.813	0.818	FALSE	FALSE	FALSE	FALSE	FALSE	-0.216451	-0.0714894	-0.14397	-0.252618	-0.107656	-0.180137	-0.267794	-0.122833
A0A6S8A309-mmetsp	A0A6S8A309	A0A6S8A309	80525	867	19.9388	19.9446	20.0071	19.9984	19.9938	20.0151	20.016	20.0206	19.9864	20.0703	20.0877	20.0291	20.0552	20.052	20.0245	0.039	0.0442	0.0989	0.0804	-0.0525	-0.0135	-0.00831	0.0464	0.0279	0.114143	0.0772877	0.000972286	0.00420527	0.847	0.896	0.846	0.815	FALSE	FALSE	FALSE	FALSE	FALSE	-0.0108447	0.0887839	0.0389696	-0.00562986	0.0939988	0.0441845	0.0490565	0.148685
A0A6S8A376-mmetsp	A0A6S8A376	A0A6S8A376	136201	868	19.9641	19.9101	19.9198	19.895	19.8824	19.9275	19.9038	19.9271	19.9411	19.9822	20.0264	19.9878	19.907	19.9232	19.8683	-0.0297	-0.00734	0.0675	-0.0318	0.000267	-0.0294	-0.00708	0.0678	-0.0315	0.219286	0.753947	0.0120853	0.189758	0.857	0.913	0.868	0.858	FALSE	FALSE	FALSE	FALSE	FALSE	-0.0795035	0.0201697	-0.0296669	-0.0571796	0.0424936	-0.00734302	0.0176515	0.117325
A0A6S8A399-mmetsp	A0A6S8A399	A0A6S8A399	36629	869	18.743	18.7057	18.7473	18.5707	18.5797	18.5943	18.5528	18.7085	18.5607	18.5842	18.5159	18.5866	18.5897	18.5408	18.5618	-0.15	-0.125	-0.17	-0.168	0.123	-0.0279	-0.00212	-0.0472	-0.0453	0.00143468	0.0052018	0.000565336	0.000617755	0.759	0.875	0.84	0.785	FALSE	FALSE	FALSE	FALSE	FALSE	-0.230292	-0.0706341	-0.150463	-0.204512	-0.0448545	-0.124683	-0.249594	-0.0899364
A0A6S8A3A9-mmetsp	A0A6S8A3A9	A0A6S8A3A9	137623	870	17.9353	17.7212	17.6662	17.9699	17.841	17.916	17.9765	18.1169	18.1406	18.0483	18.1894	18.1747	17.9972	18.1138	18.0771	0.135	0.304	0.363	0.288	-0.218	-0.0833	0.0858	0.145	0.0704	0.0748093	0.000851435	0.000195576	0.00126422	0.841	0.857	0.827	0.797	FALSE	FALSE	FALSE	FALSE	FALSE	-0.0157125	0.285195	0.134741	0.153345	0.454253	0.303799	0.212792	0.513699
A0A6S8A3D2-mmetsp	A0A6S8A3D2	A0A6S8A3D2	43294	871	18.8702	18.8501	18.8996	18.846	18.8543	18.8679	19.0282	19.0653	19.058	19.1275	19.1089	19.0871	19.2396	19.2134	19.1666	-0.0172	0.177	0.235	0.333	-0.146	-0.163	0.0317	0.089	0.188	0.457516	3.96884e-06	1.98966e-07	3.75386e-09	0.869	0.755	0.65	0.196	FALSE	FALSE	FALSE	FALSE	FALSE	-0.0660224	0.0315968	-0.0172128	0.128423	0.226042	0.177232	0.185754	0.283373
A0A6S8A3K2-mmetsp	A0A6S8A3K2	A0A6S8A3K2	136539	872	20.5117	20.4922	20.4307	20.3371	20.3468	20.3558	20.1483	20.1168	20.1381	20.0866	20.0774	20.1292	20.1517	20.1804	20.176	-0.132	-0.344	-0.38	-0.309	0.233	0.101	-0.111	-0.147	-0.0759	9.1273e-05	3.48995e-09	1.07619e-09	1.19628e-08	0.661	0.318	0.287	0.278	FALSE	FALSE	FALSE	FALSE	FALSE	-0.181651	-0.0815845	-0.131618	-0.393791	-0.293724	-0.343758	-0.430451	-0.330385
A0A6S8A3L2-mmetsp	A0A6S8A3L2	A0A6S8A3L2	141052	873	19.1881	19.1805	19.2131	19.3494	19.3457	19.2933	19.3107	19.2546	19.246	19.3465	19.3391	19.3633	19.1978	19.1868	19.2129	0.136	0.0765	0.156	0.00525	-0.0746	0.0609	0.00191	0.0811	-0.0694	5.15704e-05	0.00483151	1.35339e-05	0.817336	0.634	0.874	0.783	0.875	FALSE	FALSE	FALSE	FALSE	FALSE	0.0871154	0.18398	0.135547	0.0280981	0.124962	0.0765302	0.107319	0.204183
A0A6S8A3M5-mmetsp	A0A6S8A3M5	A0A6S8A3M5	5525	874	18.2145	18.6968	18.5629	18.0003	17.9901	17.8523	17.9629	17.4764	17.7287	17.8852	17.5944	17.742	18.0354	18.086	18.0808	-0.544	-0.769	-0.751	-0.424	0.497	-0.0463	-0.271	-0.253	0.0735	0.00117347	6.3421e-05	7.87358e-05	0.00642374	0.754	0.82	0.814	0.82	FALSE	FALSE	FALSE	FALSE	FALSE	-0.824605	-0.26294	-0.543773	-1.04952	-0.487853	-0.768685	-1.03166	-0.469998
A0A6S8A3P9-mmetsp	A0A6S8A3P9	A0A6S8A3P9	138994	875	19.0628	19.1279	19.0529	19.0619	19.0376	19.0871	19.214	19.1511	19.1691	19.2496	19.2857	19.2549	19.26	19.2738	19.2983	-0.019	0.0969	0.182	0.196	-0.0913	-0.11	0.00564	0.0909	0.105	0.464017	0.00225451	9.58893e-06	4.53099e-06	0.869	0.867	0.776	0.653	FALSE	FALSE	FALSE	FALSE	FALSE	-0.0737452	0.035713	-0.0190161	0.0421569	0.151615	0.096886	0.127471	0.236929
A0A6S8A417-mmetsp	A0A6S8A417	A0A6S8A417	73199	876	18.1987	17.9645	17.9799	17.9518	17.9026	17.9214	17.7379	17.9896	17.8264	17.7942	17.7429	17.8579	17.9447	18.0879	18.0088	-0.122	-0.196	-0.249	-0.0338	0.12	-0.002	-0.076	-0.129	0.0865	0.104297	0.0153946	0.0037373	0.635989	0.846	0.884	0.858	0.871	FALSE	FALSE	FALSE	FALSE	FALSE	-0.274069	0.0292926	-0.122388	-0.348043	-0.0446816	-0.196363	-0.401024	-0.0976619
A0A6S8A437-mmetsp	A0A6S8A437	A0A6S8A437	69736	877	18.7955	18.9339	18.787	19.1464	19.2418	19.1127	19.1116	19.0042	19.1269	19.0931	19.0275	19.072	19.0525	18.9373	19.0685	0.328	0.242	0.225	0.181	-0.195	0.133	0.0468	0.0301	-0.0146	3.06402e-05	0.000459977	0.000813814	0.0039876	0.607	0.849	0.844	0.814	FALSE	FALSE	FALSE	FALSE	FALSE	0.217202	0.439176	0.328189	0.131122	0.353096	0.242109	0.114426	0.3364
A0A6S8A471-mmetsp	A0A6S8A471	A0A6S8A471	44474	878	19.6829	19.5209	19.4723	19.7274	19.6247	19.673	19.7332	19.8551	19.7856	19.8938	19.9283	19.9477	19.7941	19.8796	19.9419	0.116	0.233	0.365	0.313	-0.205	-0.089	0.0272	0.159	0.108	0.0517577	0.000983112	1.90096e-05	8.0032e-05	0.835	0.858	0.79	0.743	FALSE	FALSE	FALSE	FALSE	FALSE	-0.00103832	0.233642	0.116302	0.115219	0.349899	0.232559	0.24719	0.48187
A0A6S8A473-mmetsp	A0A6S8A473	A0A6S8A473	79115	879	17.2745	17.2768	17.3575	17.2283	17.2145	17.2557	17.2811	17.3047	17.3188	17.329	17.3492	17.2454	17.3135	17.3275	17.2752	-0.0701	-0.00139	0.00495	0.00247	0.0128	-0.0573	0.0114	0.0178	0.0153	0.0402805	0.964501	0.87393	0.936731	0.831	0.915	0.9	0.876	FALSE	FALSE	FALSE	FALSE	FALSE	-0.136475	-0.00365194	-0.0700633	-0.067798	0.0650248	-0.00138658	-0.0614657	0.0713571
A0A6S8A493-mmetsp	A0A6S8A493	A0A6S8A493	43799	880	21.1786	21.1923	21.2081	21.2311	21.2137	21.221	21.1762	21.1543	21.164	21.2783	21.2644	21.2598	21.221	21.2492	21.215	0.0289	-0.0282	0.0745	0.0354	-0.0221	0.0068	-0.0503	0.0524	0.0133	0.107206	0.115782	0.000731111	0.054455	0.846	0.899	0.843	0.845	FALSE	FALSE	FALSE	FALSE	FALSE	-0.00725841	0.0651122	0.0289269	-0.0643515	0.00801907	-0.0281662	0.0383191	0.11069
A0A6S8A4A7-mmetsp	A0A6S8A4A7	A0A6S8A4A7	141182	881	16.8248	16.605	16.8265	16.7478	16.5639	16.6937	16.6595	17.0264	16.785	16.8365	16.9917	16.8024	16.8141	16.8684	16.7773	-0.0836	0.0715	0.125	0.0679	-0.0361	-0.12	0.0354	0.0887	0.0317	0.371379	0.442367	0.190925	0.465675	0.865	0.908	0.888	0.867	FALSE	FALSE	FALSE	FALSE	FALSE	-0.279642	0.112408	-0.083617	-0.124487	0.267562	0.0715373	-0.0712441	0.320805
A0A6S8A4D2-mmetsp	A0A6S8A4D2	A0A6S8A4D2	79367	882	16.0331	16.3072	16.0676	16.413	16.3052	16.2362	16.3615	16.4189	16.3999	16.4122	16.2227	16.3803	16.3899	16.2738	16.4666	0.182	0.257	0.202	0.241	-0.177	0.00561	0.0809	0.0258	0.0642	0.0333224	0.00527204	0.0203835	0.0079403	0.827	0.875	0.872	0.823	FALSE	FALSE	FALSE	FALSE	FALSE	0.0169805	0.347401	0.182191	0.0922812	0.422702	0.257492	0.0372105	0.367632
A0A6S8A4H0-mmetsp	A0A6S8A4H0	A0A6S8A4H0	137735	883	19.7614	19.6665	19.7445	19.6792	19.6297	19.6589	19.6101	19.6539	19.5963	19.6581	19.6612	19.6364	19.6741	19.7604	19.7809	-0.0682	-0.104	-0.0722	0.0143	0.046	-0.0222	-0.058	-0.0262	0.0603	0.0522826	0.00647604	0.041579	0.660035	0.835	0.877	0.877	0.872	FALSE	FALSE	FALSE	FALSE	FALSE	-0.137206	0.000789083	-0.0682084	-0.173031	-0.0350356	-0.104033	-0.141235	-0.0032398
A0A6S8A4J1-mmetsp	A0A6S8A4J1	A0A6S8A4J1	57601	884	18.1997	18.2531	18.3588	18.1649	18.0885	18.0903	18.151	18.2344	18.1358	17.95	17.8441	17.8432	18.0978	18.1315	18.1343	-0.156	-0.0968	-0.391	-0.149	0.159	0.00275	0.0619	-0.233	0.00937	0.00361579	0.0453055	9.84338e-07	0.00479623	0.783	0.892	0.713	0.816	FALSE	FALSE	FALSE	FALSE	FALSE	-0.250328	-0.06155	-0.155939	-0.191153	-0.00237464	-0.0967638	-0.485834	-0.297056
A0A6S8A4L3-mmetsp	A0A6S8A4L3	A0A6S8A4L3	142749	885	19.7798	19.7482	19.8966	19.891	19.8723	19.8554	19.7686	19.766	19.7802	19.8659	19.9238	19.8002	19.6852	19.73	19.6891	0.0647	-0.0366	0.0551	-0.107	0.00472	0.0694	-0.0319	0.0598	-0.102	0.1074	0.344217	0.163989	0.0139536	0.846	0.906	0.887	0.83	FALSE	FALSE	FALSE	FALSE	FALSE	-0.0162802	0.145645	0.0646824	-0.117582	0.0443435	-0.0366191	-0.0258459	0.136079
A0A6S8A4S2-mmetsp	A0A6S8A4S2	A0A6S8A4S2	140893	886	21.1503	21.1479	21.1242	21.0498	21.0521	21.036	21.0941	21.0937	21.1151	21.2122	21.1868	21.2099	21.2349	21.2447	21.2245	-0.0948	-0.0398	0.0622	0.0939	-0.00427	-0.0991	-0.0441	0.0579	0.0896	7.71931e-05	0.0303943	0.00238562	8.44989e-05	0.654	0.889	0.854	0.745	FALSE	FALSE	FALSE	FALSE	FALSE	-0.130235	-0.0594429	-0.0948388	-0.0752457	-0.00445394	-0.0398498	0.0267616	0.0975533
A0A6S8A543-mmetsp	A0A6S8A543	A0A6S8A543	138980	887	20.8915	20.8019	20.8905	20.9715	20.8819	20.9675	21.0233	21.0103	21.0205	20.9889	21.0361	20.9736	20.8398	20.9414	20.8176	0.079	0.157	0.138	0.005	-0.0758	0.00322	0.081	0.0624	-0.0708	0.0528489	0.00108835	0.00270578	0.894223	0.835	0.859	0.856	0.876	FALSE	FALSE	FALSE	FALSE	FALSE	-0.00113837	0.159187	0.0790241	0.0766086	0.236934	0.156771	0.0580751	0.2184
A0A6S8A573-mmetsp	A0A6S8A573	A0A6S8A573	43021	888	19.7702	19.6599	19.6423	19.8382	19.7724	19.8316	19.5057	19.5923	19.5327	19.4268	19.4688	19.4693	19.5574	19.577	19.5827	0.123	-0.147	-0.236	-0.118	0.0756	0.199	-0.0716	-0.16	-0.0428	0.00342439	0.000954539	1.48354e-05	0.00445651	0.782	0.858	0.785	0.816	FALSE	FALSE	FALSE	FALSE	FALSE	0.0492605	0.197272	0.123266	-0.221245	-0.073233	-0.147239	-0.309796	-0.161784
A0A6S8A588-mmetsp	A0A6S8A588	A0A6S8A588	44203	889	20.4329	20.5261	20.458	20.3344	20.3307	20.287	20.2319	20.231	20.2362	20.211	20.1599	20.2204	20.2436	20.217	20.2808	-0.155	-0.239	-0.275	-0.225	0.179	0.024	-0.0604	-0.0963	-0.0463	9.88643e-05	1.34632e-06	2.98457e-07	2.55034e-06	0.665	0.718	0.668	0.629	FALSE	FALSE	FALSE	FALSE	FALSE	-0.214379	-0.0955277	-0.154953	-0.298722	-0.17987	-0.239296	-0.334646	-0.215794
A0A6S8A5D6-mmetsp	A0A6S8A5D6	A0A6S8A5D6	138966	890	20.4347	20.421	20.4254	20.5408	20.5309	20.5139	20.3465	20.3608	20.3481	20.3398	20.3453	20.3664	20.3385	20.3508	20.3574	0.102	-0.0752	-0.0765	-0.0781	0.0257	0.127	-0.0495	-0.0509	-0.0525	3.01523e-05	0.000440397	0.000380981	0.000320871	0.606	0.849	0.835	0.773	FALSE	FALSE	FALSE	FALSE	FALSE	0.0672675	0.135839	0.101553	-0.109476	-0.0409044	-0.0751903	-0.110809	-0.0422376
A0A6S8A5J0-mmetsp	A0A6S8A5J0	A0A6S8A5J0	138203	891	20.7065	20.6585	20.6756	20.8171	20.7713	20.8124	20.7567	20.7698	20.7484	20.839	20.8683	20.8589	20.647	20.7286	20.6817	0.12	0.0781	0.175	0.00559	-0.0758	0.0443	0.00232	0.0994	-0.0702	0.000225253	0.00556626	6.39805e-06	0.813856	0.699	0.875	0.766	0.874	FALSE	FALSE	FALSE	FALSE	FALSE	0.0695293	0.170649	0.120089	0.0275626	0.128682	0.0781225	0.124652	0.225772
A0A6S8A5L5-mmetsp	A0A6S8A5L5	A0A6S8A5L5	44543	892	19.9561	19.9479	19.844	19.7807	19.7993	19.7924	19.8296	19.7907	19.8602	19.8286	19.8459	19.8558	19.8083	19.8234	19.8378	-0.125	-0.0892	-0.0726	-0.0928	0.0759	-0.0492	-0.0132	0.00339	-0.0169	0.000806649	0.00824782	0.0245995	0.00647282	0.743	0.879	0.873	0.82	FALSE	FALSE	FALSE	FALSE	FALSE	-0.186753	-0.0636175	-0.125186	-0.150731	-0.0275947	-0.0891626	-0.134131	-0.0109953
A0A6S8A5M2-mmetsp	A0A6S8A5M2	A0A6S8A5M2	113768	893	18.8687	18.9226	18.7402	18.7222	18.7543	18.7907	18.8583	18.9286	19.0149	18.8266	18.8156	18.8554	19.0296	18.8682	18.9119	-0.0881	0.0901	-0.0113	0.0927	-0.0167	-0.105	0.0734	-0.028	0.076	0.119539	0.111944	0.834039	0.103005	0.848	0.898	0.9	0.851	FALSE	FALSE	FALSE	FALSE	FALSE	-0.202519	0.0263664	-0.0880765	-0.0243056	0.20458	0.0901373	-0.125702	0.103184
A0A6S8A5P0-mmetsp	A0A6S8A5P0	A0A6S8A5P0	138889	894	20.2198	20.2555	20.1363	20.1184	20.1473	20.1377	19.9495	19.9793	19.9896	19.9752	19.9649	20.0281	19.8832	19.8118	19.8421	-0.0694	-0.231	-0.214	-0.358	0.175	0.105	-0.0564	-0.0398	-0.184	0.0423006	6.25346e-06	1.32153e-05	5.62566e-08	0.831	0.768	0.782	0.399	FALSE	FALSE	FALSE	FALSE	FALSE	-0.135879	-0.00283343	-0.0693561	-0.297572	-0.164526	-0.231049	-0.280966	-0.14792
A0A6S8A5P4-mmetsp	A0A6S8A5P4	A0A6S8A5P4	138352	895	19.9293	19.9008	19.9804	19.6093	19.5198	19.5756	19.7571	19.8532	19.6694	19.607	19.6469	19.6411	19.653	19.6778	19.7048	-0.369	-0.177	-0.305	-0.258	0.222	-0.147	0.0449	-0.0834	-0.0365	8.96074e-07	0.000887686	6.43284e-06	3.32416e-05	0.355	0.857	0.766	0.72	FALSE	FALSE	FALSE	FALSE	FALSE	-0.456761	-0.280533	-0.368647	-0.26508	-0.0888525	-0.176966	-0.393302	-0.217075
A0A6S8A5T6-mmetsp	A0A6S8A5T6	A0A6S8A5T6	45721	896	19.0676	19.0766	19.1477	19.1181	19.1595	19.1247	19.1042	19.095	19.0911	19.142	19.1398	19.1373	19.0808	19.0577	19.0374	0.0368	-0.000502	0.0424	-0.0387	-0.00801	0.0288	-0.00851	0.0344	-0.0467	0.128036	0.982599	0.0839977	0.111554	0.849	0.915	0.882	0.852	FALSE	FALSE	FALSE	FALSE	FALSE	-0.0122256	0.0858246	0.0367995	-0.0495267	0.0485235	-0.000501593	-0.00662069	0.0914295
A0A6S8A5Y8-mmetsp	A0A6S8A5Y8	A0A6S8A5Y8	139787	897	19.7515	19.9158	19.8553	19.6597	19.6817	19.7475	19.8228	19.737	19.7384	19.7795	19.7049	19.7331	19.6887	19.7057	19.6424	-0.145	-0.0748	-0.102	-0.162	0.0966	-0.048	0.0218	-0.0051	-0.0653	0.00434659	0.09528	0.029875	0.00200876	0.787	0.897	0.875	0.804	FALSE	FALSE	FALSE	FALSE	FALSE	-0.234575	-0.054573	-0.144574	-0.164818	0.0151841	-0.0748169	-0.191715	-0.011713
A0A6S8A5Z3-mmetsp	A0A6S8A5Z3	A0A6S8A5Z3	47581	898	17.6344	17.6727	17.6583	17.6103	17.6454	17.6546	17.522	17.4639	17.5386	17.5715	17.5343	17.5129	17.6116	17.6171	17.7119	-0.0183	-0.147	-0.116	-0.00828	0.0578	0.0395	-0.0891	-0.0577	0.0495	0.55247	0.000354988	0.00225664	0.78714	0.872	0.846	0.854	0.874	FALSE	FALSE	FALSE	FALSE	FALSE	-0.0836105	0.0469512	-0.0183297	-0.212227	-0.0816648	-0.146946	-0.180831	-0.0502692
A0A6S8A628-mmetsp	A0A6S8A628	A0A6S8A628	138958	899	17.732	17.4595	17.5958	17.3198	17.2516	17.3099	17.1676	17.2086	17.1956	16.9505	17.1101	17.0412	16.9532	17.0884	16.9788	-0.302	-0.405	-0.562	-0.589	0.372	0.0696	-0.0336	-0.19	-0.217	0.000313162	2.16531e-05	7.55848e-07	4.54324e-07	0.711	0.799	0.704	0.54	FALSE	FALSE	FALSE	FALSE	FALSE	-0.434186	-0.169836	-0.302011	-0.537339	-0.272989	-0.405164	-0.694016	-0.429666
A0A6S8A6F9-mmetsp	A0A6S8A6F9	A0A6S8A6F9	37642	900	19.9905	19.992	19.9419	19.6789	19.7295	19.68	19.6861	19.6497	19.6755	19.6246	19.644	19.5784	19.6871	19.6648	19.7975	-0.279	-0.304	-0.359	-0.258	0.24	-0.0386	-0.0643	-0.119	-0.0183	1.93031e-06	7.56577e-07	1.24131e-07	4.239e-06	0.418	0.695	0.627	0.65	FALSE	FALSE	FALSE	FALSE	FALSE	-0.350255	-0.207049	-0.278652	-0.375943	-0.232737	-0.30434	-0.430713	-0.287506
A0A6S8A6G0-mmetsp	A0A6S8A6G0	A0A6S8A6G0	48225	901	19.3305	19.2323	19.3136	19.1416	19.1258	19.1378	18.9423	18.9653	18.9524	19.0046	19.0722	19.0094	18.9924	19.0139	19.0028	-0.157	-0.339	-0.263	-0.289	0.21	0.0526	-0.129	-0.0537	-0.0794	5.63075e-05	1.71577e-08	2.86261e-07	1.02404e-07	0.639	0.458	0.666	0.443	FALSE	FALSE	FALSE	FALSE	FALSE	-0.213744	-0.100426	-0.157085	-0.395488	-0.28217	-0.338829	-0.320067	-0.206749
A0A6S8A6L8-mmetsp	A0A6S8A6L8	A0A6S8A6L8	137211	902	18.4031	18.3784	18.5422	18.4406	18.3902	18.4255	18.3887	18.4196	18.3723	18.4647	18.4921	18.3855	18.4419	18.5453	18.5193	-0.0225	-0.0477	0.00622	0.0609	0.000602	-0.0219	-0.0471	0.00682	0.0615	0.609159	0.286533	0.886854	0.179642	0.874	0.905	0.9	0.857	FALSE	FALSE	FALSE	FALSE	FALSE	-0.115592	0.0706697	-0.0224613	-0.140841	0.045421	-0.04771	-0.0869122	0.0993498
A0A6S8A6Q5-mmetsp	A0A6S8A6Q5	A0A6S8A6Q5	44336	903	16.0532	16.0606	16.2501	15.6783	15.9855	15.9162	15.7491	15.7531	15.832	15.8132	15.7237	15.5658	16.1229	15.9055	15.9258	-0.261	-0.343	-0.42	-0.137	0.232	-0.029	-0.111	-0.188	0.0957	0.0124621	0.00226809	0.000486053	0.15117	0.809	0.867	0.838	0.855	FALSE	FALSE	FALSE	FALSE	FALSE	-0.455358	-0.0672628	-0.26131	-0.537273	-0.149178	-0.343226	-0.614493	-0.226398
A0A6S8A6U3-mmetsp	A0A6S8A6U3	A0A6S8A6U3	41917	904	17.1429	17.2284	17.1174	17.5613	17.6085	17.4751	17.5997	17.4752	17.6664	17.3854	17.378	17.4328	17.4509	17.4789	17.4299	0.385	0.418	0.236	0.29	-0.266	0.12	0.152	-0.03	0.0245	3.01055e-06	1.29898e-06	0.000316852	4.97748e-05	0.453	0.717	0.833	0.731	FALSE	FALSE	FALSE	FALSE	FALSE	0.282048	0.488718	0.385383	0.314183	0.520853	0.417518	0.13245	0.339121
A0A6S8A6Z3-mmetsp	A0A6S8A6Z3	A0A6S8A6Z3	137356	905	18.9595	19.136	19.1836	18.7552	18.853	18.8354	18.7986	18.5443	18.6035	18.5539	18.5265	18.5032	18.6171	18.5772	18.5226	-0.278	-0.444	-0.565	-0.521	0.362	0.0832	-0.0825	-0.203	-0.159	0.00108223	1.8115e-05	1.55796e-06	3.6629e-06	0.751	0.795	0.728	0.644	FALSE	FALSE	FALSE	FALSE	FALSE	-0.420773	-0.13619	-0.278481	-0.586521	-0.301938	-0.444229	-0.707417	-0.422834
A0A6S8A705-mmetsp	A0A6S8A705	A0A6S8A705	81967	906	12.4068	12.8351	12.7396	13.1201	13.0811	12.7187	12.3295	12.5566	12.5888	12.7283	12.2917	12.6161	12.8677	12.7077	12.8087	0.313	-0.169	-0.115	0.134	-0.0326	0.28	-0.201	-0.148	0.102	0.045389	0.251669	0.427524	0.357502	0.833	0.904	0.894	0.865	FALSE	FALSE	FALSE	FALSE	FALSE	0.00753685	0.618076	0.312806	-0.474126	0.136413	-0.168856	-0.420431	0.190107
A0A6S8A724-mmetsp	A0A6S8A724	A0A6S8A724	140597	907	17.4313	17.8101	17.5522	17.7188	17.6128	17.5725	17.6798	17.6095	17.8472	17.5215	17.4337	17.4875	17.5792	17.5022	17.5743	0.0369	0.114	-0.117	-0.046	0.00234	0.0392	0.117	-0.115	-0.0436	0.666746	0.196008	0.186613	0.592296	0.875	0.902	0.888	0.87	FALSE	FALSE	FALSE	FALSE	FALSE	-0.144955	0.218707	0.0368759	-0.0674952	0.296167	0.114336	-0.298797	0.0648654
A0A6S8A799-mmetsp	A0A6S8A799	A0A6S8A799	137262	908	19.5893	19.5973	19.5391	19.5975	19.6177	19.6364	19.6669	19.654	19.656	19.6355	19.6479	19.6794	19.5611	19.5586	19.5529	0.042	0.0837	0.079	-0.0177	-0.0374	0.00459	0.0463	0.0416	-0.0551	0.0569285	0.00121669	0.00185914	0.392778	0.836	0.861	0.852	0.866	FALSE	FALSE	FALSE	FALSE	FALSE	-0.00144822	0.0854505	0.0420011	0.0402775	0.127176	0.0837269	0.0355829	0.122482
A0A6S8A7F5-mmetsp	A0A6S8A7F5	A0A6S8A7F5	6332	909	15.423	15.294	15.2854	15.3033	15.2425	15.232	15.1312	15.3246	15.3013	15.222	15.2431	15.2962	15.4432	15.2727	15.2755	-0.0749	-0.0818	-0.0803	-0.00365	0.0481	-0.0267	-0.0337	-0.0322	0.0445	0.225196	0.187695	0.19501	0.951306	0.858	0.902	0.888	0.877	FALSE	FALSE	FALSE	FALSE	FALSE	-0.202332	0.052617	-0.0748577	-0.209259	0.0456907	-0.0817839	-0.207823	0.0471258
A0A6S8A7H0-mmetsp	A0A6S8A7H0	A0A6S8A7H0	138699	910	17.1469	17.1583	17.3757	17.0539	17.1259	17.2455	17.596	17.4821	17.296	17.3294	17.2936	17.2277	17.3908	17.3872	17.3693	-0.0852	0.231	0.0566	0.155	-0.0716	-0.157	0.159	-0.015	0.0839	0.287386	0.0105961	0.47402	0.0648069	0.862	0.881	0.895	0.847	FALSE	FALSE	FALSE	FALSE	FALSE	-0.251853	0.0814314	-0.0852108	0.0644151	0.3977	0.231057	-0.110058	0.223226
A0A6S8A7N1-mmetsp	A0A6S8A7N1	A0A6S8A7N1	48742	911	18.0413	17.9866	18.1874	17.9995	18.1245	18.1983	18.2727	18.1901	18.2221	18.6349	18.6315	18.4434	18.5339	18.4938	18.3705	0.0357	0.157	0.498	0.394	-0.217	-0.181	-0.0604	0.281	0.177	0.615182	0.0427014	1.01614e-05	9.47521e-05	0.874	0.892	0.777	0.747	FALSE	FALSE	FALSE	FALSE	FALSE	-0.114823	0.186188	0.0356827	0.00605041	0.307061	0.156556	0.347651	0.648661
A0A6S8A7V2-mmetsp	A0A6S8A7V2	A0A6S8A7V2	71940	912	17.2297	17.5281	17.4198	17.2737	17.2791	17.1973	17.2853	17.1502	17.1613	17.1977	17.0771	17.1538	17.2848	17.2469	17.4308	-0.143	-0.194	-0.25	-0.0717	0.132	-0.011	-0.0621	-0.118	0.0598	0.0661141	0.0176963	0.0040295	0.329634	0.839	0.885	0.859	0.864	FALSE	FALSE	FALSE	FALSE	FALSE	-0.296197	0.0110767	-0.14256	-0.347249	-0.0399749	-0.193612	-0.403321	-0.0960471
A0A6S8A802-mmetsp	A0A6S8A802	A0A6S8A802	7860	913	15.7305	15.9292	15.4724	15.9695	15.8214	15.9645	15.7982	15.8074	16.1353	15.7039	15.7078	15.7636	15.8275	15.7301	15.8034	0.208	0.203	0.0144	0.0763	-0.1	0.107	0.103	-0.0859	-0.024	0.072731	0.0788051	0.894124	0.484432	0.84	0.896	0.9	0.868	FALSE	FALSE	FALSE	FALSE	FALSE	-0.0223256	0.437837	0.207756	-0.0271836	0.432979	0.202898	-0.215712	0.244451
A0A6S8A8A9-mmetsp	A0A6S8A8A9	A0A6S8A8A9	42185	914	19.8636	19.8959	19.8705	19.857	19.8781	19.8937	20.102	19.994	20.0613	20.1783	20.1714	20.17	20.0538	20.1063	20.0452	-0.000377	0.176	0.297	0.192	-0.133	-0.133	0.0431	0.164	0.0591	0.988888	2.29109e-05	9.43767e-08	9.70666e-06	0.882	0.8	0.613	0.682	FALSE	FALSE	FALSE	FALSE	FALSE	-0.0580672	0.0573134	-0.000376915	0.118125	0.233506	0.175816	0.238862	0.354243
A0A6S8A8C6-mmetsp	A0A6S8A8C6	A0A6S8A8C6	136096	915	19.1572	19.0036	19.2409	19.2947	19.3592	19.4561	19.2587	19.41	19.2403	19.3026	19.3261	19.2185	19.1779	19.1455	19.0655	0.236	0.169	0.149	-0.00424	-0.11	0.126	0.0592	0.0386	-0.114	0.00323414	0.0223032	0.0400274	0.948675	0.78	0.887	0.877	0.877	FALSE	FALSE	FALSE	FALSE	FALSE	0.0955585	0.376663	0.236111	0.0285217	0.309626	0.169074	0.00795305	0.289057
A0A6S8A8D0-mmetsp	A0A6S8A8D0	A0A6S8A8D0	133798	916	18.8524	18.911	18.9339	18.8215	18.8422	18.8009	18.7472	18.7532	18.7225	18.7311	18.7342	18.7183	18.7701	18.7702	18.8034	-0.0776	-0.158	-0.171	-0.118	0.105	0.0274	-0.0532	-0.0663	-0.0129	0.00462944	1.24924e-05	5.60614e-06	0.000194128	0.789	0.786	0.763	0.763	FALSE	FALSE	FALSE	FALSE	FALSE	-0.126373	-0.0288153	-0.077594	-0.206917	-0.10936	-0.158139	-0.220028	-0.122471
A0A6S8A8F8-mmetsp	A0A6S8A8F8	A0A6S8A8F8	45705	917	18.1401	18.1094	18.1825	17.8983	17.8784	17.842	17.8278	17.942	17.8101	17.7133	17.7518	17.7707	17.849	17.7859	17.8236	-0.271	-0.284	-0.399	-0.325	0.256	-0.0154	-0.0284	-0.143	-0.0688	4.18455e-06	2.58491e-06	6.52649e-08	6.29547e-07	0.478	0.742	0.593	0.559	FALSE	FALSE	FALSE	FALSE	FALSE	-0.346208	-0.19609	-0.271149	-0.359121	-0.209003	-0.284062	-0.473849	-0.323731
A0A6S8A8G5-mmetsp	A0A6S8A8G5	A0A6S8A8G5	82756	918	18.5526	18.5648	18.5191	18.4347	18.4494	18.4321	18.4218	18.4536	18.3957	18.29	18.3435	18.3547	18.319	18.3123	18.3536	-0.107	-0.122	-0.216	-0.217	0.132	0.0256	0.0106	-0.0837	-0.0848	0.000567101	0.000188542	6.63544e-07	6.28794e-07	0.732	0.837	0.699	0.559	FALSE	FALSE	FALSE	FALSE	FALSE	-0.156999	-0.0565452	-0.106772	-0.172004	-0.07155	-0.121777	-0.266332	-0.165878
A0A6S8A8H2-mmetsp	A0A6S8A8H2	A0A6S8A8H2	137601	919	16.5367	16.7077	16.7283	16.7633	16.7977	16.7536	17.0081	16.8748	16.9227	17.048	17.0455	16.9925	16.9347	16.9138	16.9425	0.114	0.278	0.371	0.273	-0.207	-0.0931	0.0705	0.164	0.0657	0.0281132	5.30633e-05	3.01097e-06	6.25093e-05	0.824	0.817	0.747	0.737	FALSE	FALSE	FALSE	FALSE	FALSE	0.0144603	0.213461	0.113961	0.178123	0.377124	0.277624	0.271576	0.470577
A0A6S8A8L9-mmetsp	A0A6S8A8L9	A0A6S8A8L9	46999	920	18.1967	18.1713	18.0501	18.317	18.3637	18.2464	17.9794	18.04	18.0634	17.9174	17.8476	18.0697	18.0488	18.144	18.0953	0.17	-0.112	-0.194	-0.0433	0.036	0.206	-0.0758	-0.159	-0.00734	0.0101321	0.0680059	0.00442851	0.452415	0.805	0.895	0.86	0.867	FALSE	FALSE	FALSE	FALSE	FALSE	0.0482706	0.291102	0.169686	-0.233185	0.00964692	-0.111769	-0.315891	-0.0730595
A0A6S8A8X6-mmetsp	A0A6S8A8X6	A0A6S8A8X6	46564	921	18.8599	18.8543	18.878	18.666	18.5661	18.6639	18.6215	18.8263	18.6111	18.7539	18.6864	18.7309	18.8687	18.8572	18.926	-0.232	-0.178	-0.14	0.0199	0.106	-0.126	-0.0717	-0.0343	0.126	0.000513391	0.00367042	0.0149803	0.695177	0.728	0.872	0.87	0.872	FALSE	FALSE	FALSE	FALSE	FALSE	-0.33992	-0.124246	-0.232083	-0.285591	-0.0699167	-0.177754	-0.248165	-0.0324913
A0A6S8A902-mmetsp	A0A6S8A902	A0A6S8A902	44539	922	20.6269	20.6611	20.6787	20.5602	20.6046	20.5252	20.7674	20.7639	20.7759	21.0944	21.0711	21.1005	21.0002	20.9498	20.9989	-0.0922	0.113	0.433	0.327	-0.156	-0.249	-0.0429	0.277	0.171	0.00201882	0.000409814	3.16232e-10	8.15652e-09	0.768	0.848	0.195	0.248	FALSE	FALSE	FALSE	FALSE	FALSE	-0.143548	-0.0409448	-0.0922464	0.0621937	0.164797	0.113495	0.381787	0.48439
A0A6S8A926-mmetsp	A0A6S8A926	A0A6S8A926	140813	923	19.1604	19.2306	19.0797	18.9954	18.9672	18.9901	18.779	18.7651	18.8163	18.8878	18.8443	18.9005	18.8427	18.854	18.89	-0.173	-0.37	-0.279	-0.295	0.223	0.0507	-0.147	-0.056	-0.0713	0.000191291	8.51325e-08	1.80525e-06	1.02811e-06	0.693	0.578	0.733	0.585	FALSE	FALSE	FALSE	FALSE	FALSE	-0.244026	-0.101342	-0.172684	-0.441479	-0.298794	-0.370136	-0.350753	-0.208068
A0A6S8A931-mmetsp	A0A6S8A931	A0A6S8A931	46235	924	19.0868	19.0771	19.168	19.0552	19.0649	19.0773	18.9567	19.0833	18.9889	19.0356	19.0434	19.0004	19.0795	19.0183	18.9854	-0.0448	-0.101	-0.0841	-0.0829	0.0626	0.0178	-0.0384	-0.0216	-0.0203	0.229802	0.0144663	0.0349177	0.0372383	0.858	0.883	0.876	0.841	FALSE	FALSE	FALSE	FALSE	FALSE	-0.121918	0.032303	-0.0448074	-0.178118	-0.0238969	-0.101007	-0.16124	-0.00701933
A0A6S8A981-mmetsp	A0A6S8A981	A0A6S8A981	141801	925	18.2129	18.208	18.2989	18.1914	18.2149	18.2302	18.3491	18.3461	18.347	18.6652	18.6432	18.6271	18.6685	18.6658	18.6156	-0.0278	0.107	0.405	0.41	-0.179	-0.207	-0.0716	0.226	0.231	0.297108	0.00118613	1.74355e-09	1.52131e-09	0.862	0.86	0.328	0.146	FALSE	FALSE	FALSE	FALSE	FALSE	-0.0833624	0.0277389	-0.0278118	0.0518583	0.16296	0.107409	0.349668	0.460769
A0A6S8A9B7-mmetsp	A0A6S8A9B7	A0A6S8A9B7	106669	926	18.0773	18.0422	17.8625	17.9313	17.8153	17.7812	17.7063	17.7287	17.7345	17.6663	17.7261	17.821	17.7807	17.7305	17.8394	-0.151	-0.271	-0.256	-0.21	0.178	0.0264	-0.0931	-0.0784	-0.0327	0.0222139	0.000511102	0.000795412	0.00332126	0.82	0.851	0.844	0.812	FALSE	FALSE	FALSE	FALSE	FALSE	-0.277215	-0.0256497	-0.151432	-0.396636	-0.145071	-0.270854	-0.381995	-0.13043
A0A6S8A9F4-mmetsp	A0A6S8A9F4	A0A6S8A9F4	140454	927	18.504	18.4894	18.4412	18.2419	18.2257	18.204	18.2342	18.2312	18.2581	18.1953	18.2243	18.2096	18.3085	18.3466	18.4004	-0.254	-0.237	-0.268	-0.126	0.177	-0.0771	-0.0598	-0.0912	0.0509	2.67067e-07	5.73697e-07	1.4708e-07	0.000271228	0.253	0.683	0.636	0.77	FALSE	FALSE	FALSE	FALSE	FALSE	-0.308641	-0.199938	-0.25429	-0.29138	-0.182677	-0.237028	-0.322798	-0.214095
A0A6S8A9F9-mmetsp	A0A6S8A9F9	A0A6S8A9F9	36118	928	18.6563	18.6811	18.5979	18.5998	18.6386	18.7124	18.8285	18.7303	18.8905	18.889	18.8779	18.8585	18.9096	18.9162	18.8845	0.00514	0.171	0.23	0.258	-0.133	-0.128	0.0383	0.0971	0.125	0.897119	0.000845942	6.86386e-05	2.29025e-05	0.881	0.857	0.812	0.709	FALSE	FALSE	FALSE	FALSE	FALSE	-0.0796114	0.0898966	0.00514262	0.0865257	0.256034	0.17128	0.145255	0.314763
A0A6S8A9I5-mmetsp	A0A6S8A9I5	A0A6S8A9I5	140559	929	18.5252	18.4108	18.5288	18.1839	18.1408	18.0833	18.3086	18.3007	18.1897	18.1004	18.2955	18.1647	18.2958	18.2744	18.436	-0.352	-0.222	-0.301	-0.153	0.206	-0.147	-0.0162	-0.0957	0.0528	5.3835e-05	0.00239488	0.000218544	0.0217563	0.636	0.868	0.828	0.835	FALSE	FALSE	FALSE	FALSE	FALSE	-0.478729	-0.225825	-0.352277	-0.348386	-0.0954826	-0.221934	-0.427854	-0.174951
A0A6S8A9K8-mmetsp	A0A6S8A9K8	A0A6S8A9K8	137706	930	13.9449	13.794	13.8725	14.381	14.1439	13.9433	13.6698	13.8795	13.8468	14.0443	13.8929	13.9586	13.5868	13.8527	13.8617	0.286	-0.0718	0.0948	-0.103	-0.041	0.245	-0.113	0.0538	-0.144	0.0174731	0.50242	0.379238	0.339031	0.816	0.909	0.893	0.864	FALSE	FALSE	FALSE	FALSE	FALSE	0.0595309	0.511677	0.285604	-0.297887	0.154259	-0.0718137	-0.131265	0.32088
A0A6S8A9L9-mmetsp	A0A6S8A9L9	A0A6S8A9L9	141030	931	17.0246	16.929	16.9417	16.5707	16.6167	16.69	16.1792	16.305	16.2835	16.5268	16.5744	16.4629	16.45	16.3548	16.3752	-0.339	-0.709	-0.444	-0.572	0.413	0.0735	-0.296	-0.031	-0.159	5.9415e-06	1.739e-09	3.48967e-07	2.06972e-08	0.503	0.256	0.674	0.321	FALSE	FALSE	FALSE	FALSE	FALSE	-0.436492	-0.242097	-0.339294	-0.806372	-0.611977	-0.709175	-0.540951	-0.346556
A0A6S8A9Q4-mmetsp	A0A6S8A9Q4	A0A6S8A9Q4	141113	932	19.2424	19.2632	19.1896	19.3626	19.4577	19.4034	19.5685	19.4831	19.5198	19.7743	19.7606	19.8162	19.6302	19.6022	19.6503	0.176	0.292	0.552	0.396	-0.283	-0.107	0.00885	0.269	0.113	9.26869e-05	5.84723e-07	4.2785e-10	1.99808e-08	0.662	0.684	0.215	0.318	FALSE	FALSE	FALSE	FALSE	FALSE	0.109098	0.243278	0.176188	0.224974	0.359154	0.292064	0.484881	0.619061
A0A6S8A9T4-mmetsp	A0A6S8A9T4	A0A6S8A9T4	83784	933	20.5958	20.6482	20.5923	20.9068	20.8802	20.8245	20.6212	20.5425	20.6003	20.4849	20.4935	20.5339	20.531	20.5511	20.5587	0.258	-0.0241	-0.108	-0.0652	-0.0122	0.246	-0.0363	-0.12	-0.0774	6.81762e-07	0.400993	0.00205091	0.0361212	0.332	0.908	0.853	0.84	FALSE	FALSE	FALSE	FALSE	FALSE	0.19819	0.318606	0.258398	-0.0842896	0.0361269	-0.0240813	-0.16823	-0.0478137
A0A6S8A9W8-mmetsp	A0A6S8A9W8	A0A6S8A9W8	52020	934	20.6935	20.72	20.6939	20.7093	20.7155	20.7197	20.7326	20.7483	20.7291	20.7207	20.7262	20.711	20.7043	20.7044	20.6998	0.0123	0.0342	0.0168	0.000342	-0.0127	-0.000395	0.0214	0.00408	-0.0124	0.433004	0.0440967	0.290474	0.982427	0.868	0.892	0.891	0.877	FALSE	FALSE	FALSE	FALSE	FALSE	-0.0207639	0.0454341	0.0123351	0.00106036	0.0672583	0.0341593	-0.0162874	0.0499105
A0A6S8A9Z7-mmetsp	A0A6S8A9Z7	A0A6S8A9Z7	137824	935	18.3556	18.4493	18.5814	18.775	18.7769	18.7666	18.999	18.9988	18.9254	19.1667	19.1495	19.0547	19.0126	18.925	18.9829	0.311	0.512	0.662	0.511	-0.399	-0.0885	0.113	0.262	0.112	3.62972e-05	2.06585e-07	1.16965e-08	2.10581e-07	0.616	0.632	0.481	0.492	FALSE	FALSE	FALSE	FALSE	FALSE	0.203782	0.417733	0.310758	0.405363	0.619314	0.512339	0.554611	0.768562
A0A6S8AA02-mmetsp	A0A6S8AA02	A0A6S8AA02	137326	936	18.2643	18.2788	18.1184	17.9125	17.8649	17.8633	17.9653	18.0158	18.0027	17.9215	17.9176	18.0091	17.9002	17.9855	17.9998	-0.34	-0.226	-0.271	-0.259	0.219	-0.121	-0.0067	-0.0519	-0.0395	3.63308e-06	0.000184076	3.48209e-05	5.41629e-05	0.467	0.837	0.801	0.734	FALSE	FALSE	FALSE	FALSE	FALSE	-0.433173	-0.247356	-0.340264	-0.31879	-0.132972	-0.225881	-0.363984	-0.178166
A0A6S8AA57-mmetsp	A0A6S8AA57	A0A6S8AA57	139498	937	20.2493	20.2373	20.2575	20.1655	20.1277	20.1306	20.0211	20.023	20.0021	20.1847	20.18	20.1873	20.2438	20.2899	20.2697	-0.107	-0.233	-0.064	0.0197	0.0767	-0.03	-0.156	0.0127	0.0965	6.08183e-05	1.6818e-08	0.00366076	0.290055	0.642	0.457	0.858	0.862	FALSE	FALSE	FALSE	FALSE	FALSE	-0.145608	-0.0679417	-0.106775	-0.271471	-0.193805	-0.232638	-0.10287	-0.0252032
A0A6S8AA98-mmetsp	A0A6S8AA98	A0A6S8AA98	140612	938	15.8619	16.1014	16.2675	15.7003	15.6676	15.6562	15.3862	15.3215	15.226	15.478	15.2563	15.2284	15.4433	15.5103	15.2809	-0.402	-0.766	-0.756	-0.665	0.518	0.116	-0.248	-0.238	-0.148	0.00116805	3.38043e-06	3.85428e-06	1.39998e-05	0.754	0.75	0.754	0.694	FALSE	FALSE	FALSE	FALSE	FALSE	-0.609896	-0.194645	-0.40227	-0.973345	-0.558094	-0.765719	-0.96368	-0.548429
A0A6S8AAA3-mmetsp	A0A6S8AAA3	A0A6S8AAA3	138787	939	20.1931	20.1138	20.1141	20.1427	20.1857	20.1621	20.1354	20.192	20.1826	20.3058	20.319	20.3233	20.2235	20.1626	20.1977	0.0232	0.0296	0.176	0.0543	-0.0566	-0.0334	-0.0269	0.119	-0.0023	0.39038	0.276625	1.92594e-05	0.0588586	0.866	0.905	0.79	0.846	FALSE	FALSE	FALSE	FALSE	FALSE	-0.033451	0.0798151	0.0231821	-0.0269862	0.0862799	0.0296468	0.119069	0.232335
A0A6S8AAA5-mmetsp	A0A6S8AAA5	A0A6S8AAA5	41645	940	18.0316	17.9266	17.963	18.0866	18.0438	18.0868	18.4657	18.4719	18.375	18.5122	18.581	18.597	18.4438	18.4898	18.4987	0.0987	0.464	0.59	0.504	-0.331	-0.233	0.133	0.258	0.173	0.0147204	1.27511e-08	7.94183e-10	4.94319e-09	0.813	0.433	0.261	0.211	FALSE	FALSE	FALSE	FALSE	FALSE	0.0230922	0.174212	0.0986521	0.38822	0.53934	0.46378	0.514099	0.665219
A0A6S8AAB1-mmetsp	A0A6S8AAB1	A0A6S8AAB1	81669	941	19.8053	19.7542	19.768	19.8395	19.8421	19.911	19.8796	19.8574	19.8069	19.9607	19.9515	19.9611	19.8361	19.8707	19.8699	0.0883	0.0721	0.182	0.083	-0.0851	0.00325	-0.013	0.0968	-0.00204	0.00437698	0.0144597	1.0327e-05	0.00645868	0.787	0.883	0.777	0.82	FALSE	FALSE	FALSE	FALSE	FALSE	0.0332867	0.143392	0.0883395	0.0170674	0.127173	0.0721202	0.126871	0.236977
A0A6S8AAC8-mmetsp	A0A6S8AAC8	A0A6S8AAC8	137992	942	19.5019	19.3873	19.3544	19.2187	19.1846	19.2104	19.0887	19.2176	19.1274	19.0832	19.0845	19.1169	19.1056	19.1098	19.1482	-0.21	-0.27	-0.32	-0.293	0.219	0.0086	-0.0514	-0.101	-0.0747	0.000131078	1.22232e-05	2.1821e-06	5.31027e-06	0.677	0.786	0.738	0.659	FALSE	FALSE	FALSE	FALSE	FALSE	-0.293083	-0.126879	-0.209981	-0.353107	-0.186903	-0.270005	-0.402743	-0.236539
A0A6S8AAG3-mmetsp	A0A6S8AAG3	A0A6S8AAG3	42290	943	21.6177	21.6384	21.637	21.6053	21.5856	21.5905	21.5334	21.5531	21.5586	21.8405	21.8203	21.8248	21.7244	21.7192	21.7094	-0.0373	-0.0827	0.197	0.0866	-0.0328	-0.0701	-0.116	0.165	0.0538	0.035517	0.000196724	2.62778e-08	0.000131506	0.828	0.838	0.537	0.755	FALSE	FALSE	FALSE	FALSE	FALSE	-0.0715442	-0.00297417	-0.0372592	-0.117005	-0.0484347	-0.0827197	0.163192	0.231762
A0A6S8AAI9-mmetsp	A0A6S8AAI9	A0A6S8AAI9	142681	944	17.2965	17.3233	17.453	17.4373	17.3283	17.4608	17.3937	17.3847	17.2678	17.4127	17.4732	17.3727	17.2611	17.317	17.2738	0.0512	-0.00885	0.0619	-0.0736	-0.00614	0.0451	-0.015	0.0558	-0.0798	0.318108	0.860145	0.231595	0.16002	0.863	0.914	0.889	0.856	FALSE	FALSE	FALSE	FALSE	FALSE	-0.055831	0.158265	0.0512169	-0.115901	0.0981945	-0.00885335	-0.045098	0.168998
A0A6S8AAZ9-mmetsp	A0A6S8AAZ9	A0A6S8AAZ9	45134	945	20.5514	20.5344	20.5573	20.6219	20.6454	20.6075	20.6948	20.6792	20.6915	20.6375	20.6357	20.6789	20.5789	20.5548	20.5499	0.0773	0.141	0.103	0.0135	-0.0669	0.0103	0.0739	0.0361	-0.0534	0.00121571	5.57864e-06	0.000113115	0.476486	0.755	0.765	0.819	0.868	FALSE	FALSE	FALSE	FALSE	FALSE	0.037167	0.117337	0.077252	0.100711	0.180881	0.140796	0.062886	0.143056
A0A6S8AB04-mmetsp	A0A6S8AB04	A0A6S8AB04	44303	946	20.4139	20.4005	20.3853	20.315	20.2031	20.2794	20.1384	20.1701	20.1413	20.1017	20.1277	20.1123	20.1215	20.1801	20.1738	-0.134	-0.25	-0.286	-0.241	0.182	0.0482	-0.0677	-0.104	-0.0592	0.000322019	7.64443e-07	1.76365e-07	1.106e-06	0.712	0.696	0.644	0.589	FALSE	FALSE	FALSE	FALSE	FALSE	-0.192892	-0.0751804	-0.134036	-0.308773	-0.191062	-0.249918	-0.34481	-0.227098
A0A6S8AB61-mmetsp	A0A6S8AB61	A0A6S8AB61	48830	947	16.2958	16.0582	16.8849	16.0109	16.0624	14.7682	16.0895	16.0305	15.9881	15.8985	16.1041	15.8766	16.1072	16.0734	16.3128	-0.799	-0.377	-0.453	-0.248	0.376	-0.424	-0.00139	-0.0777	0.127	0.0166506	0.214808	0.141237	0.404995	0.815	0.903	0.886	0.866	FALSE	FALSE	FALSE	FALSE	FALSE	-1.42578	-0.172474	-0.799129	-1.00359	0.249723	-0.376932	-1.07986	0.173453
A0A6S8AB69-mmetsp	A0A6S8AB69	A0A6S8AB69	42377	948	17.8116	17.8337	17.6899	18.0668	17.9226	18.0178	18.1822	18.2944	18.2053	18.2284	18.2028	18.297	18.2128	18.2766	18.3518	0.224	0.449	0.464	0.502	-0.328	-0.104	0.121	0.136	0.174	0.000866536	1.30881e-06	9.13307e-07	3.93278e-07	0.745	0.717	0.711	0.531	FALSE	FALSE	FALSE	FALSE	FALSE	0.112808	0.335167	0.223988	0.337714	0.560073	0.448893	0.353141	0.575501
A0A6S8AB87-mmetsp	A0A6S8AB87	A0A6S8AB87	76108	949	16.6377	17.0145	16.7698	17.1163	17.0463	16.9689	17.3807	17.2092	17.3599	17.218	17.1672	17.2527	17.3681	17.3195	17.3714	0.236	0.509	0.405	0.546	-0.339	-0.103	0.17	0.066	0.206	0.0101679	2.60187e-05	0.000210598	1.32452e-05	0.805	0.803	0.828	0.692	FALSE	FALSE	FALSE	FALSE	FALSE	0.0671688	0.40581	0.23649	0.339952	0.678594	0.509273	0.235998	0.574639
A0A6S8AB99-mmetsp	A0A6S8AB99	A0A6S8AB99	45451	950	21.8456	21.8071	21.8304	21.7568	21.7381	21.7264	21.8766	21.8843	21.9546	22.0414	22.0316	22.0304	21.9592	22.002	21.9393	-0.0873	0.0775	0.207	0.139	-0.0672	-0.154	0.0103	0.14	0.0719	0.00325477	0.00695339	1.53867e-06	7.81825e-05	0.78	0.877	0.728	0.743	FALSE	FALSE	FALSE	FALSE	FALSE	-0.139265	-0.0352697	-0.0872675	0.0254917	0.129487	0.0774895	0.154761	0.258756
A0A6S8ABA4-mmetsp	A0A6S8ABA4	A0A6S8ABA4	74618	951	17.0547	17.1325	17.2318	17.1676	17.3068	17.2136	17.1957	17.1851	17.1566	17.2227	17.1376	17.1467	17.1984	17.1161	17.0897	0.0896	0.0395	0.0293	-0.00493	-0.0307	0.0589	0.00877	-0.00139	-0.0356	0.0823591	0.420497	0.547237	0.918774	0.842	0.908	0.896	0.876	FALSE	FALSE	FALSE	FALSE	FALSE	-0.0133727	0.192647	0.0896374	-0.0635395	0.142481	0.0394706	-0.0736989	0.132321
A0A6S8ABF8-mmetsp	A0A6S8ABF8	A0A6S8ABF8	44310	952	20.3892	20.3161	20.3374	20.4629	20.4548	20.4596	20.5928	20.6055	20.5699	20.7446	20.7369	20.7537	20.6848	20.7372	20.7333	0.112	0.242	0.397	0.371	-0.224	-0.113	0.0175	0.173	0.147	0.000252722	1.07329e-07	3.58819e-10	8.08166e-10	0.703	0.593	0.204	0.116	FALSE	FALSE	FALSE	FALSE	FALSE	0.0639384	0.15912	0.111529	0.194236	0.289417	0.241826	0.349871	0.445053
A0A6S8ABK1-mmetsp	A0A6S8ABK1	A0A6S8ABK1	74731	953	21.4683	21.5556	21.4601	21.3728	21.4572	21.3605	21.1496	21.0656	21.1308	21.1517	21.1153	21.1719	21.1983	21.1449	21.2311	-0.0978	-0.379	-0.348	-0.303	0.226	0.128	-0.154	-0.123	-0.0775	0.0189949	1.92965e-07	4.89196e-07	2.14665e-06	0.817	0.628	0.688	0.621	FALSE	FALSE	FALSE	FALSE	FALSE	-0.176532	-0.0191032	-0.0978175	-0.458044	-0.300616	-0.37933	-0.427084	-0.269655
A0A6S8ABL2-mmetsp	A0A6S8ABL2	A0A6S8ABL2	139576	954	19.2416	19.2427	19.2302	19.1308	19.1194	19.173	19.3853	19.4034	19.4059	19.6839	19.7005	19.6348	19.4252	19.4043	19.385	-0.0971	0.16	0.435	0.167	-0.133	-0.23	0.0271	0.302	0.0337	0.000695469	7.3831e-06	1.03143e-10	4.8945e-06	0.738	0.773	0.128	0.656	FALSE	FALSE	FALSE	FALSE	FALSE	-0.143911	-0.0502208	-0.097066	0.113214	0.206905	0.160059	0.388078	0.481769
A0A6S8ABM7-mmetsp	A0A6S8ABM7	A0A6S8ABM7	43565	955	20.5652	20.5971	20.5473	20.3677	20.3822	20.3979	20.4106	20.416	20.3997	20.4929	20.4782	20.4884	20.5655	20.513	20.5159	-0.187	-0.161	-0.0834	-0.0384	0.094	-0.0932	-0.0671	0.0106	0.0556	5.6793e-07	2.80496e-06	0.00113821	0.0748894	0.316	0.744	0.847	0.848	FALSE	FALSE	FALSE	FALSE	FALSE	-0.230179	-0.144373	-0.187276	-0.204	-0.118194	-0.161097	-0.126312	-0.0405062
A0A6S8ABN1-mmetsp	A0A6S8ABN1	A0A6S8ABN1	10253	956	17.9389	18.0248	18.0609	17.9111	17.8974	17.9921	18.0901	18.1419	18.0741	18.2851	18.2053	18.1123	18.2369	18.2823	18.1826	-0.0747	0.0939	0.193	0.226	-0.0875	-0.162	0.00633	0.105	0.138	0.131844	0.0647964	0.0012706	0.000363741	0.85	0.895	0.848	0.776	FALSE	FALSE	FALSE	FALSE	FALSE	-0.17525	0.025901	-0.0746747	-0.00672408	0.194427	0.0938516	0.0921153	0.293267
A0A6S8ABP4-mmetsp	A0A6S8ABP4	A0A6S8ABP4	136511	957	18.3275	18.2603	18.3371	18.2253	18.1956	18.2384	18.2279	18.2439	18.2866	18.2456	18.2905	18.2199	18.3329	18.3623	18.3257	-0.0885	-0.0555	-0.0563	0.032	0.0337	-0.0549	-0.0218	-0.0226	0.0657	0.00605977	0.0594404	0.0565121	0.253585	0.794	0.894	0.879	0.861	FALSE	FALSE	FALSE	FALSE	FALSE	-0.146613	-0.0304456	-0.0885291	-0.113583	0.00258358	-0.0554999	-0.114341	0.00182603
A0A6S8ABS6-mmetsp	A0A6S8ABS6	A0A6S8ABS6	32410	958	18.3857	18.3502	18.3566	18.205	18.2576	18.2487	18.1753	18.2045	18.1994	18.1416	18.0924	18.0831	18.1737	18.2108	18.2886	-0.127	-0.171	-0.258	-0.14	0.139	0.0122	-0.0318	-0.119	-0.000502	0.00080198	6.28598e-05	1.00571e-06	0.000371942	0.743	0.82	0.714	0.776	FALSE	FALSE	FALSE	FALSE	FALSE	-0.189512	-0.0646195	-0.127066	-0.233536	-0.108644	-0.17109	-0.320898	-0.196006
A0A6S8ABT4-mmetsp	A0A6S8ABT4	A0A6S8ABT4	138823	959	18.4977	18.5746	18.5567	18.5648	18.4328	18.5398	18.624	18.6849	18.5989	18.7341	18.772	18.7005	18.7448	18.7746	18.7736	-0.0305	0.0929	0.193	0.221	-0.0953	-0.126	-0.00233	0.0973	0.126	0.411524	0.0235509	0.000163412	4.60223e-05	0.867	0.887	0.825	0.729	FALSE	FALSE	FALSE	FALSE	FALSE	-0.108661	0.0475922	-0.0305343	0.0147983	0.171051	0.0929249	0.114419	0.270672
A0A6S8ABV4-mmetsp	A0A6S8ABV4	A0A6S8ABV4	138892	960	19.4667	19.5069	19.6796	19.6463	19.695	19.7356	19.6022	19.6719	19.5369	19.7411	19.7169	19.645	19.7398	19.5755	19.5329	0.141	0.0526	0.15	0.065	-0.0818	0.0595	-0.0292	0.0682	-0.0167	0.0427551	0.415613	0.0331309	0.317775	0.832	0.908	0.876	0.863	FALSE	FALSE	FALSE	FALSE	FALSE	0.005417	0.277069	0.141243	-0.0832167	0.188435	0.0526091	0.0141568	0.285808
A0A6S8ABX7-mmetsp	A0A6S8ABX7	A0A6S8ABX7	47884	961	17.5056	17.4337	17.2855	17.4977	17.5479	17.6995	17.5047	17.3378	17.3973	17.2901	17.3216	17.3378	17.2355	17.2859	17.2873	0.173	0.005	-0.0918	-0.139	0.0104	0.184	0.0154	-0.0814	-0.128	0.0147405	0.93612	0.158255	0.0420202	0.813	0.915	0.887	0.842	FALSE	FALSE	FALSE	FALSE	FALSE	0.0405531	0.306233	0.173393	-0.127845	0.137835	0.00499506	-0.224628	0.0410523
A0A6S8ABZ0-mmetsp	A0A6S8ABZ0	A0A6S8ABZ0	74690	962	18.8245	18.8439	18.8973	18.7692	18.8069	18.747	18.7073	18.6606	18.7409	18.7045	18.6918	18.6956	18.7441	18.7587	18.7483	-0.0808	-0.152	-0.158	-0.105	0.0992	0.0183	-0.0531	-0.0587	-0.00565	0.00729403	5.38446e-05	3.83102e-05	0.00126299	0.798	0.817	0.802	0.797	FALSE	FALSE	FALSE	FALSE	FALSE	-0.135481	-0.0261543	-0.0808176	-0.206945	-0.0976183	-0.152282	-0.212557	-0.10323
A0A6S8AC02-mmetsp	A0A6S8AC02	A0A6S8AC02	41887	963	19.0099	19.097	19.0686	19.1769	19.1833	19.204	19.1738	19.0987	19.1087	19.2522	19.2375	19.2512	19.2505	19.2742	19.2162	0.13	0.0685	0.188	0.188	-0.115	0.0145	-0.0464	0.0735	0.0734	0.000369436	0.0239263	1.18453e-05	1.18765e-05	0.717	0.887	0.78	0.689	FALSE	FALSE	FALSE	FALSE	FALSE	0.0717139	0.187362	0.129538	0.0107255	0.126373	0.0685493	0.130645	0.246293
A0A6S8AC51-mmetsp	A0A6S8AC51	A0A6S8AC51	142747	964	16.7898	16.7696	16.8061	16.7648	17	16.8287	16.8298	17.0444	16.9393	17.0387	17.0106	16.9684	16.9447	16.7509	16.8849	0.076	0.149	0.217	0.0717	-0.103	-0.0269	0.0465	0.114	-0.0312	0.270152	0.0422203	0.00620736	0.296916	0.861	0.892	0.863	0.862	FALSE	FALSE	FALSE	FALSE	FALSE	-0.06716	0.21922	0.0760301	0.00616795	0.292548	0.149358	0.0742057	0.360586
A0A6S8ACA4-mmetsp	A0A6S8ACA4	A0A6S8ACA4	136459	965	15.0769	14.959	15.0547	15.2597	15.2961	15.0544	14.9063	15.118	14.8591	14.8459	14.7638	15.0509	14.8316	14.7844	14.9459	0.173	-0.069	-0.143	-0.176	0.043	0.216	-0.026	-0.1	-0.133	0.0719945	0.447524	0.128784	0.0678843	0.84	0.908	0.885	0.847	FALSE	FALSE	FALSE	FALSE	FALSE	-0.018052	0.364553	0.17325	-0.26031	0.122294	-0.069008	-0.334589	0.0480154
A0A6S8ACE0-mmetsp	A0A6S8ACE0	A0A6S8ACE0	44025	966	20.5306	20.5086	20.4328	20.6343	20.6748	20.5948	20.436	20.45	20.4576	20.3891	20.3826	20.4413	20.4104	20.4479	20.4624	0.144	-0.0428	-0.0863	-0.0504	0.00712	0.151	-0.0357	-0.0792	-0.0433	0.000339841	0.168686	0.0119388	0.109922	0.714	0.901	0.868	0.852	FALSE	FALSE	FALSE	FALSE	FALSE	0.0803355	0.207573	0.143954	-0.106411	0.0208263	-0.0427923	-0.149961	-0.0227239
A0A6S8ACH3-mmetsp	A0A6S8ACH3	A0A6S8ACH3	141565	967	18.1907	17.9079	18.1494	18.1479	17.8395	17.9716	17.9659	18.1149	18.0216	17.7695	17.9588	17.8247	17.8298	18.1577	17.9403	-0.0963	-0.0485	-0.232	-0.107	0.0967	0.000325	0.0481	-0.135	-0.0101	0.356484	0.637633	0.0396059	0.308777	0.865	0.911	0.877	0.863	FALSE	FALSE	FALSE	FALSE	FALSE	-0.315014	0.122353	-0.0963306	-0.267231	0.170136	-0.0485474	-0.450326	-0.0129595
A0A6S8ACL7-mmetsp	A0A6S8ACL7	A0A6S8ACL7	48735	968	16.9247	16.7461	16.9208	16.4998	16.6093	16.5607	16.7034	16.6768	16.7873	16.5044	16.5713	16.4334	16.7108	16.6352	16.5772	-0.307	-0.141	-0.361	-0.223	0.206	-0.101	0.0651	-0.154	-0.0164	0.000116017	0.0245835	2.59846e-05	0.00159671	0.672	0.888	0.796	0.801	FALSE	FALSE	FALSE	FALSE	FALSE	-0.427218	-0.187314	-0.307266	-0.261345	-0.0214414	-0.141393	-0.480786	-0.240882
A0A6S8ACN3-mmetsp	A0A6S8ACN3	A0A6S8ACN3	139175	969	17.8952	17.8869	17.8707	18.1381	18.0957	18.1409	18.1231	18.2794	18.1725	17.9895	17.9588	18.0088	17.9949	17.9591	17.9801	0.241	0.307	0.101	0.0938	-0.149	0.092	0.159	-0.0472	-0.0549	8.57654e-06	6.66597e-07	0.00928674	0.0143639	0.529	0.69	0.866	0.83	FALSE	FALSE	FALSE	FALSE	FALSE	0.169135	0.312084	0.240609	0.235918	0.378868	0.307393	0.029948	0.172898
A0A6S8ACP3-mmetsp	A0A6S8ACP3	A0A6S8ACP3	71163	970	21.8979	21.8736	21.8962	21.7747	21.7353	21.7562	21.711	21.7507	21.7623	21.697	21.7192	21.6953	21.6525	21.651	21.6323	-0.134	-0.148	-0.185	-0.244	0.142	0.00839	-0.00564	-0.0432	-0.102	1.25259e-05	4.58022e-06	4.18004e-07	1.96706e-08	0.554	0.759	0.682	0.317	FALSE	FALSE	FALSE	FALSE	FALSE	-0.175121	-0.0925377	-0.133829	-0.189149	-0.106566	-0.147858	-0.226706	-0.144123
A0A6S8ACQ1-mmetsp	A0A6S8ACQ1	A0A6S8ACQ1	138304	971	17.3321	17.3301	17.0989	17.4394	17.1674	17.1957	17.2281	17.1577	17.3821	17.0307	17.1419	17.1617	17.0131	17.1931	17.2512	0.0137	0.00223	-0.142	-0.101	0.0455	0.0592	0.0478	-0.0968	-0.0558	0.88276	0.980912	0.144013	0.287855	0.88	0.915	0.886	0.862	FALSE	FALSE	FALSE	FALSE	FALSE	-0.184547	0.211991	0.0137223	-0.196044	0.200494	0.0022253	-0.340572	0.0559657
A0A6S8ACV3-mmetsp	A0A6S8ACV3	A0A6S8ACV3	44778	972	20.1693	20.3126	20.26	20.5273	20.5437	20.5172	20.4945	20.4499	20.3891	20.3355	20.2953	20.3347	20.3285	20.2346	20.2963	0.282	0.197	0.0745	0.0392	-0.119	0.163	0.0786	-0.0441	-0.0794	6.34433e-06	0.000188237	0.0691098	0.315044	0.508	0.837	0.881	0.863	FALSE	FALSE	FALSE	FALSE	FALSE	0.20074	0.363394	0.282067	0.115889	0.278543	0.197216	-0.00680377	0.15585
A0A6S8ACW2-mmetsp	A0A6S8ACW2	A0A6S8ACW2	43860	973	17.6475	17.7158	17.8509	17.5961	17.4928	17.4385	17.4447	17.4799	17.5693	17.4338	17.3818	17.415	17.4144	17.4909	17.4495	-0.229	-0.24	-0.328	-0.286	0.217	-0.0123	-0.0234	-0.111	-0.0698	0.000903144	0.000621423	4.06791e-05	0.000140382	0.746	0.853	0.803	0.756	FALSE	FALSE	FALSE	FALSE	FALSE	-0.343151	-0.114681	-0.228916	-0.354317	-0.125847	-0.240082	-0.442116	-0.213645
A0A6S8ACY0-mmetsp	A0A6S8ACY0	A0A6S8ACY0	46273	974	17.6059	17.4953	17.4562	17.7419	17.7061	17.89	17.9508	18.0049	18.0386	17.837	17.9144	17.922	17.797	17.8391	17.7116	0.26	0.479	0.372	0.263	-0.275	-0.0147	0.204	0.0971	-0.0115	0.000350062	9.75827e-07	1.32197e-05	0.000315516	0.715	0.706	0.782	0.773	FALSE	FALSE	FALSE	FALSE	FALSE	0.144803	0.37561	0.260206	0.36358	0.594387	0.478984	0.2566	0.487407
A0A6S8ACZ6-mmetsp	A0A6S8ACZ6	A0A6S8ACZ6	139936	975	18.9417	18.9611	18.8368	18.594	18.6142	18.6019	18.4508	18.3868	18.4857	18.4131	18.4132	18.4576	18.5324	18.5333	18.5241	-0.31	-0.472	-0.485	-0.383	0.33	0.0202	-0.142	-0.155	-0.0532	4.96537e-07	4.3981e-09	3.20569e-09	4.73965e-08	0.305	0.339	0.379	0.386	FALSE	FALSE	FALSE	FALSE	FALSE	-0.379961	-0.239745	-0.309853	-0.542236	-0.402021	-0.472129	-0.555342	-0.415127
A0A6S8AD50-mmetsp	A0A6S8AD50	A0A6S8AD50	136084	976	19.7489	19.7354	19.6524	19.5595	19.5347	19.5261	19.384	19.337	19.3576	19.3292	19.3461	19.3885	19.3398	19.3716	19.3906	-0.172	-0.353	-0.358	-0.345	0.245	0.0733	-0.107	-0.112	-0.0994	3.91076e-05	1.978e-08	1.68799e-08	2.54984e-08	0.62	0.47	0.507	0.338	FALSE	FALSE	FALSE	FALSE	FALSE	-0.231846	-0.112405	-0.172126	-0.412421	-0.29298	-0.3527	-0.417371	-0.29793
A0A6S8ADF6-mmetsp	A0A6S8ADF6	A0A6S8ADF6	35627	977	17.4539	17.5018	17.0806	17.7579	17.7937	17.8277	17.8579	17.8254	18.0422	17.7954	17.7209	17.7872	17.7952	17.7745	17.8959	0.448	0.563	0.422	0.476	-0.382	0.0657	0.181	0.0405	0.0945	0.000347085	4.5111e-05	0.000559021	0.000204287	0.715	0.814	0.84	0.764	FALSE	FALSE	FALSE	FALSE	FALSE	0.249325	0.646004	0.447665	0.364732	0.761411	0.563072	0.224042	0.620721
A0A6S8ADK4-mmetsp	A0A6S8ADK4	A0A6S8ADK4	47683	978	17.9962	17.8823	17.8722	17.9985	17.8938	17.9906	17.9462	18.0654	17.9989	18.1711	18.2312	18.2039	18.0553	18.1156	18.0548	0.044	0.0866	0.285	0.158	-0.115	-0.0708	-0.0283	0.17	0.0435	0.306861	0.0576521	1.54067e-05	0.00232894	0.863	0.894	0.785	0.807	FALSE	FALSE	FALSE	FALSE	FALSE	-0.0458015	0.133883	0.0440409	-0.00328727	0.176397	0.0865551	0.195309	0.374994
A0A6S8ADL2-mmetsp	A0A6S8ADL2	A0A6S8ADL2	48373	979	21.0183	20.9793	20.9757	20.9788	20.9816	20.955	20.9208	20.9459	21.0196	21.0831	21.0907	21.0727	21.0618	21.0259	21.0264	-0.0193	-0.029	0.091	0.0469	-0.0179	-0.0372	-0.047	0.0731	0.029	0.450558	0.263807	0.00312479	0.0822686	0.869	0.904	0.857	0.849	FALSE	FALSE	FALSE	FALSE	FALSE	-0.0732377	0.0346025	-0.0193176	-0.0829531	0.0248871	-0.029033	0.037122	0.144962
A0A6S8ADS3-mmetsp	A0A6S8ADS3	A0A6S8ADS3	73444	980	18.5564	18.5092	18.5205	18.7117	18.6619	18.7078	18.8029	18.9005	18.8434	18.8472	18.871	18.8574	18.9916	18.9549	18.9762	0.165	0.32	0.33	0.446	-0.252	-0.0871	0.0681	0.0777	0.193	2.93386e-05	2.61355e-08	1.86661e-08	5.78683e-10	0.604	0.492	0.514	0.104	FALSE	FALSE	FALSE	FALSE	FALSE	0.109484	0.220612	0.165048	0.264631	0.375759	0.320195	0.274267	0.385395
A0A6S8ADS4-mmetsp	A0A6S8ADS4	A0A6S8ADS4	46873	981	19.2282	19.129	19.0805	19.4811	19.4593	19.5382	19.5332	19.4976	19.6068	19.4314	19.4917	19.4574	19.3317	19.4411	19.3348	0.347	0.4	0.314	0.223	-0.257	0.0901	0.143	0.0574	-0.0336	3.26352e-06	7.27577e-07	8.95709e-06	0.000220342	0.459	0.693	0.774	0.766	FALSE	FALSE	FALSE	FALSE	FALSE	0.253187	0.440696	0.346941	0.306188	0.493696	0.399942	0.220495	0.408003
[truncated: 2,802 more rows]
[truncated: 255 more columns]

## Sheet: ReadMe
	Key to column names
	Column name	Column description
	name_anno	protein ID
	ID	Protein unique ID across sets
[truncated: 86 more rows]
